# Supplementary material for: The molecular basis of differential host responses to avian influenza viruses in avian species with differing susceptibility
Source: Front Cell Infect Microbiol. 2023 Feb 28;13:1067993. doi: 10.3389/fcimb.2023.1067993 (PMC10011077; doi:10.3389/fcimb.2023.1067993)
Supplement: Supplementary File 1 — Number of samples in each treatment group in RNA-seq data. [file DataSheet_1.zip]

Archive with 8 entries (8 files):
- Supplementary files/Supplementary File 1.xlsx
- Supplementary files/Supplementary File 2.xlsx
- Supplementary files/Supplementary File 3.docx
- Supplementary files/Supplementary File 4.xlsx
- Supplementary files/Supplementary File 5.xlsx
- Supplementary files/Supplementary File 6.xlsx
- Supplementary files/Supplementary File 7.xlsx
- Supplementary files/Supplementary File 8.docx
