# Supplementary material for: The molecular basis of differential host responses to avian influenza viruses in avian species with differing susceptibility
Source: Front Cell Infect Microbiol. 2023 Feb 28;13:1067993. doi: 10.3389/fcimb.2023.1067993 (PMC10011077; doi:10.3389/fcimb.2023.1067993)
Supplement: Supplementary File 1 — Number of samples in each treatment group in RNA-seq data. [file DataSheet_1.zip › Supplementary files/Supplementary File 1.xlsx]

## Sheet: Sheet1
	Brain
	2.2			2.3			h9			control
	12	24	48	12	24	48	12	48	5d	12
Chicken	3	3	3	3	3	3	3	3	3	3
Turkey	3	3	3	3	3	1	2	3	3	2
Goose	3	3	3	3	3	3	3	3	3	3
Duck	3	3	3	3	3	3	3	3	3	3
Pigeon	3	3	3	3	3	3	3	3	3	3
Crow	3	3	3	3	3	3	3	3	3	3
	Lung
Chicken	3	3	3	3	3	3	3	3	3	3
Turkey	0	0	0	0	0	0	0	0	0	0
Goose	3	3	3	3	3	3	3	3	3	3
Duck	3	3	3	3	3	3	3	3	3	3
Pigeon	3	3	3	3	3	3	3	3	3	3
Crow	3	3	3	3	3	3	3	3	3	3
	Ileum
Chicken	3	3	2	3	3	3	3	3	3	3
Turkey	3	1	3	3	3	2	3	1	3	3
Goose	3	3	3	3	3	3	3	3	3	3
Duck	3	3	3	3	3	3	3	3	3	3
Pigeon	3	3	3	3	3	3	3	3	3	3
Crow	3	3	3	3	2	3	3	3	3	3
