# Supplementary material for: The molecular basis of differential host responses to avian influenza viruses in avian species with differing susceptibility
Source: Front Cell Infect Microbiol. 2023 Feb 28;13:1067993. doi: 10.3389/fcimb.2023.1067993 (PMC10011077; doi:10.3389/fcimb.2023.1067993)
Supplement: Supplementary File 1 — Number of samples in each treatment group in RNA-seq data. [file DataSheet_1.zip › Supplementary files/Supplementary File 2.xlsx]

## Sheet: Sheet1
	GENE ID	FWD	REV	exon-intron	amplicon length (bp)	SOURCE
B2M	ENSGALG00000002160	TACTCCGACATGTCCTTCAACG	TCAGAACTCGGGATCCCACTT	rev 2-3 ex	150	https://doi.org/10.1371/journal.pone.0225658
BATF3	ENSGALG00000052425	GGACAAACTTCACGAGGAATATGAAT	CCTTGGTATGGTCACAAAGTTCAT	fwd 1-2 ex	169	https://doi.org/10.1371/journal.pone.0225658
BCL2A1	ENSGALG00000006511	ACCATATTTACTTTTGGAGGTCTTCTCA	ACCGTTTTCCCAGCCACC	fwd 1-2 ex	159	https://doi.org/10.1371/journal.pone.0225658
CCL19	ENSGALG00000028256	TGAGATGTGTCCTGCATGTGTATG	GCCATGGGATGGGCTTCT	not ex-in	80	https://doi.org/10.1371/journal.pone.0225658
CCL4	ENSGALG00000032717; ENSGALG00000034478	CTCTGCCCCAGTGGGACC	GACTTCGCGCTCCTTCTTTGT	fwd 1-2 ex	151	https://doi.org/10.1371/journal.pone.0225658
CCL5	ENSGALG00000043603	CTCCGTTTGGGGCTGATACA	TGCTGCCTGTGGGCATTT	rev 2-3 ex	113	https://doi.org/10.1371/journal.pone.0225658
CD74	ENSGALG00000004594	GCCTATCGGCACCCAGC	TCATGGCCTCCATGGGC	fwd 2-3 ex	116	designed for this study
CD83	ENSGALG00000046032	ACCTGAGTGGCATCATCACATTAA	CACGTACAGGTAAAGAAGATGAGCAG	rev 3-4 ex	142	https://doi.org/10.1371/journal.pone.0225658
GCH1	ENSGALG00000012200	GACTACAAGTCCAGGAACGCCT	TACCCCACGCATTACCATACAC	not ex-in	122	https://doi.org/10.1371/journal.pone.0225658
IFIT5	ENSGALG00000045085	ATGAGTACCATTTCCAAGAATTCCTT	CAATCTGATCCTCTATTGATTCTTCCA	fwd 1-2 ex	127	https://doi.org/10.1371/journal.pone.0225658
IFNG	ENSGALG00000009903	GCTGACTTTAACTCAAGTCATTCAGATG	CGAAACAATCTGGCTCAGTATGATC	fwd 102 ex	117	designed for this study
IL13RA2	ENSGALG00000020316	CTGCAAGGGAAACTGGAATCC	CGTGTGCTCCAGACCCTCATA	fwd 2-3 ex	150	https://doi.org/10.1371/journal.pone.0225658
IL18	ENSGALG00000007874	GTGAAATCTGGCAGTGGAATGTACT	CATGCTCTTTCTCACAACACATGTAG	fwd 2-3 ex	133	https://doi.org/10.1371/journal.pone.0225658
IL1B	ENSGALG00000029940	CAGCAGCCTCAGCGAAGAG	CTGTGGTGTGCTCAGAATCCA	fwd 1-2 ex	86	https://doi.org/10.1371/journal.pone.0225658
IL4I1	ENSGALG00000000081	GCCCTGCAGTCGGCTGT	CGAGTCCTCGTTCAGCAAATCT	fwd 3-4 ex	155	https://doi.org/10.1371/journal.pone.0225658
IL6	ENSGALG00000010915	GCTTCGACGAGGAGAAATGC	TGAATTCCAGGTAGGTCTGAAAGG	fwd 2-3 ex	72	https://doi.org/10.1371/journal.pone.0225658
IL8	ENSGALG00000026098	CTGTCGCAAGGTAGGACGCT	GCTATGATTTCAACATTCTTGCAGTG	fwd 1-2 ex	149	https://doi.org/10.1371/journal.pone.0225658
IRF1	ENSGALG00000006785	GATCTGGATCAACAAGGATAAGATGATAT	ACTTTATATCTTCCTGTATGGATGGCC	fwd 1-2 ex	129	https://doi.org/10.1371/journal.pone.0225658
IRF10	ENSGALG00000030291	GGGATGCAGAGAAGGATGAGAA	GCTCTCCTCGGCCACATG	fwd 2-3 ex	83	https://doi.org/10.1371/journal.pone.0225658
IRF7	ENSGALG00000014297	GCCTGAAGAAGTGCAAGGTCTT	TGCAAAACACCCTGAAGTCG	not ex-in	123	https://doi.org/10.1371/journal.pone.0225658
IRG1	ENSGALG00000016919	AGTGGCTGTGCACTCAATGG	CACATTGAAAGCTAAGAGCAGGTC	fwd 2-3 ex	151	https://doi.org/10.1371/journal.pone.0225658
JUN	ENSGALG00000010870	CGAGCCCCCGGTGTATG	TTGTAGTTGGGTGCAGAGTTGAG	one exon gene	69	https://doi.org/10.1371/journal.pone.0225658
LYG2	ENSGALG00000016761	GTTTAATGCAGGTTGACAAACGG	TGCTGTTCCTTACTCCATGTTGG	fwd 2-3 ex	142	https://doi.org/10.1371/journal.pone.0225658
LYZ	ENSGALG00000009963	TACAGCCTGGGAAACTGGGT	TTCCTGGAGCCTGGGGTC	fwd 1-2 ex	155	https://doi.org/10.1371/journal.pone.0225658
MYD88	ENSGALG00000005947	GGCAGCGTGGAGGAGGA	TCCATGCCCATACGGATCAT	fwd 1-2 ex	150	https://doi.org/10.1371/journal.pone.0225658
NFKBIZ	ENSGALG00000015346	GGAGCTCATCCGTCTCTTCTTG	GTTGCCATTGTAAGCCTTTGC	rev 9-10 ex	74	https://doi.org/10.1371/journal.pone.0225658
NOS2	ENSGALG00000038096	CAGCGGAAGGAGACAAACAGAG	AACTCTTCCAGGACCTCCAGG	not ex-in	109	https://doi.org/10.1371/journal.pone.0225658
PPARG	ENSGALG00000004974	TTTCAAGCATTTCTTCACCACACT	TGATTGCACTTTGGCAATCCT	fwd 1-2 ex	111	https://doi.org/10.1371/journal.pone.0225658
RASD1	ENSGALG00000004860	TCACAGGTGACGTTTTCATCCT	GACCAGCGGCACCTCG	fwd 1-2 ex	143	https://doi.org/10.1371/journal.pone.0225658
SDC4	ENSGALG00000003932	AAACCTGTCCAACAAGATCTCCAT	CTGCAATGAGAGCTGTAAGAACTTCT	rev 4-5 ex	86	https://doi.org/10.1371/journal.pone.0225658
SNX10	ENSGALG00000011046	GGTACGAGACCCCAGAACACA	ACAAATTCTCGGAAGCGTCG	not ex-in	132	https://doi.org/10.1371/journal.pone.0225658
SOCS1	ENSGALG00000007158	GCACGCACTTCCGAACCTT	AAGCCGCAGGCATCCA	one exon gene	82	https://doi.org/10.1371/journal.pone.0225658
SOCS3	ENSGALG00000027786	ACCCCAAACGCACCTACTACA	TGCCCGTTGACAGTCTTACG	one exon gene	121	https://doi.org/10.1371/journal.pone.0225658
STEAP4	ENSGALG00000008997	GGATGCAAGTCGGCAGGT	CAGCCAAGAGAGATCCTTGATCTAA	fwd 1-2 ex	116	https://doi.org/10.1371/journal.pone.0225658
TLR4	ENSGALG00000007001	GTCCGTGCCTGGAGGTCAT	CAATTTCAGACTGTTGAAACTGAGGT	fwd 1-2 ex	125	https://doi.org/10.1371/journal.pone.0225658
CCL20	NM_204438.2	AGCTGTCTGGTGAAGTCTGTGATATT	AGGATTTACGCAGGCTTTCAGT	rev 1-2 ex	77	https://doi.org/10.1371/journal.pone.0225658
CXCL13L2	XM_420474.4 (X3); XM_004941025.1 (X5); XM_004941024.1 (X4); ENSGALT00000016832	CCAACGGCAACCTGAACTG	CATATTTCCGCAAGGGAATGA	not ex-in	66	https://doi.org/10.1371/journal.pone.0225658
CXCLi1	ENSGALT00000019072; NM_205018	AAGAGATCATCCTCACCCTGAAGA	GCTTCTTTTTTGCTGACATCCG	fwd 2-3 ex	115	https://doi.org/10.1371/journal.pone.0225658
IFIT5	XM_421662.3	ATGAGTACCATTTCCAAGAATTCCTT	CAATCTGATCCTCTATTGATTCTTCCA	fwd 1-2 ex	127	https://doi.org/10.1371/journal.pone.0225658
TGM4	ENSGALG00000011888	GTCAAGGTACTTTCCAGTGTGGC	GCGTTCACTTCCGCGTACA	fwd 8-9 ex	103	https://doi.org/10.1371/journal.pone.0225658
TRAF3IP2	XM_419782.2	ATTTGCCGGAAGAGTTGCG	GCAGGAAGTTCACAAATTTCATGAC	not ex-in	84	https://doi.org/10.1371/journal.pone.0225658
IFNa	ENSGALT00000043889	GACAGCCAACGCCAAAGC	GTCGCTGCTGTCCAAGCA	no exon gene		designed for this study
IFNb	NM_001024836.1	CCTCCAACACCTCTTCAACATG	TGGCGTGTGCGGTCAAT	no exon gene		designed for this study
TLR7	NM_001011688	ACCGGAAAATGGTACATCATGC	CTCTCACAGTACTTTCAAAGGCTTCC	fwd 1-2 ex	141	designed for this study
RPL37	ENSGALT00000023944.5	CGTAAGAGAAAGTACAACTGGAGCG	GCT GCT CTC TTC GGC TTC G	ex-in yes	143	designed for this study
IFITM1	ENSGALT00000043563.3	TCCATCAAGTCCAGGGATAGG	CACAGTGTACAACGGGAGGT	ex-in yes	162	designed for this study
TLR3	ENSGALT00000021952.6	CCTGAAAGAGTTTCACACAGGATG	GGT TCT GAA TTG CTG TGT CTG ATA ACT	ex-in yes	134	designed for this study
OASL	ENSGALT00000029324.5	CACTGGGGCAGGTGATTCA	GCA GGG CGC CAC TTC AC	ex-in yes	136	designed for this study
CXCR1	ENSGALT00000081249.2	CTTCCTTGTCTGCTGGCTGC	GCC AAG GAC CTG CGT GAT	one exon gene	133	designed for this study
STAT3	ENSGALT00000005170.7	GGATTGAGAGCCAGGACTGG	GCA GGT TGT GCT GGT ACA AGA C	ex-in yes	141	designed for this study
ISG12	NM_001001296.5; ENSGALT00000022096.4	TGCCAAAGGCTCAACACACTC	AGA TAG ACT GGA TAG TGG AAG TTG TGC	ex-in yes	144	designed for this study
IFITM3	ENSGALT00000006748.5	CGCTCGTCTTCTCCGTGAAG	GCG ATG ATG AGG ATG ATG AGG	2 ex; fwd 1-2 ex	139	designed for this study
PTX3	NM_001017413.1	TACTGCCAGCAGGCTACGAA	AACGGTGAAGGAGGAGAGGG	ex-in yes	107	designed for this study
LIPI	XM_004938348.3	GCTGTCAGCTGGAGCTTCTC	CCCGCTGGATCAAGACCTGTA	ex-in yes	129	designed for this study
GBP	NM_204652.2	GGGAGACCCCAACAAGGATG	TTGTACACCAGGGTGCTGGA	ex-in yes	84	designed for this study
FKBP5	NM_001005431.1	GGAACGAGGATGAGTCCCCT	CCTTGATCACCTGGCCCTTG	ex-in yes	144	designed for this study
IFITM5	NM_001199498.1	GGGACTCATCTCCCACCACT	TCCCGTGCCTTGACAGAGAA	ex-in yes	130	designed for this study
CD8b	NM_205247.2	ACACTGGTCCCACTCACCAA	GGTGCAGGCACCTTTCTTGT	ex-in yes	78	designed for this study
CD93	NM_001199451.1	TGTGGAGCTTCCAAAGCAGC	AGGTAAGGAGAGGGGCACAG	intronless	99	designed for this study
TRIM25	NM_001318458.1	TGCAGACTCACGTACCCACA	CTCCCATGCTTGGTGCAAGT	ex-in yes	116	designed for this study
TRIM29	XM_015298188.2	TGGACGAGCTGGAAGAGAGG	CCCGAACTCCTGGAGGAAGA	ex-in yes	104	designed for this study
AVBD2	NM_001201399.1	CTGCCACTTTGGAGGGTGTC	TCCAAGGCCATTTGCAGCAG	ex-in yes	83	designed for this study
CATH2	NM_001024830.2	CGACGACTGCGACTTCAAGG	AGAACGGGATCCGACGAGG	ex-in yes	120	designed for this study
PKR	NM_204487.1	ACCCCCACGCTCCAATGTAT	TGCTTCTTTTGCAGCGGCTT	ex-in yes	110	designed for this study
MX1	NM_204609.1	GGACAAGGATGAGGCAGCAG	GCAGGCAACATCAGGTCGTT	ex-in yes	123	designed for this study
MMP1	XM_417176.5	CTGGACAAAAGATGGAAGAGGCTAC	TCTTTGGGGTCTGTGTAGGCA	ex-in yes	135	designed for this study
IFNL	NM_001128496.1	TGAGCTGGACCTCACCATCA	GGGCTGTTGGCACGTCTCT	no	78	DOI 10.1186/s12917-017-1253-7
AVBD10	NM_001001609.2	GGGAATTTCTGCCGTGCTGG	TTACTGCGCCGGAATCTTGG	ex-in yes	103	designed for this study
CCR8L	NM_001080894.1	TGCTGCCTCAACCCTGTGAT	TGGTGGGGCTCCAGAGGATA	noexon gene	103	designed for this study
CXCR4	NM_204617	GACGGTTTGGATCTGTCCTCTG	AAGATCCGGTTGAAATCAGCG	fwd 1-2 ex	134	designed for this study
IL10	NM_001004414	GAGTTTAAGGGGACCTTTGGCT	ATGACTGGTGCTGGTCTGCA	FWD 2-3	99	designed for this study
IL10RA	NM_001039597	CACAAAATCTATGGCACCAACAG	GTGCCCGTGGATCTTCATG	fwd 1-2 ex	66	https://doi.org/10.1371/journal.pone.0225658
IL15	AF139097	CGGAGAAGGCCGGAGAGT	ATAGGAAGAAGATGGTTAGTCCAGTCTT	fwd 1-2 ex	131	designed for this study
IL22RA2	XM_001233761	GATGAGCAACACAGAGTGCTGG	CTGCTGCTGTAGGCACTGCT	fwd 4-5	141	designed for this study
TLR15	NM_001037835	TTCAGACAAAGAAGAACAGAGGAAAA	TCGGTGCTCCACACAAGTCA	one exon gene	79	https://doi.org/10.1371/journal.pone.0225658
TLR21	NM_001030558	TCACAGGCGGAGGTCTTCAC	GGCTGCGAGGTTGGATGT	not ex-in	118	designed for this study
IL10RB	NM_204857	GGACTCTGCACGTGGACTTCA	AATGACCTTTTTGTTGCTGCCT	rev 6-7	131	designed for this study
IL12B	NM_213571.1	TGGGCAAATGATACGGTCAA	CAGAGTAGTTCTTTGCCTCACATTTT	not ex-in	83	https://doi.org/10.1371/journal.pone.0225658
IL17REL	XM_001232492.3 (X1) XM_004937501.1 (X2)	CTTTGCATTGAGGGTTGGCT	TTCCCAAGCTAGGGTTTGTGTC	fwd 7-8 ex	129	https://doi.org/10.1371/journal.pone.0225658
NFKB2	ENSGALT00000009068	TGAGGTGCGGTTCTATGAGGAT	GGACGGTCAATTTTGGGCTT	not ex-in	132	https://doi.org/10.1371/journal.pone.0225658
ATF3	XM_004935334.1(X1) XM_419429.4 (X2)	CATGAAAACGGAGTTTTCTCCTG	GTCTCCAGCTTTTCTGATTCTTTCTG	fwd 1-2 ex	141	https://doi.org/10.1371/journal.pone.0225658
PFKFB3	XM_004937473.1 (x11); XM_416472.4 (x7); XM_004937470.1 (x8); XM_004937472.1 (x10); XM_004937471.1 (x9)	AACAAAAGTTTTCAATGTAGGGGAGT	CATCCCTCAGGGCAGCC	fwd 1-2 ex	134	https://doi.org/10.1371/journal.pone.0225658
EGR1	ENSGALG00000007669	CCTTGCGGCAGACACTTTTC	CTACCATTTGGGGCTGGCT	fwd 1-2 ex	141	https://doi.org/10.1371/journal.pone.0225658
STEAP1	XM_418642.3 (X4); XM_004939274.1 (X6); XM_004939273.1 (X5	GTCGCCAATCCACCAGAAGTA	CACCTGGGGAACAAATCCTG	not ex-in	113	https://doi.org/10.1371/journal.pone.0225658
TNFAIP3	XM_003640919.2	CAGATCCCACAGAGCCTCCTT	GGCGGCTCATTGCAGTTG	fwd 1-2 ex	157	https://doi.org/10.1371/journal.pone.0225658
AIV specific	MG831956	CTTCTAACCGAGGTCGAAACGTA	CACTGGGCACGGTGAGC			Goot et al. 2008 doi:10.1016/j.virol.2008.08.037
r28S	FM165415	GGCGAAGCCAGAGGAAACT	GACGACCGATTTGCACGTC	Ribosomal RNA	62	https://doi.org/10.1371/journal.pone.0225658
TUBAT	M16030	CAGCTCTCAGTGGCTGAAATCA	CCTTGTTGCGGGTCACACTT	Does not span ex-in boundaries	77	https://doi.org/10.1371/journal.pone.0225658
TBP	AF221563	AGCTCTGGGATAGTGCCACAG	ATAATAACAGCAGCAAAACGCTTG	rev 3-4 ex	134	https://doi.org/10.1371/journal.pone.0225658
GUSB	AJ720880	GGCAGACTGGTCCTGTTGTTG	GGGTCCTGAGTGATGTCATTGA	fwd 1-2 ex	64	https://doi.org/10.1371/journal.pone.0225658
GAPDH	AF047874	GAAGGCTGGGGCTCATCTG	CAGTTGGTGGTGCACGATG	fwd 3-4 ex	150	https://doi.org/10.1371/journal.pone.0225658
ACTB	AJ719605	CCAGACATCAGGGTGTGATGG	CTCCATATCATCCCAGTTGGTGA	fwd 1-2 ex	137	https://doi.org/10.1371/journal.pone.0225658
For Viral qPCR
Influenza_seg2		CAAATACCAGCAGAAATGCTTGC	TTGAACATGCCCATCATCATTCC		140
GAPDH		TGGCCAAGGTCATCCATGACAA	GATGGCATGGACAGTGGTCATAA		65
