# Supplementary material for: The molecular basis of differential host responses to avian influenza viruses in avian species with differing susceptibility
Source: Front Cell Infect Microbiol. 2023 Feb 28;13:1067993. doi: 10.3389/fcimb.2023.1067993 (PMC10011077; doi:10.3389/fcimb.2023.1067993)
Supplement: Supplementary File 1 — Number of samples in each treatment group in RNA-seq data. [file DataSheet_1.zip › Supplementary files/Supplementary File 4.xlsx]

## Sheet: Sheet1
Contrast	Tissue/Time	lwr	upr	p	adj p
Chicken:2.3-Chicken:2.2	Brain/12H	-0.3358	-1.59435	0.92275	0.999849
Chicken:2.3-Crow:2.2	Brain/12H	2.05811	0.799564	3.31667	6.34e-05
Chicken:2.3-Duck:2.2	Brain/12H	0.81533	-0.443221	2.07388	0.58889
Chicken:2.3-Goose:2.2	Brain/12H	2.05811	0.799564	3.31667	6.34e-05
Chicken:2.3-Pigeon:2.2	Brain/12H	2.05811	0.799564	3.31667	6.34e-05
Chicken:2.3-Turkey:2.2	Brain/12H	-0.0434403	-1.30199	1.21511	1
Chicken:H9-Chicken:2.2	Brain/12H	-0.126196	-1.38475	1.13235	1
Chicken:H9-Crow:2.2	Brain/12H	2.26772	1.00917	3.52627	1e-05
Chicken:H9-Duck:2.2	Brain/12H	1.02493	-0.233617	2.28348	0.226757
Chicken:H9-Goose:2.2	Brain/12H	2.26772	1.00917	3.52627	1e-05
Chicken:H9-Pigeon:2.2	Brain/12H	2.26772	1.00917	3.52627	1e-05
Chicken:H9-Turkey:2.2	Brain/12H	0.166164	-1.09239	1.42471	1
Chicken:H9-Chicken:2.3	Brain/12H	0.209604	-1.04895	1.46815	1
Chicken:H9-Crow:2.3	Brain/12H	2.26772	1.00917	3.52627	1e-05
Chicken:H9-Duck:2.3	Brain/12H	0.387284	-0.871266	1.64583	0.999099
Chicken:H9-Goose:2.3	Brain/12H	2.26772	1.00917	3.52627	1e-05
Chicken:H9-Pigeon:2.3	Brain/12H	2.26772	1.00917	3.52627	1e-05
Chicken:H9-Turkey:2.3	Brain/12H	-0.259124	-1.51767	0.999427	0.999996
Crow:2.2-Chicken:2.2	Brain/12H	-2.39391	-3.65247	-1.13536	3.3e-06
Crow:2.3-Chicken:2.2	Brain/12H	-2.39391	-3.65247	-1.13536	3.3e-06
Crow:2.3-Crow:2.2	Brain/12H	-4.44089e-16	-1.25855	1.25855	1
Crow:2.3-Duck:2.2	Brain/12H	-1.24279	-2.50134	0.0157656	0.0559815
Crow:2.3-Goose:2.2	Brain/12H	-8.88178e-16	-1.25855	1.25855	1
Crow:2.3-Pigeon:2.2	Brain/12H	-1.33227e-15	-1.25855	1.25855	1
Crow:2.3-Turkey:2.2	Brain/12H	-2.10155	-3.36011	-0.843005	4.32e-05
Crow:2.3-Chicken:2.3	Brain/12H	-2.05811	-3.31667	-0.799564	6.34e-05
Crow:H9-Chicken:2.2	Brain/12H	-1.83976	-3.09831	-0.581213	0.0004313
Crow:H9-Crow:2.2	Brain/12H	0.554151	-0.704399	1.8127	0.963243
Crow:H9-Duck:2.2	Brain/12H	-0.688634	-1.94718	0.569917	0.82207
Crow:H9-Goose:2.2	Brain/12H	0.554151	-0.704399	1.8127	0.963243
Crow:H9-Pigeon:2.2	Brain/12H	0.554151	-0.704399	1.8127	0.963243
Crow:H9-Turkey:2.2	Brain/12H	-1.5474	-2.80595	-0.288853	0.005238
Crow:H9-Chicken:2.3	Brain/12H	-1.50396	-2.76251	-0.245413	0.0074866
Crow:H9-Crow:2.3	Brain/12H	0.554151	-0.704399	1.8127	0.963243
Crow:H9-Duck:2.3	Brain/12H	-1.32628	-2.58483	-0.0677329	0.0303367
Crow:H9-Goose:2.3	Brain/12H	0.554151	-0.704399	1.8127	0.963243
Crow:H9-Pigeon:2.3	Brain/12H	0.554151	-0.704399	1.8127	0.963243
Crow:H9-Turkey:2.3	Brain/12H	-1.97269	-3.23124	-0.714141	0.0001345
Crow:H9-Chicken:H9	Brain/12H	-1.71357	-2.97212	-0.455017	0.001287
Duck:2.2-Chicken:2.2	Brain/12H	-1.15113	-2.40968	0.107421	0.104955
Duck:2.2-Crow:2.2	Brain/12H	1.24279	-0.0157656	2.50134	0.0559815
Duck:2.3-Chicken:2.2	Brain/12H	-0.51348	-1.77203	0.74507	0.981403
Duck:2.3-Crow:2.2	Brain/12H	1.88043	0.621884	3.13899	0.0003023
Duck:2.3-Duck:2.2	Brain/12H	0.63765	-0.620901	1.8962	0.891493
Duck:2.3-Goose:2.2	Brain/12H	1.88043	0.621884	3.13899	0.0003023
Duck:2.3-Pigeon:2.2	Brain/12H	1.88043	0.621884	3.13899	0.0003023
Duck:2.3-Turkey:2.2	Brain/12H	-0.221121	-1.47967	1.03743	1
Duck:2.3-Chicken:2.3	Brain/12H	-0.17768	-1.43623	1.08087	1
Duck:2.3-Crow:2.3	Brain/12H	1.88043	0.621884	3.13899	0.0003023
Duck:H9-Chicken:2.2	Brain/12H	-0.555655	-1.81421	0.702895	0.962386
Duck:H9-Crow:2.2	Brain/12H	1.83826	0.579709	3.09681	0.000437
Duck:H9-Duck:2.2	Brain/12H	0.595475	-0.663076	1.85403	0.934134
Duck:H9-Goose:2.2	Brain/12H	1.83826	0.579709	3.09681	0.000437
Duck:H9-Pigeon:2.2	Brain/12H	1.83826	0.579709	3.09681	0.000437
Duck:H9-Turkey:2.2	Brain/12H	-0.263296	-1.52185	0.995255	0.999995
Duck:H9-Chicken:2.3	Brain/12H	-0.219855	-1.47841	1.0387	1
Duck:H9-Crow:2.3	Brain/12H	1.83826	0.579709	3.09681	0.000437
Duck:H9-Duck:2.3	Brain/12H	-0.042175	-1.30073	1.21638	1
Duck:H9-Goose:2.3	Brain/12H	1.83826	0.579709	3.09681	0.000437
Duck:H9-Pigeon:2.3	Brain/12H	1.83826	0.579709	3.09681	0.000437
Duck:H9-Turkey:2.3	Brain/12H	-0.688583	-1.94713	0.569967	0.822148
Duck:H9-Chicken:H9	Brain/12H	-0.429459	-1.68801	0.829091	0.997024
Duck:H9-Crow:H9	Brain/12H	1.28411	0.0255579	2.54266	0.0415168
Goose:2.2-Chicken:2.2	Brain/12H	-2.39391	-3.65247	-1.13536	3.3e-06
Goose:2.2-Crow:2.2	Brain/12H	4.44089e-16	-1.25855	1.25855	1
Goose:2.2-Duck:2.2	Brain/12H	-1.24279	-2.50134	0.0157656	0.0559815
Goose:2.3-Chicken:2.2	Brain/12H	-2.39391	-3.65247	-1.13536	3.3e-06
Goose:2.3-Crow:2.2	Brain/12H	4.44089e-16	-1.25855	1.25855	1
Goose:2.3-Duck:2.2	Brain/12H	-1.24279	-2.50134	0.0157656	0.0559815
Goose:2.3-Goose:2.2	Brain/12H	0	-1.25855	1.25855	1
Goose:2.3-Pigeon:2.2	Brain/12H	-4.44089e-16	-1.25855	1.25855	1
Goose:2.3-Turkey:2.2	Brain/12H	-2.10155	-3.36011	-0.843005	4.32e-05
Goose:2.3-Chicken:2.3	Brain/12H	-2.05811	-3.31667	-0.799564	6.34e-05
Goose:2.3-Crow:2.3	Brain/12H	8.88178e-16	-1.25855	1.25855	1
Goose:2.3-Duck:2.3	Brain/12H	-1.88043	-3.13899	-0.621884	0.0003023
Goose:H9-Chicken:2.2	Brain/12H	-2.39391	-3.65247	-1.13536	3.3e-06
Goose:H9-Crow:2.2	Brain/12H	4.44089e-16	-1.25855	1.25855	1
Goose:H9-Duck:2.2	Brain/12H	-1.24279	-2.50134	0.0157656	0.0559815
Goose:H9-Goose:2.2	Brain/12H	0	-1.25855	1.25855	1
Goose:H9-Pigeon:2.2	Brain/12H	-4.44089e-16	-1.25855	1.25855	1
Goose:H9-Turkey:2.2	Brain/12H	-2.10155	-3.36011	-0.843005	4.32e-05
Goose:H9-Chicken:2.3	Brain/12H	-2.05811	-3.31667	-0.799564	6.34e-05
Goose:H9-Crow:2.3	Brain/12H	8.88178e-16	-1.25855	1.25855	1
Goose:H9-Duck:2.3	Brain/12H	-1.88043	-3.13899	-0.621884	0.0003023
Goose:H9-Goose:2.3	Brain/12H	0	-1.25855	1.25855	1
Goose:H9-Pigeon:2.3	Brain/12H	-4.44089e-16	-1.25855	1.25855	1
Goose:H9-Turkey:2.3	Brain/12H	-2.52684	-3.78539	-1.26829	1.1e-06
Goose:H9-Chicken:H9	Brain/12H	-2.26772	-3.52627	-1.00917	1e-05
Goose:H9-Crow:H9	Brain/12H	-0.554151	-1.8127	0.704399	0.963243
Goose:H9-Duck:H9	Brain/12H	-1.83826	-3.09681	-0.579709	0.000437
Pigeon:2.2-Chicken:2.2	Brain/12H	-2.39391	-3.65247	-1.13536	3.3e-06
Pigeon:2.2-Crow:2.2	Brain/12H	8.88178e-16	-1.25855	1.25855	1
Pigeon:2.2-Duck:2.2	Brain/12H	-1.24279	-2.50134	0.0157656	0.0559815
Pigeon:2.2-Goose:2.2	Brain/12H	4.44089e-16	-1.25855	1.25855	1
Pigeon:2.3-Chicken:2.2	Brain/12H	-2.39391	-3.65247	-1.13536	3.3e-06
Pigeon:2.3-Crow:2.2	Brain/12H	8.88178e-16	-1.25855	1.25855	1
Pigeon:2.3-Duck:2.2	Brain/12H	-1.24279	-2.50134	0.0157656	0.0559815
Pigeon:2.3-Goose:2.2	Brain/12H	4.44089e-16	-1.25855	1.25855	1
Pigeon:2.3-Pigeon:2.2	Brain/12H	0	-1.25855	1.25855	1
Pigeon:2.3-Turkey:2.2	Brain/12H	-2.10155	-3.36011	-0.843005	4.32e-05
Pigeon:2.3-Chicken:2.3	Brain/12H	-2.05811	-3.31667	-0.799564	6.34e-05
Pigeon:2.3-Crow:2.3	Brain/12H	1.33227e-15	-1.25855	1.25855	1
Pigeon:2.3-Duck:2.3	Brain/12H	-1.88043	-3.13899	-0.621884	0.0003023
Pigeon:2.3-Goose:2.3	Brain/12H	4.44089e-16	-1.25855	1.25855	1
Pigeon:H9-Chicken:2.2	Brain/12H	-2.39391	-3.65247	-1.13536	3.3e-06
Pigeon:H9-Crow:2.2	Brain/12H	8.88178e-16	-1.25855	1.25855	1
Pigeon:H9-Duck:2.2	Brain/12H	-1.24279	-2.50134	0.0157656	0.0559815
Pigeon:H9-Goose:2.2	Brain/12H	4.44089e-16	-1.25855	1.25855	1
Pigeon:H9-Pigeon:2.2	Brain/12H	0	-1.25855	1.25855	1
Pigeon:H9-Turkey:2.2	Brain/12H	-2.10155	-3.36011	-0.843005	4.32e-05
Pigeon:H9-Chicken:2.3	Brain/12H	-2.05811	-3.31667	-0.799564	6.34e-05
Pigeon:H9-Crow:2.3	Brain/12H	1.33227e-15	-1.25855	1.25855	1
Pigeon:H9-Duck:2.3	Brain/12H	-1.88043	-3.13899	-0.621884	0.0003023
Pigeon:H9-Goose:2.3	Brain/12H	4.44089e-16	-1.25855	1.25855	1
Pigeon:H9-Pigeon:2.3	Brain/12H	0	-1.25855	1.25855	1
Pigeon:H9-Turkey:2.3	Brain/12H	-2.52684	-3.78539	-1.26829	1.1e-06
Pigeon:H9-Chicken:H9	Brain/12H	-2.26772	-3.52627	-1.00917	1e-05
Pigeon:H9-Crow:H9	Brain/12H	-0.554151	-1.8127	0.704399	0.963243
Pigeon:H9-Duck:H9	Brain/12H	-1.83826	-3.09681	-0.579709	0.000437
Pigeon:H9-Goose:H9	Brain/12H	4.44089e-16	-1.25855	1.25855	1
Turkey:2.2-Chicken:2.2	Brain/12H	-0.29236	-1.55091	0.966191	0.999977
Turkey:2.2-Crow:2.2	Brain/12H	2.10155	0.843005	3.36011	4.32e-05
Turkey:2.2-Duck:2.2	Brain/12H	0.85877	-0.39978	2.11732	0.502475
Turkey:2.2-Goose:2.2	Brain/12H	2.10155	0.843005	3.36011	4.32e-05
Turkey:2.2-Pigeon:2.2	Brain/12H	2.10155	0.843005	3.36011	4.32e-05
Turkey:2.3-Chicken:2.2	Brain/12H	0.132928	-1.12562	1.39148	1
Turkey:2.3-Crow:2.2	Brain/12H	2.52684	1.26829	3.78539	1.1e-06
Turkey:2.3-Duck:2.2	Brain/12H	1.28406	0.0255072	2.54261	0.0415322
Turkey:2.3-Goose:2.2	Brain/12H	2.52684	1.26829	3.78539	1.1e-06
Turkey:2.3-Pigeon:2.2	Brain/12H	2.52684	1.26829	3.78539	1.1e-06
Turkey:2.3-Turkey:2.2	Brain/12H	0.425288	-0.833263	1.68384	0.997331
Turkey:2.3-Chicken:2.3	Brain/12H	0.468728	-0.789823	1.72728	0.992408
Turkey:2.3-Crow:2.3	Brain/12H	2.52684	1.26829	3.78539	1.1e-06
Turkey:2.3-Duck:2.3	Brain/12H	0.646408	-0.612142	1.90496	0.880931
Turkey:2.3-Goose:2.3	Brain/12H	2.52684	1.26829	3.78539	1.1e-06
Turkey:2.3-Pigeon:2.3	Brain/12H	2.52684	1.26829	3.78539	1.1e-06
Turkey:H9-Chicken:2.2	Brain/12H	-0.474119	-1.88122	0.932983	0.997416
Turkey:H9-Crow:2.2	Brain/12H	1.9198	0.512693	3.3269	0.0012483
Turkey:H9-Duck:2.2	Brain/12H	0.677011	-0.730092	2.08411	0.92519
Turkey:H9-Goose:2.2	Brain/12H	1.9198	0.512693	3.3269	0.0012483
Turkey:H9-Pigeon:2.2	Brain/12H	1.9198	0.512693	3.3269	0.0012483
Turkey:H9-Turkey:2.2	Brain/12H	-0.181759	-1.58886	1.22534	1
Turkey:H9-Chicken:2.3	Brain/12H	-0.138319	-1.54542	1.26878	1
Turkey:H9-Crow:2.3	Brain/12H	1.9198	0.512693	3.3269	0.0012483
Turkey:H9-Duck:2.3	Brain/12H	0.0393612	-1.36774	1.44646	1
Turkey:H9-Goose:2.3	Brain/12H	1.9198	0.512693	3.3269	0.0012483
Turkey:H9-Pigeon:2.3	Brain/12H	1.9198	0.512693	3.3269	0.0012483
Turkey:H9-Turkey:2.3	Brain/12H	-0.607047	-2.01415	0.800055	0.969179
Turkey:H9-Chicken:H9	Brain/12H	-0.347923	-1.75503	1.05918	0.999945
Turkey:H9-Crow:H9	Brain/12H	1.36564	-0.0414577	2.77275	0.0650815
Turkey:H9-Duck:H9	Brain/12H	0.0815362	-1.32557	1.48864	1
Turkey:H9-Goose:H9	Brain/12H	1.9198	0.512693	3.3269	0.0012483
Turkey:H9-Pigeon:H9	Brain/12H	1.9198	0.512693	3.3269	0.0012483
Turkey:2.2-Chicken:2.2	Brain/24H	-0.490466	-1.84785	0.866918	0.667657
Chicken:2.3-Chicken:2.2	Brain/24H	-0.0993907	-1.45677	1.25799	0.995091
Turkey:2.3-Chicken:2.2	Brain/24H	-0.161407	-1.51879	1.19598	0.979907
Chicken:2.3-Turkey:2.2	Brain/24H	0.391076	-0.966308	1.74846	0.794048
Turkey:2.3-Turkey:2.2	Brain/24H	0.329059	-1.02833	1.68644	0.863056
Turkey:2.3-Chicken:2.3	Brain/24H	-0.0620167	-1.4194	1.29537	0.998787
Crow:2.2-Chicken:2.2	Brain/48H	-3.75132	-6.31159	-1.19104	0.0004344
Duck:2.2-Chicken:2.2	Brain/48H	-2.7589	-5.31918	-0.198631	0.0242824
Goose:2.2-Chicken:2.2	Brain/48H	-4.52411	-7.08438	-1.96383	1.61e-05
Pigeon:2.2-Chicken:2.2	Brain/48H	-4.52411	-7.08438	-1.96383	1.61e-05
Turkey:2.2-Chicken:2.2	Brain/48H	0.198785	-2.36149	2.75906	1
Chicken:2.3-Chicken:2.2	Brain/48H	1.13872	-1.42155	3.699	0.958909
Crow:2.3-Chicken:2.2	Brain/48H	-3.77137	-6.33165	-1.2111	0.000399
Duck:2.3-Chicken:2.2	Brain/48H	-0.00700678	-2.56728	2.55327	1
Goose:2.3-Chicken:2.2	Brain/48H	-4.19167	-6.75194	-1.63139	6.65e-05
Pigeon:2.3-Chicken:2.2	Brain/48H	-4.52411	-7.08438	-1.96383	1.61e-05
Chicken:H9-Chicken:2.2	Brain/48H	-1.96402	-4.5243	0.596252	0.309223
Crow:H9-Chicken:2.2	Brain/48H	-4.12056	-6.68084	-1.56029	9.01e-05
Duck:H9-Chicken:2.2	Brain/48H	-3.68685	-6.24713	-1.12658	0.0005707
Goose:H9-Chicken:2.2	Brain/48H	-4.52411	-7.08438	-1.96383	1.61e-05
Pigeon:H9-Chicken:2.2	Brain/48H	-4.52411	-7.08438	-1.96383	1.61e-05
Turkey:H9-Chicken:2.2	Brain/48H	-3.04778	-5.60805	-0.487503	0.0079551
Duck:2.2-Crow:2.2	Brain/48H	0.992413	-1.56786	3.55269	0.988249
Goose:2.2-Crow:2.2	Brain/48H	-0.772788	-3.33306	1.78749	0.999253
Pigeon:2.2-Crow:2.2	Brain/48H	-0.772788	-3.33306	1.78749	0.999253
Turkey:2.2-Crow:2.2	Brain/48H	3.9501	1.38983	6.51038	0.0001865
Chicken:2.3-Crow:2.2	Brain/48H	4.89004	2.32977	7.45032	3.4e-06
Crow:2.3-Crow:2.2	Brain/48H	-0.0200538	-2.58033	2.54022	1
Duck:2.3-Crow:2.2	Brain/48H	3.74431	1.18404	6.30459	0.0004475
Goose:2.3-Crow:2.2	Brain/48H	-0.44035	-3.00062	2.11992	1
Pigeon:2.3-Crow:2.2	Brain/48H	-0.772788	-3.33306	1.78749	0.999253
Chicken:H9-Crow:2.2	Brain/48H	1.7873	-0.772979	4.34757	0.461114
Crow:H9-Crow:2.2	Brain/48H	-0.369244	-2.92952	2.19103	1
Duck:H9-Crow:2.2	Brain/48H	0.064466	-2.49581	2.62474	1
Goose:H9-Crow:2.2	Brain/48H	-0.772788	-3.33306	1.78749	0.999253
Pigeon:H9-Crow:2.2	Brain/48H	-0.772788	-3.33306	1.78749	0.999253
Turkey:H9-Crow:2.2	Brain/48H	0.70354	-1.85673	3.26382	0.999768
Goose:2.2-Duck:2.2	Brain/48H	-1.7652	-4.32548	0.795074	0.481994
Pigeon:2.2-Duck:2.2	Brain/48H	-1.7652	-4.32548	0.795074	0.481994
Turkey:2.2-Duck:2.2	Brain/48H	2.95769	0.397416	5.51797	0.011345
Chicken:2.3-Duck:2.2	Brain/48H	3.89763	1.33735	6.4579	0.0002333
Crow:2.3-Duck:2.2	Brain/48H	-1.01247	-3.57274	1.54781	0.985724
Duck:2.3-Duck:2.2	Brain/48H	2.7519	0.191624	5.31217	0.0249266
Goose:2.3-Duck:2.2	Brain/48H	-1.43276	-3.99304	1.12751	0.794213
Pigeon:2.3-Duck:2.2	Brain/48H	-1.7652	-4.32548	0.795074	0.481994
Chicken:H9-Duck:2.2	Brain/48H	0.794883	-1.76539	3.35516	0.998952
Crow:H9-Duck:2.2	Brain/48H	-1.36166	-3.92193	1.19862	0.848018
Duck:H9-Duck:2.2	Brain/48H	-0.927947	-3.48822	1.63233	0.994064
Goose:H9-Duck:2.2	Brain/48H	-1.7652	-4.32548	0.795074	0.481994
Pigeon:H9-Duck:2.2	Brain/48H	-1.7652	-4.32548	0.795074	0.481994
Turkey:H9-Duck:2.2	Brain/48H	-0.288872	-2.84915	2.2714	1
Pigeon:2.2-Goose:2.2	Brain/48H	4.44089e-16	-2.56027	2.56027	1
Turkey:2.2-Goose:2.2	Brain/48H	4.72289	2.16262	7.28317	6.9e-06
Chicken:2.3-Goose:2.2	Brain/48H	5.66283	3.10255	8.2231	1e-07
Crow:2.3-Goose:2.2	Brain/48H	0.752734	-1.80754	3.31301	0.999458
Duck:2.3-Goose:2.2	Brain/48H	4.5171	1.95682	7.07737	1.66e-05
Goose:2.3-Goose:2.2	Brain/48H	0.332438	-2.22784	2.89271	1
Pigeon:2.3-Goose:2.2	Brain/48H	2.22045e-15	-2.56027	2.56027	1
Chicken:H9-Goose:2.2	Brain/48H	2.56008	-0.000191309	5.12036	0.0500337
Crow:H9-Goose:2.2	Brain/48H	0.403544	-2.15673	2.96382	1
Duck:H9-Goose:2.2	Brain/48H	0.837254	-1.72302	3.39753	0.99808
Goose:H9-Goose:2.2	Brain/48H	8.88178e-16	-2.56027	2.56027	1
Pigeon:H9-Goose:2.2	Brain/48H	1.77636e-15	-2.56027	2.56027	1
Turkey:H9-Goose:2.2	Brain/48H	1.47633	-1.08395	4.0366	0.757577
Turkey:2.2-Pigeon:2.2	Brain/48H	4.72289	2.16262	7.28317	6.9e-06
Chicken:2.3-Pigeon:2.2	Brain/48H	5.66283	3.10255	8.2231	1e-07
Crow:2.3-Pigeon:2.2	Brain/48H	0.752734	-1.80754	3.31301	0.999458
Duck:2.3-Pigeon:2.2	Brain/48H	4.5171	1.95682	7.07737	1.66e-05
Goose:2.3-Pigeon:2.2	Brain/48H	0.332438	-2.22784	2.89271	1
Pigeon:2.3-Pigeon:2.2	Brain/48H	1.77636e-15	-2.56027	2.56027	1
Chicken:H9-Pigeon:2.2	Brain/48H	2.56008	-0.000191309	5.12036	0.0500337
Crow:H9-Pigeon:2.2	Brain/48H	0.403544	-2.15673	2.96382	1
Duck:H9-Pigeon:2.2	Brain/48H	0.837254	-1.72302	3.39753	0.99808
Goose:H9-Pigeon:2.2	Brain/48H	4.44089e-16	-2.56027	2.56027	1
Pigeon:H9-Pigeon:2.2	Brain/48H	1.33227e-15	-2.56027	2.56027	1
Turkey:H9-Pigeon:2.2	Brain/48H	1.47633	-1.08395	4.0366	0.757577
Chicken:2.3-Turkey:2.2	Brain/48H	0.939937	-1.62034	3.50021	0.993213
Crow:2.3-Turkey:2.2	Brain/48H	-3.97016	-6.53043	-1.40988	0.0001712
Duck:2.3-Turkey:2.2	Brain/48H	-0.205792	-2.76607	2.35448	1
Goose:2.3-Turkey:2.2	Brain/48H	-4.39045	-6.95073	-1.83018	2.85e-05
Pigeon:2.3-Turkey:2.2	Brain/48H	-4.72289	-7.28317	-2.16262	6.9e-06
Chicken:H9-Turkey:2.2	Brain/48H	-2.16281	-4.72308	0.397467	0.180917
Crow:H9-Turkey:2.2	Brain/48H	-4.31935	-6.87962	-1.75907	3.85e-05
Duck:H9-Turkey:2.2	Brain/48H	-3.88564	-6.44591	-1.32536	0.0002455
Goose:H9-Turkey:2.2	Brain/48H	-4.72289	-7.28317	-2.16262	6.9e-06
Pigeon:H9-Turkey:2.2	Brain/48H	-4.72289	-7.28317	-2.16262	6.9e-06
Turkey:H9-Turkey:2.2	Brain/48H	-3.24656	-5.80684	-0.686288	0.0035709
Crow:2.3-Chicken:2.3	Brain/48H	-4.91009	-7.47037	-2.34982	3.1e-06
Duck:2.3-Chicken:2.3	Brain/48H	-1.14573	-3.706	1.41455	0.956759
Goose:2.3-Chicken:2.3	Brain/48H	-5.33039	-7.89067	-2.77012	5e-07
Pigeon:2.3-Chicken:2.3	Brain/48H	-5.66283	-8.2231	-3.10255	1e-07
Chicken:H9-Chicken:2.3	Brain/48H	-3.10275	-5.66302	-0.54247	0.0063891
Crow:H9-Chicken:2.3	Brain/48H	-5.25928	-7.81956	-2.69901	7e-07
Duck:H9-Chicken:2.3	Brain/48H	-4.82557	-7.38585	-2.2653	4.5e-06
Goose:H9-Chicken:2.3	Brain/48H	-5.66283	-8.2231	-3.10255	1e-07
Pigeon:H9-Chicken:2.3	Brain/48H	-5.66283	-8.2231	-3.10255	1e-07
Turkey:H9-Chicken:2.3	Brain/48H	-4.1865	-6.74677	-1.62623	6.8e-05
Duck:2.3-Crow:2.3	Brain/48H	3.76437	1.20409	6.32464	0.000411
Goose:2.3-Crow:2.3	Brain/48H	-0.420296	-2.98057	2.13998	1
Pigeon:2.3-Crow:2.3	Brain/48H	-0.752734	-3.31301	1.80754	0.999458
Chicken:H9-Crow:2.3	Brain/48H	1.80735	-0.752925	4.36762	0.442446
Crow:H9-Crow:2.3	Brain/48H	-0.34919	-2.90946	2.21108	1
Duck:H9-Crow:2.3	Brain/48H	0.0845198	-2.47575	2.64479	1
Goose:H9-Crow:2.3	Brain/48H	-0.752734	-3.31301	1.80754	0.999458
Pigeon:H9-Crow:2.3	Brain/48H	-0.752734	-3.31301	1.80754	0.999458
Turkey:H9-Crow:2.3	Brain/48H	0.723594	-1.83668	3.28387	0.999668
Goose:2.3-Duck:2.3	Brain/48H	-4.18466	-6.74494	-1.62439	6.85e-05
Pigeon:2.3-Duck:2.3	Brain/48H	-4.5171	-7.07737	-1.95682	1.66e-05
Chicken:H9-Duck:2.3	Brain/48H	-1.95702	-4.51729	0.603259	0.31462
Crow:H9-Duck:2.3	Brain/48H	-4.11355	-6.67383	-1.55328	9.28e-05
Duck:H9-Duck:2.3	Brain/48H	-3.67984	-6.24012	-1.11957	0.0005878
Goose:H9-Duck:2.3	Brain/48H	-4.5171	-7.07737	-1.95682	1.66e-05
Pigeon:H9-Duck:2.3	Brain/48H	-4.5171	-7.07737	-1.95682	1.66e-05
Turkey:H9-Duck:2.3	Brain/48H	-3.04077	-5.60105	-0.480496	0.0081794
Pigeon:2.3-Goose:2.3	Brain/48H	-0.332438	-2.89271	2.22784	1
Chicken:H9-Goose:2.3	Brain/48H	2.22765	-0.332629	4.78792	0.149297
Crow:H9-Goose:2.3	Brain/48H	0.0711065	-2.48917	2.63138	1
Duck:H9-Goose:2.3	Brain/48H	0.504816	-2.05546	3.06509	0.999998
Goose:H9-Goose:2.3	Brain/48H	-0.332438	-2.89271	2.22784	1
Pigeon:H9-Goose:2.3	Brain/48H	-0.332438	-2.89271	2.22784	1
Turkey:H9-Goose:2.3	Brain/48H	1.14389	-1.41638	3.70417	0.95733
Chicken:H9-Pigeon:2.3	Brain/48H	2.56008	-0.000191309	5.12036	0.0500337
Crow:H9-Pigeon:2.3	Brain/48H	0.403544	-2.15673	2.96382	1
Duck:H9-Pigeon:2.3	Brain/48H	0.837254	-1.72302	3.39753	0.99808
Goose:H9-Pigeon:2.3	Brain/48H	-1.33227e-15	-2.56027	2.56027	1
Pigeon:H9-Pigeon:2.3	Brain/48H	-4.44089e-16	-2.56027	2.56027	1
Turkey:H9-Pigeon:2.3	Brain/48H	1.47633	-1.08395	4.0366	0.757577
Crow:H9-Chicken:H9	Brain/48H	-2.15654	-4.71681	0.403735	0.18423
Duck:H9-Chicken:H9	Brain/48H	-1.72283	-4.2831	0.837445	0.522766
Goose:H9-Chicken:H9	Brain/48H	-2.56008	-5.12036	0.000191309	0.0500337
Pigeon:H9-Chicken:H9	Brain/48H	-2.56008	-5.12036	0.000191309	0.0500337
Turkey:H9-Chicken:H9	Brain/48H	-1.08376	-3.64403	1.47652	0.973184
Duck:H9-Crow:H9	Brain/48H	0.43371	-2.12657	2.99398	1
Goose:H9-Crow:H9	Brain/48H	-0.403544	-2.96382	2.15673	1
Pigeon:H9-Crow:H9	Brain/48H	-0.403544	-2.96382	2.15673	1
Turkey:H9-Crow:H9	Brain/48H	1.07278	-1.48749	3.63306	0.975519
Goose:H9-Duck:H9	Brain/48H	-0.837254	-3.39753	1.72302	0.99808
Pigeon:H9-Duck:H9	Brain/48H	-0.837254	-3.39753	1.72302	0.99808
Turkey:H9-Duck:H9	Brain/48H	0.639074	-1.9212	3.19935	0.999934
Pigeon:H9-Goose:H9	Brain/48H	8.88178e-16	-2.56027	2.56027	1
Turkey:H9-Goose:H9	Brain/48H	1.47633	-1.08395	4.0366	0.757577
Turkey:H9-Pigeon:H9	Brain/48H	1.47633	-1.08395	4.0366	0.757577
Duck:2.2-Crow:2.2	Brain/5D	2.80615	0.914699	4.6976	0.0005246
Goose:2.2-Crow:2.2	Brain/5D	-1.12324	-3.01469	0.768213	0.68925
Pigeon:2.2-Crow:2.2	Brain/5D	-1.12324	-3.01469	0.768213	0.68925
Crow:2.3-Crow:2.2	Brain/5D	-0.902725	-2.79417	0.988725	0.912817
Duck:2.3-Crow:2.2	Brain/5D	2.88237	0.99092	4.77382	0.0003538
Goose:2.3-Crow:2.2	Brain/5D	-1.12324	-3.01469	0.768213	0.68925
Pigeon:2.3-Crow:2.2	Brain/5D	-1.12324	-3.01469	0.768213	0.68925
Chicken:H9-Crow:2.2	Brain/5D	0.594432	-1.52027	2.70914	0.999523
Crow:H9-Crow:2.2	Brain/5D	-1.12324	-3.01469	0.768213	0.68925
Duck:H9-Crow:2.2	Brain/5D	-0.437687	-2.32914	1.45376	0.999961
Goose:H9-Crow:2.2	Brain/5D	-1.12324	-3.01469	0.768213	0.68925
Pigeon:H9-Crow:2.2	Brain/5D	-1.12324	-3.01469	0.768213	0.68925
Turkey:H9-Crow:2.2	Brain/5D	0.405056	-1.48639	2.29651	0.999987
Goose:2.2-Duck:2.2	Brain/5D	-3.92939	-5.82084	-2.03794	1.8e-06
Pigeon:2.2-Duck:2.2	Brain/5D	-3.92939	-5.82084	-2.03794	1.8e-06
Crow:2.3-Duck:2.2	Brain/5D	-3.70887	-5.60032	-1.81742	5.3e-06
Duck:2.3-Duck:2.2	Brain/5D	0.0762213	-1.81523	1.96767	1
Goose:2.3-Duck:2.2	Brain/5D	-3.92939	-5.82084	-2.03794	1.8e-06
Pigeon:2.3-Duck:2.2	Brain/5D	-3.92939	-5.82084	-2.03794	1.8e-06
Chicken:H9-Duck:2.2	Brain/5D	-2.21172	-4.32642	-0.0970119	0.0335379
Crow:H9-Duck:2.2	Brain/5D	-3.92939	-5.82084	-2.03794	1.8e-06
Duck:H9-Duck:2.2	Brain/5D	-3.24384	-5.13529	-1.35239	5.52e-05
Goose:H9-Duck:2.2	Brain/5D	-3.92939	-5.82084	-2.03794	1.8e-06
Pigeon:H9-Duck:2.2	Brain/5D	-3.92939	-5.82084	-2.03794	1.8e-06
Turkey:H9-Duck:2.2	Brain/5D	-2.40109	-4.29254	-0.509643	0.0042084
Pigeon:2.2-Goose:2.2	Brain/5D	-2.22045e-16	-1.89145	1.89145	1
Crow:2.3-Goose:2.2	Brain/5D	0.220512	-1.67094	2.11196	1
Duck:2.3-Goose:2.2	Brain/5D	4.00561	2.11416	5.89706	1.3e-06
Goose:2.3-Goose:2.2	Brain/5D	8.88178e-16	-1.89145	1.89145	1
Pigeon:2.3-Goose:2.2	Brain/5D	-6.66134e-16	-1.89145	1.89145	1
Chicken:H9-Goose:2.2	Brain/5D	1.71767	-0.397037	3.83237	0.216685
Crow:H9-Goose:2.2	Brain/5D	2.22045e-16	-1.89145	1.89145	1
Duck:H9-Goose:2.2	Brain/5D	0.685549	-1.2059	2.577	0.991801
Goose:H9-Goose:2.2	Brain/5D	-2.22045e-16	-1.89145	1.89145	1
Pigeon:H9-Goose:2.2	Brain/5D	-1.11022e-15	-1.89145	1.89145	1
Turkey:H9-Goose:2.2	Brain/5D	1.52829	-0.363157	3.41974	0.223089
Crow:2.3-Pigeon:2.2	Brain/5D	0.220512	-1.67094	2.11196	1
Duck:2.3-Pigeon:2.2	Brain/5D	4.00561	2.11416	5.89706	1.3e-06
Goose:2.3-Pigeon:2.2	Brain/5D	1.11022e-15	-1.89145	1.89145	1
Pigeon:2.3-Pigeon:2.2	Brain/5D	-4.44089e-16	-1.89145	1.89145	1
Chicken:H9-Pigeon:2.2	Brain/5D	1.71767	-0.397037	3.83237	0.216685
Crow:H9-Pigeon:2.2	Brain/5D	4.44089e-16	-1.89145	1.89145	1
Duck:H9-Pigeon:2.2	Brain/5D	0.685549	-1.2059	2.577	0.991801
Goose:H9-Pigeon:2.2	Brain/5D	0	-1.89145	1.89145	1
Pigeon:H9-Pigeon:2.2	Brain/5D	-8.88178e-16	-1.89145	1.89145	1
Turkey:H9-Pigeon:2.2	Brain/5D	1.52829	-0.363157	3.41974	0.223089
Duck:2.3-Crow:2.3	Brain/5D	3.7851	1.89365	5.67654	3.7e-06
Goose:2.3-Crow:2.3	Brain/5D	-0.220512	-2.11196	1.67094	1
Pigeon:2.3-Crow:2.3	Brain/5D	-0.220512	-2.11196	1.67094	1
Chicken:H9-Crow:2.3	Brain/5D	1.49716	-0.617549	3.61186	0.41334
Crow:H9-Crow:2.3	Brain/5D	-0.220512	-2.11196	1.67094	1
Duck:H9-Crow:2.3	Brain/5D	0.465037	-1.42641	2.35649	0.999913
Goose:H9-Crow:2.3	Brain/5D	-0.220512	-2.11196	1.67094	1
Pigeon:H9-Crow:2.3	Brain/5D	-0.220512	-2.11196	1.67094	1
Turkey:H9-Crow:2.3	Brain/5D	1.30778	-0.583669	3.19923	0.451325
Goose:2.3-Duck:2.3	Brain/5D	-4.00561	-5.89706	-2.11416	1.3e-06
Pigeon:2.3-Duck:2.3	Brain/5D	-4.00561	-5.89706	-2.11416	1.3e-06
Chicken:H9-Duck:2.3	Brain/5D	-2.28794	-4.40264	-0.173233	0.0243098
Crow:H9-Duck:2.3	Brain/5D	-4.00561	-5.89706	-2.11416	1.3e-06
Duck:H9-Duck:2.3	Brain/5D	-3.32006	-5.21151	-1.42861	3.74e-05
Goose:H9-Duck:2.3	Brain/5D	-4.00561	-5.89706	-2.11416	1.3e-06
Pigeon:H9-Duck:2.3	Brain/5D	-4.00561	-5.89706	-2.11416	1.3e-06
Turkey:H9-Duck:2.3	Brain/5D	-2.47731	-4.36876	-0.585864	0.0028542
Pigeon:2.3-Goose:2.3	Brain/5D	-1.55431e-15	-1.89145	1.89145	1
Chicken:H9-Goose:2.3	Brain/5D	1.71767	-0.397037	3.83237	0.216685
Crow:H9-Goose:2.3	Brain/5D	-6.66134e-16	-1.89145	1.89145	1
Duck:H9-Goose:2.3	Brain/5D	0.685549	-1.2059	2.577	0.991801
Goose:H9-Goose:2.3	Brain/5D	-1.11022e-15	-1.89145	1.89145	1
Pigeon:H9-Goose:2.3	Brain/5D	-1.9984e-15	-1.89145	1.89145	1
Turkey:H9-Goose:2.3	Brain/5D	1.52829	-0.363157	3.41974	0.223089
Chicken:H9-Pigeon:2.3	Brain/5D	1.71767	-0.397037	3.83237	0.216685
Crow:H9-Pigeon:2.3	Brain/5D	8.88178e-16	-1.89145	1.89145	1
Duck:H9-Pigeon:2.3	Brain/5D	0.685549	-1.2059	2.577	0.991801
Goose:H9-Pigeon:2.3	Brain/5D	4.44089e-16	-1.89145	1.89145	1
Pigeon:H9-Pigeon:2.3	Brain/5D	-4.44089e-16	-1.89145	1.89145	1
Turkey:H9-Pigeon:2.3	Brain/5D	1.52829	-0.363157	3.41974	0.223089
Crow:H9-Chicken:H9	Brain/5D	-1.71767	-3.83237	0.397036	0.216685
Duck:H9-Chicken:H9	Brain/5D	-1.03212	-3.14682	1.08259	0.898156
Goose:H9-Chicken:H9	Brain/5D	-1.71767	-3.83237	0.397036	0.216685
Pigeon:H9-Chicken:H9	Brain/5D	-1.71767	-3.83237	0.397036	0.216685
Turkey:H9-Chicken:H9	Brain/5D	-0.189376	-2.30408	1.92533	1
Duck:H9-Crow:H9	Brain/5D	0.685549	-1.2059	2.577	0.991801
Goose:H9-Crow:H9	Brain/5D	-4.44089e-16	-1.89145	1.89145	1
Pigeon:H9-Crow:H9	Brain/5D	-1.33227e-15	-1.89145	1.89145	1
Turkey:H9-Crow:H9	Brain/5D	1.52829	-0.363157	3.41974	0.223089
Goose:H9-Duck:H9	Brain/5D	-0.685549	-2.577	1.2059	0.991801
Pigeon:H9-Duck:H9	Brain/5D	-0.685549	-2.577	1.2059	0.991801
Turkey:H9-Duck:H9	Brain/5D	0.842743	-1.04871	2.73419	0.947814
Pigeon:H9-Goose:H9	Brain/5D	-8.88178e-16	-1.89145	1.89145	1
Turkey:H9-Goose:H9	Brain/5D	1.52829	-0.363157	3.41974	0.223089
Turkey:H9-Pigeon:H9	Brain/5D	1.52829	-0.363157	3.41974	0.223089
Crow:2.2-Chicken:2.2	Ileum/12H	-2.68916	-4.2643	-1.11402	2.64e-05
Duck:2.2-Chicken:2.2	Ileum/12H	-1.06045	-2.63559	0.514686	0.528069
Goose:2.2-Chicken:2.2	Ileum/12H	-2.90577	-4.48091	-1.33063	5.7e-06
Pigeon:2.2-Chicken:2.2	Ileum/12H	-2.90577	-4.48091	-1.33063	5.7e-06
Turkey:2.2-Chicken:2.2	Ileum/12H	-0.866421	-2.44156	0.708719	0.819036
Chicken:2.3-Chicken:2.2	Ileum/12H	0.26692	-1.30822	1.84206	1
Crow:2.3-Chicken:2.2	Ileum/12H	-2.04319	-3.61833	-0.468052	0.0025097
Duck:2.3-Chicken:2.2	Ileum/12H	-0.818402	-2.39354	0.756738	0.873608
Goose:2.3-Chicken:2.2	Ileum/12H	-2.90577	-4.48091	-1.33063	5.7e-06
Pigeon:2.3-Chicken:2.2	Ileum/12H	-2.90577	-4.48091	-1.33063	5.7e-06
Turkey:2.3-Chicken:2.2	Ileum/12H	-0.0299302	-1.60507	1.54521	1
Chicken:H9-Chicken:2.2	Ileum/12H	-0.689876	-2.26502	0.885263	0.96577
Crow:H9-Chicken:2.2	Ileum/12H	-2.90577	-4.48091	-1.33063	5.7e-06
Duck:H9-Chicken:2.2	Ileum/12H	-2.11821	-3.69335	-0.543069	0.0014992
Goose:H9-Chicken:2.2	Ileum/12H	-2.90577	-4.48091	-1.33063	5.7e-06
Pigeon:H9-Chicken:2.2	Ileum/12H	-2.90577	-4.48091	-1.33063	5.7e-06
Turkey:H9-Chicken:2.2	Ileum/12H	-0.474545	-2.04968	1.10059	0.999333
Duck:2.2-Crow:2.2	Ileum/12H	1.62871	0.0535693	3.20385	0.0364885
Goose:2.2-Crow:2.2	Ileum/12H	-0.216609	-1.79175	1.35853	1
Pigeon:2.2-Crow:2.2	Ileum/12H	-0.216609	-1.79175	1.35853	1
Turkey:2.2-Crow:2.2	Ileum/12H	1.82274	0.247602	3.39788	0.010892
Chicken:2.3-Crow:2.2	Ileum/12H	2.95608	1.38094	4.53122	4e-06
Crow:2.3-Crow:2.2	Ileum/12H	0.64597	-0.929169	2.22111	0.98105
Duck:2.3-Crow:2.2	Ileum/12H	1.87076	0.295621	3.4459	0.0079676
Goose:2.3-Crow:2.2	Ileum/12H	-0.216609	-1.79175	1.35853	1
Pigeon:2.3-Crow:2.2	Ileum/12H	-0.216609	-1.79175	1.35853	1
Turkey:2.3-Crow:2.2	Ileum/12H	2.65923	1.08409	4.23437	3.27e-05
Chicken:H9-Crow:2.2	Ileum/12H	1.99929	0.424147	3.57443	0.0033821
Crow:H9-Crow:2.2	Ileum/12H	-0.216609	-1.79175	1.35853	1
Duck:H9-Crow:2.2	Ileum/12H	0.570953	-1.00419	2.14609	0.994475
Goose:H9-Crow:2.2	Ileum/12H	-0.216609	-1.79175	1.35853	1
Pigeon:H9-Crow:2.2	Ileum/12H	-0.216609	-1.79175	1.35853	1
Turkey:H9-Crow:2.2	Ileum/12H	2.21462	0.639478	3.78976	0.0007669
Goose:2.2-Duck:2.2	Ileum/12H	-1.84532	-3.42046	-0.270178	0.0094084
Pigeon:2.2-Duck:2.2	Ileum/12H	-1.84532	-3.42046	-0.270178	0.0094084
Turkey:2.2-Duck:2.2	Ileum/12H	0.194032	-1.38111	1.76917	1
Chicken:2.3-Duck:2.2	Ileum/12H	1.32737	-0.247766	2.90251	0.185742
Crow:2.3-Duck:2.2	Ileum/12H	-0.982738	-2.55788	0.592401	0.651944
Duck:2.3-Duck:2.2	Ileum/12H	0.242052	-1.33309	1.81719	1
Goose:2.3-Duck:2.2	Ileum/12H	-1.84532	-3.42046	-0.270178	0.0094084
Pigeon:2.3-Duck:2.2	Ileum/12H	-1.84532	-3.42046	-0.270178	0.0094084
Turkey:2.3-Duck:2.2	Ileum/12H	1.03052	-0.544616	2.60566	0.575851
Chicken:H9-Duck:2.2	Ileum/12H	0.370577	-1.20456	1.94572	0.999974
Crow:H9-Duck:2.2	Ileum/12H	-1.84532	-3.42046	-0.270178	0.0094084
Duck:H9-Duck:2.2	Ileum/12H	-1.05776	-2.63289	0.517384	0.532356
Goose:H9-Duck:2.2	Ileum/12H	-1.84532	-3.42046	-0.270178	0.0094084
Pigeon:H9-Duck:2.2	Ileum/12H	-1.84532	-3.42046	-0.270178	0.0094084
Turkey:H9-Duck:2.2	Ileum/12H	0.585909	-0.989231	2.16105	0.992757
Pigeon:2.2-Goose:2.2	Ileum/12H	0	-1.57514	1.57514	1
Turkey:2.2-Goose:2.2	Ileum/12H	2.03935	0.46421	3.61449	0.0025763
Chicken:2.3-Goose:2.2	Ileum/12H	3.17269	1.59755	4.74783	9e-07
Crow:2.3-Goose:2.2	Ileum/12H	0.862579	-0.712561	2.43772	0.82378
Duck:2.3-Goose:2.2	Ileum/12H	2.08737	0.51223	3.66251	0.0018543
Goose:2.3-Goose:2.2	Ileum/12H	-6.66134e-16	-1.57514	1.57514	1
Pigeon:2.3-Goose:2.2	Ileum/12H	6.66134e-16	-1.57514	1.57514	1
Turkey:2.3-Goose:2.2	Ileum/12H	2.87584	1.3007	4.45098	7e-06
Chicken:H9-Goose:2.2	Ileum/12H	2.2159	0.640755	3.79103	0.0007601
Crow:H9-Goose:2.2	Ileum/12H	-1.55431e-15	-1.57514	1.57514	1
Duck:H9-Goose:2.2	Ileum/12H	0.787562	-0.787578	2.3627	0.902917
Goose:H9-Goose:2.2	Ileum/12H	0	-1.57514	1.57514	1
Pigeon:H9-Goose:2.2	Ileum/12H	6.66134e-16	-1.57514	1.57514	1
Turkey:H9-Goose:2.2	Ileum/12H	2.43123	0.856087	4.00637	0.0001662
Turkey:2.2-Pigeon:2.2	Ileum/12H	2.03935	0.46421	3.61449	0.0025763
Chicken:2.3-Pigeon:2.2	Ileum/12H	3.17269	1.59755	4.74783	9e-07
Crow:2.3-Pigeon:2.2	Ileum/12H	0.862579	-0.712561	2.43772	0.82378
Duck:2.3-Pigeon:2.2	Ileum/12H	2.08737	0.51223	3.66251	0.0018543
Goose:2.3-Pigeon:2.2	Ileum/12H	-6.66134e-16	-1.57514	1.57514	1
Pigeon:2.3-Pigeon:2.2	Ileum/12H	6.66134e-16	-1.57514	1.57514	1
Turkey:2.3-Pigeon:2.2	Ileum/12H	2.87584	1.3007	4.45098	7e-06
Chicken:H9-Pigeon:2.2	Ileum/12H	2.2159	0.640755	3.79103	0.0007601
Crow:H9-Pigeon:2.2	Ileum/12H	-1.55431e-15	-1.57514	1.57514	1
Duck:H9-Pigeon:2.2	Ileum/12H	0.787562	-0.787578	2.3627	0.902917
Goose:H9-Pigeon:2.2	Ileum/12H	0	-1.57514	1.57514	1
Pigeon:H9-Pigeon:2.2	Ileum/12H	6.66134e-16	-1.57514	1.57514	1
Turkey:H9-Pigeon:2.2	Ileum/12H	2.43123	0.856087	4.00637	0.0001662
Chicken:2.3-Turkey:2.2	Ileum/12H	1.13334	-0.441798	2.70848	0.415993
Crow:2.3-Turkey:2.2	Ileum/12H	-1.17677	-2.75191	0.398368	0.354523
Duck:2.3-Turkey:2.2	Ileum/12H	0.0480191	-1.52712	1.62316	1
Goose:2.3-Turkey:2.2	Ileum/12H	-2.03935	-3.61449	-0.46421	0.0025763
Pigeon:2.3-Turkey:2.2	Ileum/12H	-2.03935	-3.61449	-0.46421	0.0025763
Turkey:2.3-Turkey:2.2	Ileum/12H	0.836491	-0.738649	2.41163	0.854287
Chicken:H9-Turkey:2.2	Ileum/12H	0.176545	-1.39859	1.75168	1
Crow:H9-Turkey:2.2	Ileum/12H	-2.03935	-3.61449	-0.46421	0.0025763
Duck:H9-Turkey:2.2	Ileum/12H	-1.25179	-2.82693	0.323351	0.261297
Goose:H9-Turkey:2.2	Ileum/12H	-2.03935	-3.61449	-0.46421	0.0025763
Pigeon:H9-Turkey:2.2	Ileum/12H	-2.03935	-3.61449	-0.46421	0.0025763
Turkey:H9-Turkey:2.2	Ileum/12H	0.391876	-1.18326	1.96702	0.999943
Crow:2.3-Chicken:2.3	Ileum/12H	-2.31011	-3.88525	-0.734973	0.000392
Duck:2.3-Chicken:2.3	Ileum/12H	-1.08532	-2.66046	0.489817	0.488903
Goose:2.3-Chicken:2.3	Ileum/12H	-3.17269	-4.74783	-1.59755	9e-07
Pigeon:2.3-Chicken:2.3	Ileum/12H	-3.17269	-4.74783	-1.59755	9e-07
Turkey:2.3-Chicken:2.3	Ileum/12H	-0.296851	-1.87199	1.27829	0.999999
Chicken:H9-Chicken:2.3	Ileum/12H	-0.956797	-2.53194	0.618343	0.692236
Crow:H9-Chicken:2.3	Ileum/12H	-3.17269	-4.74783	-1.59755	9e-07
Duck:H9-Chicken:2.3	Ileum/12H	-2.38513	-3.96027	-0.80999	0.0002306
Goose:H9-Chicken:2.3	Ileum/12H	-3.17269	-4.74783	-1.59755	9e-07
Pigeon:H9-Chicken:2.3	Ileum/12H	-3.17269	-4.74783	-1.59755	9e-07
Turkey:H9-Chicken:2.3	Ileum/12H	-0.741465	-2.3166	0.833674	0.93807
Duck:2.3-Crow:2.3	Ileum/12H	1.22479	-0.350349	2.79993	0.292808
Goose:2.3-Crow:2.3	Ileum/12H	-0.862579	-2.43772	0.712561	0.82378
Pigeon:2.3-Crow:2.3	Ileum/12H	-0.862579	-2.43772	0.712561	0.82378
Turkey:2.3-Crow:2.3	Ileum/12H	2.01326	0.438122	3.5884	0.0030766
Chicken:H9-Crow:2.3	Ileum/12H	1.35332	-0.221824	2.92846	0.164032
Crow:H9-Crow:2.3	Ileum/12H	-0.862579	-2.43772	0.712561	0.82378
Duck:H9-Crow:2.3	Ileum/12H	-0.0750169	-1.65016	1.50012	1
Goose:H9-Crow:2.3	Ileum/12H	-0.862579	-2.43772	0.712561	0.82378
Pigeon:H9-Crow:2.3	Ileum/12H	-0.862579	-2.43772	0.712561	0.82378
Turkey:H9-Crow:2.3	Ileum/12H	1.56865	-0.00649204	3.14379	0.0519122
Goose:2.3-Duck:2.3	Ileum/12H	-2.08737	-3.66251	-0.51223	0.0018543
Pigeon:2.3-Duck:2.3	Ileum/12H	-2.08737	-3.66251	-0.51223	0.0018543
Turkey:2.3-Duck:2.3	Ileum/12H	0.788471	-0.786668	2.36361	0.902119
Chicken:H9-Duck:2.3	Ileum/12H	0.128526	-1.44661	1.70367	1
Crow:H9-Duck:2.3	Ileum/12H	-2.08737	-3.66251	-0.51223	0.0018543
Duck:H9-Duck:2.3	Ileum/12H	-1.29981	-2.87495	0.275332	0.211143
Goose:H9-Duck:2.3	Ileum/12H	-2.08737	-3.66251	-0.51223	0.0018543
Pigeon:H9-Duck:2.3	Ileum/12H	-2.08737	-3.66251	-0.51223	0.0018543
Turkey:H9-Duck:2.3	Ileum/12H	0.343857	-1.23128	1.919	0.999991
Pigeon:2.3-Goose:2.3	Ileum/12H	1.33227e-15	-1.57514	1.57514	1
Turkey:2.3-Goose:2.3	Ileum/12H	2.87584	1.3007	4.45098	7e-06
Chicken:H9-Goose:2.3	Ileum/12H	2.2159	0.640755	3.79103	0.0007601
Crow:H9-Goose:2.3	Ileum/12H	-8.88178e-16	-1.57514	1.57514	1
Duck:H9-Goose:2.3	Ileum/12H	0.787562	-0.787578	2.3627	0.902917
Goose:H9-Goose:2.3	Ileum/12H	6.66134e-16	-1.57514	1.57514	1
Pigeon:H9-Goose:2.3	Ileum/12H	1.33227e-15	-1.57514	1.57514	1
Turkey:H9-Goose:2.3	Ileum/12H	2.43123	0.856087	4.00637	0.0001662
Turkey:2.3-Pigeon:2.3	Ileum/12H	2.87584	1.3007	4.45098	7e-06
Chicken:H9-Pigeon:2.3	Ileum/12H	2.2159	0.640755	3.79103	0.0007601
Crow:H9-Pigeon:2.3	Ileum/12H	-2.22045e-15	-1.57514	1.57514	1
Duck:H9-Pigeon:2.3	Ileum/12H	0.787562	-0.787578	2.3627	0.902917
Goose:H9-Pigeon:2.3	Ileum/12H	-6.66134e-16	-1.57514	1.57514	1
Pigeon:H9-Pigeon:2.3	Ileum/12H	0	-1.57514	1.57514	1
Turkey:H9-Pigeon:2.3	Ileum/12H	2.43123	0.856087	4.00637	0.0001662
Chicken:H9-Turkey:2.3	Ileum/12H	-0.659946	-2.23509	0.915194	0.976909
Crow:H9-Turkey:2.3	Ileum/12H	-2.87584	-4.45098	-1.3007	7e-06
Duck:H9-Turkey:2.3	Ileum/12H	-2.08828	-3.66342	-0.513139	0.0018428
Goose:H9-Turkey:2.3	Ileum/12H	-2.87584	-4.45098	-1.3007	7e-06
Pigeon:H9-Turkey:2.3	Ileum/12H	-2.87584	-4.45098	-1.3007	7e-06
Turkey:H9-Turkey:2.3	Ileum/12H	-0.444614	-2.01975	1.13053	0.999703
Crow:H9-Chicken:H9	Ileum/12H	-2.2159	-3.79103	-0.640755	0.0007601
Duck:H9-Chicken:H9	Ileum/12H	-1.42833	-3.00347	0.146807	0.112384
Goose:H9-Chicken:H9	Ileum/12H	-2.2159	-3.79103	-0.640755	0.0007601
Pigeon:H9-Chicken:H9	Ileum/12H	-2.2159	-3.79103	-0.640755	0.0007601
Turkey:H9-Chicken:H9	Ileum/12H	0.215332	-1.35981	1.79047	1
Duck:H9-Crow:H9	Ileum/12H	0.787562	-0.787578	2.3627	0.902917
Goose:H9-Crow:H9	Ileum/12H	1.55431e-15	-1.57514	1.57514	1
Pigeon:H9-Crow:H9	Ileum/12H	2.22045e-15	-1.57514	1.57514	1
Turkey:H9-Crow:H9	Ileum/12H	2.43123	0.856087	4.00637	0.0001662
Goose:H9-Duck:H9	Ileum/12H	-0.787562	-2.3627	0.787578	0.902917
Pigeon:H9-Duck:H9	Ileum/12H	-0.787562	-2.3627	0.787578	0.902917
Turkey:H9-Duck:H9	Ileum/12H	1.64366	0.0685249	3.2188	0.0333623
Pigeon:H9-Goose:H9	Ileum/12H	6.66134e-16	-1.57514	1.57514	1
Turkey:H9-Goose:H9	Ileum/12H	2.43123	0.856087	4.00637	0.0001662
Turkey:H9-Pigeon:H9	Ileum/12H	2.43123	0.856087	4.00637	0.0001662
Chicken:2.3-Chicken:2.2	Ileum/24H	-0.270858	-1.53483	0.993118	0.583889
Turkey:2.2-Chicken:2.2	Ileum/24H	-1.10602	-2.89356	0.681509	0.160943
Crow:2.2-Chicken:2.2	Ileum/48H	-4.652	-7.448	-1.856	6.3e-05
Duck:2.2-Chicken:2.2	Ileum/48H	-2.82491	-5.62091	-0.0289043	0.0456126
Goose:2.2-Chicken:2.2	Ileum/48H	-5.68715	-8.48316	-2.89115	1.4e-06
Pigeon:2.2-Chicken:2.2	Ileum/48H	-5.68715	-8.48316	-2.89115	1.4e-06
Turkey:2.2-Chicken:2.2	Ileum/48H	-1.47789	-4.27389	1.31812	0.845354
Chicken:2.3-Chicken:2.2	Ileum/48H	0.00899654	-2.78701	2.805	1
Crow:2.3-Chicken:2.2	Ileum/48H	-5.0353	-8.09817	-1.97243	7.74e-05
Duck:2.3-Chicken:2.2	Ileum/48H	-1.47752	-4.27353	1.31848	0.845592
Goose:2.3-Chicken:2.2	Ileum/48H	-5.68715	-8.48316	-2.89115	1.4e-06
Pigeon:2.3-Chicken:2.2	Ileum/48H	-5.68715	-8.48316	-2.89115	1.4e-06
Turkey:2.3-Chicken:2.2	Ileum/48H	0.0786638	-2.98421	3.14153	1
Chicken:H9-Chicken:2.2	Ileum/48H	-3.97085	-6.76686	-1.17485	0.0008018
Crow:H9-Chicken:2.2	Ileum/48H	-5.47066	-8.26667	-2.67466	3.1e-06
Duck:H9-Chicken:2.2	Ileum/48H	-4.77285	-7.56886	-1.97685	4.01e-05
Goose:H9-Chicken:2.2	Ileum/48H	-5.68715	-8.48316	-2.89115	1.4e-06
Pigeon:H9-Chicken:2.2	Ileum/48H	-5.50103	-8.29704	-2.70503	2.7e-06
Turkey:H9-Chicken:2.2	Ileum/48H	-3.5397	-7.29094	0.211532	0.0813127
Duck:2.2-Crow:2.2	Ileum/48H	1.82709	-0.673732	4.32791	0.377412
Goose:2.2-Crow:2.2	Ileum/48H	-1.03516	-3.53598	1.46567	0.975787
Pigeon:2.2-Crow:2.2	Ileum/48H	-1.03516	-3.53598	1.46567	0.975787
Turkey:2.2-Crow:2.2	Ileum/48H	3.17411	0.673288	5.67493	0.0037812
Chicken:2.3-Crow:2.2	Ileum/48H	4.661	2.16017	7.16182	7.9e-06
Crow:2.3-Crow:2.2	Ileum/48H	-0.383304	-3.17931	2.4127	1
Duck:2.3-Crow:2.2	Ileum/48H	3.17448	0.673656	5.6753	0.0037756
Goose:2.3-Crow:2.2	Ileum/48H	-1.03516	-3.53598	1.46567	0.975787
Pigeon:2.3-Crow:2.2	Ileum/48H	-1.03516	-3.53598	1.46567	0.975787
Turkey:2.3-Crow:2.2	Ileum/48H	4.73066	1.93466	7.52667	4.7e-05
Chicken:H9-Crow:2.2	Ileum/48H	0.681149	-1.81967	3.18197	0.999754
Crow:H9-Crow:2.2	Ileum/48H	-0.818661	-3.31948	1.68216	0.997763
Duck:H9-Crow:2.2	Ileum/48H	-0.120853	-2.62168	2.37997	1
Goose:H9-Crow:2.2	Ileum/48H	-1.03516	-3.53598	1.46567	0.975787
Pigeon:H9-Crow:2.2	Ileum/48H	-0.849032	-3.34985	1.65179	0.996648
Turkey:H9-Crow:2.2	Ileum/48H	1.1123	-2.4244	4.649	0.998585
Goose:2.2-Duck:2.2	Ileum/48H	-2.86225	-5.36307	-0.361423	0.0130336
Pigeon:2.2-Duck:2.2	Ileum/48H	-2.86225	-5.36307	-0.361423	0.0130336
Turkey:2.2-Duck:2.2	Ileum/48H	1.34702	-1.1538	3.84784	0.826658
Chicken:2.3-Duck:2.2	Ileum/48H	2.83391	0.333083	5.33473	0.0145419
Crow:2.3-Duck:2.2	Ileum/48H	-2.21039	-5.0064	0.58561	0.259776
Duck:2.3-Duck:2.2	Ileum/48H	1.34739	-1.15343	3.84821	0.826376
Goose:2.3-Duck:2.2	Ileum/48H	-2.86225	-5.36307	-0.361423	0.0130336
Pigeon:2.3-Duck:2.2	Ileum/48H	-2.86225	-5.36307	-0.361423	0.0130336
Turkey:2.3-Duck:2.2	Ileum/48H	2.90357	0.107568	5.69958	0.0353905
Chicken:H9-Duck:2.2	Ileum/48H	-1.14594	-3.64676	1.35488	0.943118
Crow:H9-Duck:2.2	Ileum/48H	-2.64575	-5.14657	-0.144929	0.0295978
Duck:H9-Duck:2.2	Ileum/48H	-1.94794	-4.44877	0.552879	0.280454
Goose:H9-Duck:2.2	Ileum/48H	-2.86225	-5.36307	-0.361423	0.0130336
Pigeon:H9-Duck:2.2	Ileum/48H	-2.67612	-5.17695	-0.1753	0.0264457
Turkey:H9-Duck:2.2	Ileum/48H	-0.714793	-4.25149	2.8219	0.999996
Pigeon:2.2-Goose:2.2	Ileum/48H	5.32907e-15	-2.50082	2.50082	1
Turkey:2.2-Goose:2.2	Ileum/48H	4.20927	1.70844	6.71009	5.15e-05
Chicken:2.3-Goose:2.2	Ileum/48H	5.69615	3.19533	8.19697	1e-07
Crow:2.3-Goose:2.2	Ileum/48H	0.651852	-2.14415	3.44786	0.999969
Duck:2.3-Goose:2.2	Ileum/48H	4.20963	1.70881	6.71046	5.14e-05
Goose:2.3-Goose:2.2	Ileum/48H	2.22045e-15	-2.50082	2.50082	1
Pigeon:2.3-Goose:2.2	Ileum/48H	5.9952e-15	-2.50082	2.50082	1
Turkey:2.3-Goose:2.2	Ileum/48H	5.76582	2.96981	8.56182	1.1e-06
Chicken:H9-Goose:2.2	Ileum/48H	1.7163	-0.784519	4.21713	0.479631
Crow:H9-Goose:2.2	Ileum/48H	0.216494	-2.28433	2.71732	1
Duck:H9-Goose:2.2	Ileum/48H	0.914302	-1.58652	3.41512	0.992655
Goose:H9-Goose:2.2	Ileum/48H	0	-2.50082	2.50082	1
Pigeon:H9-Goose:2.2	Ileum/48H	0.186123	-2.3147	2.68695	1
Turkey:H9-Goose:2.2	Ileum/48H	2.14745	-1.38924	5.68415	0.675328
Turkey:2.2-Pigeon:2.2	Ileum/48H	4.20927	1.70844	6.71009	5.15e-05
Chicken:2.3-Pigeon:2.2	Ileum/48H	5.69615	3.19533	8.19697	1e-07
Crow:2.3-Pigeon:2.2	Ileum/48H	0.651852	-2.14415	3.44786	0.999969
Duck:2.3-Pigeon:2.2	Ileum/48H	4.20963	1.70881	6.71046	5.14e-05
Goose:2.3-Pigeon:2.2	Ileum/48H	-3.10862e-15	-2.50082	2.50082	1
Pigeon:2.3-Pigeon:2.2	Ileum/48H	6.66134e-16	-2.50082	2.50082	1
Turkey:2.3-Pigeon:2.2	Ileum/48H	5.76582	2.96981	8.56182	1.1e-06
Chicken:H9-Pigeon:2.2	Ileum/48H	1.7163	-0.784519	4.21713	0.479631
Crow:H9-Pigeon:2.2	Ileum/48H	0.216494	-2.28433	2.71732	1
Duck:H9-Pigeon:2.2	Ileum/48H	0.914302	-1.58652	3.41512	0.992655
Goose:H9-Pigeon:2.2	Ileum/48H	-5.32907e-15	-2.50082	2.50082	1
Pigeon:H9-Pigeon:2.2	Ileum/48H	0.186123	-2.3147	2.68695	1
Turkey:H9-Pigeon:2.2	Ileum/48H	2.14745	-1.38924	5.68415	0.675328
Chicken:2.3-Turkey:2.2	Ileum/48H	1.48689	-1.01394	3.98771	0.705632
Crow:2.3-Turkey:2.2	Ileum/48H	-3.55741	-6.35342	-0.76141	0.0036646
Duck:2.3-Turkey:2.2	Ileum/48H	0.000368124	-2.50045	2.50119	1
Goose:2.3-Turkey:2.2	Ileum/48H	-4.20927	-6.71009	-1.70844	5.15e-05
Pigeon:2.3-Turkey:2.2	Ileum/48H	-4.20927	-6.71009	-1.70844	5.15e-05
Turkey:2.3-Turkey:2.2	Ileum/48H	1.55655	-1.23945	4.35256	0.790446
Chicken:H9-Turkey:2.2	Ileum/48H	-2.49296	-4.99378	0.00786072	0.0514079
Crow:H9-Turkey:2.2	Ileum/48H	-3.99277	-6.49359	-1.49195	0.0001271
Duck:H9-Turkey:2.2	Ileum/48H	-3.29496	-5.79579	-0.794141	0.0023122
Goose:H9-Turkey:2.2	Ileum/48H	-4.20927	-6.71009	-1.70844	5.15e-05
Pigeon:H9-Turkey:2.2	Ileum/48H	-4.02314	-6.52397	-1.52232	0.000112
Turkey:H9-Turkey:2.2	Ileum/48H	-2.06181	-5.59851	1.47488	0.732663
Crow:2.3-Chicken:2.3	Ileum/48H	-5.0443	-7.8403	-2.2483	1.46e-05
Duck:2.3-Chicken:2.3	Ileum/48H	-1.48652	-3.98734	1.01431	0.70598
Goose:2.3-Chicken:2.3	Ileum/48H	-5.69615	-8.19697	-3.19533	1e-07
Pigeon:2.3-Chicken:2.3	Ileum/48H	-5.69615	-8.19697	-3.19533	1e-07
Turkey:2.3-Chicken:2.3	Ileum/48H	0.0696673	-2.72634	2.86567	1
Chicken:H9-Chicken:2.3	Ileum/48H	-3.97985	-6.48067	-1.47903	0.0001342
Crow:H9-Chicken:2.3	Ileum/48H	-5.47966	-7.98048	-2.97884	3e-07
Duck:H9-Chicken:2.3	Ileum/48H	-4.78185	-7.28267	-2.28103	4.8e-06
Goose:H9-Chicken:2.3	Ileum/48H	-5.69615	-8.19697	-3.19533	1e-07
Pigeon:H9-Chicken:2.3	Ileum/48H	-5.51003	-8.01085	-3.00921	3e-07
Turkey:H9-Chicken:2.3	Ileum/48H	-3.5487	-7.0854	-0.0120012	0.0485194
Duck:2.3-Crow:2.3	Ileum/48H	3.55778	0.761778	6.35379	0.0036598
Goose:2.3-Crow:2.3	Ileum/48H	-0.651852	-3.44786	2.14415	0.999969
Pigeon:2.3-Crow:2.3	Ileum/48H	-0.651852	-3.44786	2.14415	0.999969
Turkey:2.3-Crow:2.3	Ileum/48H	5.11397	2.0511	8.17684	5.92e-05
Chicken:H9-Crow:2.3	Ileum/48H	1.06445	-1.73155	3.86046	0.988973
Crow:H9-Crow:2.3	Ileum/48H	-0.435358	-3.23136	2.36065	1
Duck:H9-Crow:2.3	Ileum/48H	0.26245	-2.53355	3.05846	1
Goose:H9-Crow:2.3	Ileum/48H	-0.651852	-3.44786	2.14415	0.999969
Pigeon:H9-Crow:2.3	Ileum/48H	-0.465728	-3.26173	2.33028	1
Turkey:H9-Crow:2.3	Ileum/48H	1.4956	-2.25563	5.24684	0.982824
Goose:2.3-Duck:2.3	Ileum/48H	-4.20963	-6.71046	-1.70881	5.14e-05
Pigeon:2.3-Duck:2.3	Ileum/48H	-4.20963	-6.71046	-1.70881	5.14e-05
Turkey:2.3-Duck:2.3	Ileum/48H	1.55618	-1.23982	4.35219	0.790721
Chicken:H9-Duck:2.3	Ileum/48H	-2.49333	-4.99415	0.00749259	0.0513411
Crow:H9-Duck:2.3	Ileum/48H	-3.99314	-6.49396	-1.49232	0.0001269
Duck:H9-Duck:2.3	Ileum/48H	-3.29533	-5.79615	-0.794509	0.0023087
Goose:H9-Duck:2.3	Ileum/48H	-4.20963	-6.71046	-1.70881	5.14e-05
Pigeon:H9-Duck:2.3	Ileum/48H	-4.02351	-6.52433	-1.52269	0.0001118
Turkey:H9-Duck:2.3	Ileum/48H	-2.06218	-5.59888	1.47452	0.732424
Pigeon:2.3-Goose:2.3	Ileum/48H	3.77476e-15	-2.50082	2.50082	1
Turkey:2.3-Goose:2.3	Ileum/48H	5.76582	2.96981	8.56182	1.1e-06
Chicken:H9-Goose:2.3	Ileum/48H	1.7163	-0.784519	4.21713	0.479631
Crow:H9-Goose:2.3	Ileum/48H	0.216494	-2.28433	2.71732	1
Duck:H9-Goose:2.3	Ileum/48H	0.914302	-1.58652	3.41512	0.992655
Goose:H9-Goose:2.3	Ileum/48H	-2.22045e-15	-2.50082	2.50082	1
Pigeon:H9-Goose:2.3	Ileum/48H	0.186123	-2.3147	2.68695	1
Turkey:H9-Goose:2.3	Ileum/48H	2.14745	-1.38924	5.68415	0.675328
Turkey:2.3-Pigeon:2.3	Ileum/48H	5.76582	2.96981	8.56182	1.1e-06
Chicken:H9-Pigeon:2.3	Ileum/48H	1.7163	-0.784519	4.21713	0.479631
Crow:H9-Pigeon:2.3	Ileum/48H	0.216494	-2.28433	2.71732	1
Duck:H9-Pigeon:2.3	Ileum/48H	0.914302	-1.58652	3.41512	0.992655
Goose:H9-Pigeon:2.3	Ileum/48H	-5.9952e-15	-2.50082	2.50082	1
Pigeon:H9-Pigeon:2.3	Ileum/48H	0.186123	-2.3147	2.68695	1
Turkey:H9-Pigeon:2.3	Ileum/48H	2.14745	-1.38924	5.68415	0.675328
Chicken:H9-Turkey:2.3	Ileum/48H	-4.04952	-6.84552	-1.25351	0.0005984
Crow:H9-Turkey:2.3	Ileum/48H	-5.54932	-8.34533	-2.75332	2.3e-06
Duck:H9-Turkey:2.3	Ileum/48H	-4.85152	-7.64752	-2.05551	2.99e-05
Goose:H9-Turkey:2.3	Ileum/48H	-5.76582	-8.56182	-2.96981	1.1e-06
Pigeon:H9-Turkey:2.3	Ileum/48H	-5.5797	-8.3757	-2.78369	2.1e-06
Turkey:H9-Turkey:2.3	Ileum/48H	-3.61837	-7.3696	0.132868	0.0680682
Crow:H9-Chicken:H9	Ileum/48H	-1.49981	-4.00063	1.00101	0.693326
Duck:H9-Chicken:H9	Ileum/48H	-0.802002	-3.30282	1.69882	0.998228
Goose:H9-Chicken:H9	Ileum/48H	-1.7163	-4.21713	0.784519	0.479631
Pigeon:H9-Chicken:H9	Ileum/48H	-1.53018	-4.031	0.970642	0.663929
Turkey:H9-Chicken:H9	Ileum/48H	0.431149	-3.10555	3.96785	1
Duck:H9-Crow:H9	Ileum/48H	0.697808	-1.80301	3.19863	0.999667
Goose:H9-Crow:H9	Ileum/48H	-0.216494	-2.71732	2.28433	1
Pigeon:H9-Crow:H9	Ileum/48H	-0.0303706	-2.53119	2.47045	1
Turkey:H9-Crow:H9	Ileum/48H	1.93096	-1.60574	5.46766	0.812328
Goose:H9-Duck:H9	Ileum/48H	-0.914302	-3.41512	1.58652	0.992655
Pigeon:H9-Duck:H9	Ileum/48H	-0.728179	-3.229	1.77264	0.999435
Turkey:H9-Duck:H9	Ileum/48H	1.23315	-2.30355	4.76985	0.995528
Pigeon:H9-Goose:H9	Ileum/48H	0.186123	-2.3147	2.68695	1
Turkey:H9-Goose:H9	Ileum/48H	2.14745	-1.38924	5.68415	0.675328
Turkey:H9-Pigeon:H9	Ileum/48H	1.96133	-1.57537	5.49803	0.7949
Duck:2.2-Crow:2.2	Ileum/5D	1.71252	-0.611085	4.03613	0.354155
Goose:2.2-Crow:2.2	Ileum/5D	-0.62369	-2.9473	1.69992	0.999751
Pigeon:2.2-Crow:2.2	Ileum/5D	-0.62369	-2.9473	1.69992	0.999751
Crow:2.3-Crow:2.2	Ileum/5D	1.95221	-0.371399	4.27582	0.179528
Duck:2.3-Crow:2.2	Ileum/5D	3.16868	0.845074	5.49229	0.0016198
Goose:2.3-Crow:2.2	Ileum/5D	0.00105383	-2.32255	2.32466	1
Pigeon:2.3-Crow:2.2	Ileum/5D	-0.62369	-2.9473	1.69992	0.999751
Chicken:H9-Crow:2.2	Ileum/5D	1.92499	-0.398622	4.24859	0.195244
Crow:H9-Crow:2.2	Ileum/5D	-0.62369	-2.9473	1.69992	0.999751
Duck:H9-Crow:2.2	Ileum/5D	0.6981	-1.62551	3.02171	0.99901
Goose:H9-Crow:2.2	Ileum/5D	0.25227	-2.07134	2.57588	1
Pigeon:H9-Crow:2.2	Ileum/5D	-0.62369	-2.9473	1.69992	0.999751
Turkey:H9-Crow:2.2	Ileum/5D	1.01183	-1.31178	3.33544	0.958208
Goose:2.2-Duck:2.2	Ileum/5D	-2.33621	-4.65982	-0.0126051	0.0477053
Pigeon:2.2-Duck:2.2	Ileum/5D	-2.33621	-4.65982	-0.0126051	0.0477053
Crow:2.3-Duck:2.2	Ileum/5D	0.239685	-2.08392	2.56329	1
Duck:2.3-Duck:2.2	Ileum/5D	1.45616	-0.867449	3.77977	0.6141
Goose:2.3-Duck:2.2	Ileum/5D	-1.71147	-4.03508	0.612138	0.3551
Pigeon:2.3-Duck:2.2	Ileum/5D	-2.33621	-4.65982	-0.0126051	0.0477053
Chicken:H9-Duck:2.2	Ileum/5D	0.212463	-2.11114	2.53607	1
Crow:H9-Duck:2.2	Ileum/5D	-2.33621	-4.65982	-0.0126051	0.0477053
Duck:H9-Duck:2.2	Ileum/5D	-1.01442	-3.33803	1.30918	0.957323
Goose:H9-Duck:2.2	Ileum/5D	-1.46025	-3.78386	0.863354	0.60973
Pigeon:H9-Duck:2.2	Ileum/5D	-2.33621	-4.65982	-0.0126051	0.0477053
Turkey:H9-Duck:2.2	Ileum/5D	-0.700695	-3.0243	1.62291	0.998966
Pigeon:2.2-Goose:2.2	Ileum/5D	1.77636e-15	-2.32361	2.32361	1
Crow:2.3-Goose:2.2	Ileum/5D	2.5759	0.252291	4.89951	0.0189003
Duck:2.3-Goose:2.2	Ileum/5D	3.79237	1.46876	6.11598	0.0001125
Goose:2.3-Goose:2.2	Ileum/5D	0.624743	-1.69886	2.94835	0.999745
Pigeon:2.3-Goose:2.2	Ileum/5D	4.44089e-16	-2.32361	2.32361	1
Chicken:H9-Goose:2.2	Ileum/5D	2.54867	0.225068	4.87228	0.0210539
Crow:H9-Goose:2.2	Ileum/5D	8.88178e-16	-2.32361	2.32361	1
Duck:H9-Goose:2.2	Ileum/5D	1.32179	-1.00182	3.6454	0.752022
Goose:H9-Goose:2.2	Ileum/5D	0.875959	-1.44765	3.19957	0.988528
Pigeon:H9-Goose:2.2	Ileum/5D	8.88178e-16	-2.32361	2.32361	1
Turkey:H9-Goose:2.2	Ileum/5D	1.63552	-0.68809	3.95913	0.426749
Crow:2.3-Pigeon:2.2	Ileum/5D	2.5759	0.252291	4.89951	0.0189003
Duck:2.3-Pigeon:2.2	Ileum/5D	3.79237	1.46876	6.11598	0.0001125
Goose:2.3-Pigeon:2.2	Ileum/5D	0.624743	-1.69886	2.94835	0.999745
Pigeon:2.3-Pigeon:2.2	Ileum/5D	-1.33227e-15	-2.32361	2.32361	1
Chicken:H9-Pigeon:2.2	Ileum/5D	2.54867	0.225068	4.87228	0.0210539
Crow:H9-Pigeon:2.2	Ileum/5D	-8.88178e-16	-2.32361	2.32361	1
Duck:H9-Pigeon:2.2	Ileum/5D	1.32179	-1.00182	3.6454	0.752022
Goose:H9-Pigeon:2.2	Ileum/5D	0.875959	-1.44765	3.19957	0.988528
Pigeon:H9-Pigeon:2.2	Ileum/5D	-8.88178e-16	-2.32361	2.32361	1
Turkey:H9-Pigeon:2.2	Ileum/5D	1.63552	-0.68809	3.95913	0.426749
Duck:2.3-Crow:2.3	Ileum/5D	1.21647	-1.10713	3.54008	0.844219
Goose:2.3-Crow:2.3	Ileum/5D	-1.95115	-4.27476	0.372453	0.180118
Pigeon:2.3-Crow:2.3	Ileum/5D	-2.5759	-4.89951	-0.252291	0.0189003
Chicken:H9-Crow:2.3	Ileum/5D	-0.0272228	-2.35083	2.29638	1
Crow:H9-Crow:2.3	Ileum/5D	-2.5759	-4.89951	-0.252291	0.0189003
Duck:H9-Crow:2.3	Ileum/5D	-1.25411	-3.57772	1.0695	0.813517
Goose:H9-Crow:2.3	Ileum/5D	-1.69994	-4.02355	0.623669	0.365535
Pigeon:H9-Crow:2.3	Ileum/5D	-2.5759	-4.89951	-0.252291	0.0189003
Turkey:H9-Crow:2.3	Ileum/5D	-0.94038	-3.26399	1.38323	0.977718
Goose:2.3-Duck:2.3	Ileum/5D	-3.16763	-5.49123	-0.84402	0.0016271
Pigeon:2.3-Duck:2.3	Ileum/5D	-3.79237	-6.11598	-1.46876	0.0001125
Chicken:H9-Duck:2.3	Ileum/5D	-1.2437	-3.5673	1.07991	0.822284
Crow:H9-Duck:2.3	Ileum/5D	-3.79237	-6.11598	-1.46876	0.0001125
Duck:H9-Duck:2.3	Ileum/5D	-2.47058	-4.79419	-0.146974	0.0285891
Goose:H9-Duck:2.3	Ileum/5D	-2.91641	-5.24002	-0.592804	0.0046976
Pigeon:H9-Duck:2.3	Ileum/5D	-3.79237	-6.11598	-1.46876	0.0001125
Turkey:H9-Duck:2.3	Ileum/5D	-2.15685	-4.48046	0.166754	0.0912448
Pigeon:2.3-Goose:2.3	Ileum/5D	-0.624743	-2.94835	1.69886	0.999745
Chicken:H9-Goose:2.3	Ileum/5D	1.92393	-0.399676	4.24754	0.195873
Crow:H9-Goose:2.3	Ileum/5D	-0.624743	-2.94835	1.69886	0.999745
Duck:H9-Goose:2.3	Ileum/5D	0.697046	-1.62656	3.02065	0.999027
Goose:H9-Goose:2.3	Ileum/5D	0.251216	-2.07239	2.57482	1
Pigeon:H9-Goose:2.3	Ileum/5D	-0.624743	-2.94835	1.69886	0.999745
Turkey:H9-Goose:2.3	Ileum/5D	1.01077	-1.31283	3.33438	0.958563
Chicken:H9-Pigeon:2.3	Ileum/5D	2.54867	0.225068	4.87228	0.0210539
Crow:H9-Pigeon:2.3	Ileum/5D	4.44089e-16	-2.32361	2.32361	1
Duck:H9-Pigeon:2.3	Ileum/5D	1.32179	-1.00182	3.6454	0.752022
Goose:H9-Pigeon:2.3	Ileum/5D	0.875959	-1.44765	3.19957	0.988528
Pigeon:H9-Pigeon:2.3	Ileum/5D	4.44089e-16	-2.32361	2.32361	1
Turkey:H9-Pigeon:2.3	Ileum/5D	1.63552	-0.68809	3.95913	0.426749
Crow:H9-Chicken:H9	Ileum/5D	-2.54867	-4.87228	-0.225068	0.0210539
Duck:H9-Chicken:H9	Ileum/5D	-1.22689	-3.55049	1.09672	0.836001
Goose:H9-Chicken:H9	Ileum/5D	-1.67272	-3.99632	0.650892	0.390822
Pigeon:H9-Chicken:H9	Ileum/5D	-2.54867	-4.87228	-0.225068	0.0210539
Turkey:H9-Chicken:H9	Ileum/5D	-0.913158	-3.23677	1.41045	0.982964
Duck:H9-Crow:H9	Ileum/5D	1.32179	-1.00182	3.6454	0.752022
Goose:H9-Crow:H9	Ileum/5D	0.875959	-1.44765	3.19957	0.988528
Pigeon:H9-Crow:H9	Ileum/5D	0	-2.32361	2.32361	1
Turkey:H9-Crow:H9	Ileum/5D	1.63552	-0.68809	3.95913	0.426749
Goose:H9-Duck:H9	Ileum/5D	-0.44583	-2.76944	1.87778	0.999997
Pigeon:H9-Duck:H9	Ileum/5D	-1.32179	-3.6454	1.00182	0.752022
Turkey:H9-Duck:H9	Ileum/5D	0.313728	-2.00988	2.63734	1
Pigeon:H9-Goose:H9	Ileum/5D	-0.875959	-3.19957	1.44765	0.988528
Turkey:H9-Goose:H9	Ileum/5D	0.759558	-1.56405	3.08317	0.997401
Turkey:H9-Pigeon:H9	Ileum/5D	1.63552	-0.68809	3.95913	0.426749
Crow:2.2-Chicken:2.2	Lung/12H	-2.21007	-3.61641	-0.803738	0.0002096
Duck:2.2-Chicken:2.2	Lung/12H	-1.0657	-2.47204	0.340633	0.302633
Goose:2.2-Chicken:2.2	Lung/12H	-2.91625	-4.32258	-1.50992	1.5e-06
Pigeon:2.2-Chicken:2.2	Lung/12H	-2.91625	-4.32258	-1.50992	1.5e-06
Chicken:2.3-Chicken:2.2	Lung/12H	0.305549	-1.10079	1.71188	0.99994
Crow:2.3-Chicken:2.2	Lung/12H	-1.14199	-2.54832	0.26435	0.213397
Duck:2.3-Chicken:2.2	Lung/12H	-1.72195	-3.12828	-0.315615	0.0064731
Goose:2.3-Chicken:2.2	Lung/12H	-2.68081	-4.08715	-1.27448	7.5e-06
Pigeon:2.3-Chicken:2.2	Lung/12H	-2.91625	-4.32258	-1.50992	1.5e-06
Chicken:H9-Chicken:2.2	Lung/12H	-0.979014	-2.38535	0.427321	0.428773
Crow:H9-Chicken:2.2	Lung/12H	-2.65503	-4.06136	-1.24869	9e-06
Duck:H9-Chicken:2.2	Lung/12H	-0.275955	-1.68229	1.13038	0.999982
Goose:H9-Chicken:2.2	Lung/12H	-2.91625	-4.32258	-1.50992	1.5e-06
Pigeon:H9-Chicken:2.2	Lung/12H	-2.91625	-4.32258	-1.50992	1.5e-06
Duck:2.2-Crow:2.2	Lung/12H	1.14437	-0.261963	2.55071	0.210953
Goose:2.2-Crow:2.2	Lung/12H	-0.706178	-2.11251	0.700156	0.85857
Pigeon:2.2-Crow:2.2	Lung/12H	-0.706178	-2.11251	0.700156	0.85857
Chicken:2.3-Crow:2.2	Lung/12H	2.51562	1.10929	3.92196	2.39e-05
Crow:2.3-Crow:2.2	Lung/12H	1.06809	-0.338247	2.47442	0.299516
Duck:2.3-Crow:2.2	Lung/12H	0.488123	-0.918211	1.89446	0.991377
Goose:2.3-Crow:2.2	Lung/12H	-0.470741	-1.87708	0.935593	0.993836
Pigeon:2.3-Crow:2.2	Lung/12H	-0.706178	-2.11251	0.700156	0.85857
Chicken:H9-Crow:2.2	Lung/12H	1.23106	-0.175276	2.63739	0.135834
Crow:H9-Crow:2.2	Lung/12H	-0.444954	-1.85129	0.96138	0.996409
Duck:H9-Crow:2.2	Lung/12H	1.93412	0.527783	3.34045	0.0014862
Goose:H9-Crow:2.2	Lung/12H	-0.706178	-2.11251	0.700156	0.85857
Pigeon:H9-Crow:2.2	Lung/12H	-0.706178	-2.11251	0.700156	0.85857
Goose:2.2-Duck:2.2	Lung/12H	-1.85055	-3.25688	-0.444215	0.0026683
Pigeon:2.2-Duck:2.2	Lung/12H	-1.85055	-3.25688	-0.444215	0.0026683
Chicken:2.3-Duck:2.2	Lung/12H	1.37125	-0.0350843	2.77758	0.0616843
Crow:2.3-Duck:2.2	Lung/12H	-0.0762835	-1.48262	1.33005	1
Duck:2.3-Duck:2.2	Lung/12H	-0.656248	-2.06258	0.750086	0.910466
Goose:2.3-Duck:2.2	Lung/12H	-1.61511	-3.02145	-0.208778	0.0132643
Pigeon:2.3-Duck:2.2	Lung/12H	-1.85055	-3.25688	-0.444215	0.0026683
Chicken:H9-Duck:2.2	Lung/12H	0.0866876	-1.31965	1.49302	1
Crow:H9-Duck:2.2	Lung/12H	-1.58933	-2.99566	-0.182991	0.0157204
Duck:H9-Duck:2.2	Lung/12H	0.789746	-0.616588	2.19608	0.74338
Goose:H9-Duck:2.2	Lung/12H	-1.85055	-3.25688	-0.444215	0.0026683
Pigeon:H9-Duck:2.2	Lung/12H	-1.85055	-3.25688	-0.444215	0.0026683
Pigeon:2.2-Goose:2.2	Lung/12H	0	-1.40633	1.40633	1
Chicken:2.3-Goose:2.2	Lung/12H	3.2218	1.81546	4.62813	2e-07
Crow:2.3-Goose:2.2	Lung/12H	1.77427	0.367931	3.1806	0.0045251
Duck:2.3-Goose:2.2	Lung/12H	1.1943	-0.212034	2.60064	0.164533
Goose:2.3-Goose:2.2	Lung/12H	0.235437	-1.1709	1.64177	0.999997
Pigeon:2.3-Goose:2.2	Lung/12H	0	-1.40633	1.40633	1
Chicken:H9-Goose:2.2	Lung/12H	1.93724	0.530902	3.34357	0.0014539
Crow:H9-Goose:2.2	Lung/12H	0.261223	-1.14511	1.66756	0.999991
Duck:H9-Goose:2.2	Lung/12H	2.6403	1.23396	4.04663	1e-05
Goose:H9-Goose:2.2	Lung/12H	0	-1.40633	1.40633	1
Pigeon:H9-Goose:2.2	Lung/12H	-4.44089e-16	-1.40633	1.40633	1
Chicken:2.3-Pigeon:2.2	Lung/12H	3.2218	1.81546	4.62813	2e-07
Crow:2.3-Pigeon:2.2	Lung/12H	1.77427	0.367931	3.1806	0.0045251
Duck:2.3-Pigeon:2.2	Lung/12H	1.1943	-0.212034	2.60064	0.164533
Goose:2.3-Pigeon:2.2	Lung/12H	0.235437	-1.1709	1.64177	0.999997
Pigeon:2.3-Pigeon:2.2	Lung/12H	0	-1.40633	1.40633	1
Chicken:H9-Pigeon:2.2	Lung/12H	1.93724	0.530902	3.34357	0.0014539
Crow:H9-Pigeon:2.2	Lung/12H	0.261223	-1.14511	1.66756	0.999991
Duck:H9-Pigeon:2.2	Lung/12H	2.6403	1.23396	4.04663	1e-05
Goose:H9-Pigeon:2.2	Lung/12H	0	-1.40633	1.40633	1
Pigeon:H9-Pigeon:2.2	Lung/12H	-4.44089e-16	-1.40633	1.40633	1
Crow:2.3-Chicken:2.3	Lung/12H	-1.44753	-2.85387	-0.0411992	0.0388617
Duck:2.3-Chicken:2.3	Lung/12H	-2.0275	-3.43383	-0.621164	0.0007683
Goose:2.3-Chicken:2.3	Lung/12H	-2.98636	-4.3927	-1.58003	9e-07
Pigeon:2.3-Chicken:2.3	Lung/12H	-3.2218	-4.62813	-1.81546	2e-07
Chicken:H9-Chicken:2.3	Lung/12H	-1.28456	-2.6909	0.121772	0.101534
Crow:H9-Chicken:2.3	Lung/12H	-2.96058	-4.36691	-1.55424	1.1e-06
Duck:H9-Chicken:2.3	Lung/12H	-0.581504	-1.98784	0.82483	0.962281
Goose:H9-Chicken:2.3	Lung/12H	-3.2218	-4.62813	-1.81546	2e-07
Pigeon:H9-Chicken:2.3	Lung/12H	-3.2218	-4.62813	-1.81546	2e-07
Duck:2.3-Crow:2.3	Lung/12H	-0.579965	-1.9863	0.82637	0.963044
Goose:2.3-Crow:2.3	Lung/12H	-1.53883	-2.94516	-0.132494	0.02183
Pigeon:2.3-Crow:2.3	Lung/12H	-1.77427	-3.1806	-0.367931	0.0045251
Chicken:H9-Crow:2.3	Lung/12H	0.162971	-1.24336	1.56931	1
Crow:H9-Crow:2.3	Lung/12H	-1.51304	-2.91938	-0.106708	0.0257523
Duck:H9-Crow:2.3	Lung/12H	0.86603	-0.540305	2.27236	0.617953
Goose:H9-Crow:2.3	Lung/12H	-1.77427	-3.1806	-0.367931	0.0045251
Pigeon:H9-Crow:2.3	Lung/12H	-1.77427	-3.1806	-0.367931	0.0045251
Goose:2.3-Duck:2.3	Lung/12H	-0.958864	-2.3652	0.44747	0.461176
Pigeon:2.3-Duck:2.3	Lung/12H	-1.1943	-2.60064	0.212034	0.164533
Chicken:H9-Duck:2.3	Lung/12H	0.742936	-0.663399	2.14927	0.811808
Crow:H9-Duck:2.3	Lung/12H	-0.933077	-2.33941	0.473257	0.503847
Duck:H9-Duck:2.3	Lung/12H	1.44599	0.03966	2.85233	0.0392332
Goose:H9-Duck:2.3	Lung/12H	-1.1943	-2.60064	0.212034	0.164533
Pigeon:H9-Duck:2.3	Lung/12H	-1.1943	-2.60064	0.212034	0.164533
Pigeon:2.3-Goose:2.3	Lung/12H	-0.235437	-1.64177	1.1709	0.999997
Chicken:H9-Goose:2.3	Lung/12H	1.7018	0.295466	3.10813	0.0074221
Crow:H9-Goose:2.3	Lung/12H	0.0257867	-1.38055	1.43212	1
Duck:H9-Goose:2.3	Lung/12H	2.40486	0.998524	3.81119	5.24e-05
Goose:H9-Goose:2.3	Lung/12H	-0.235437	-1.64177	1.1709	0.999997
Pigeon:H9-Goose:2.3	Lung/12H	-0.235437	-1.64177	1.1709	0.999997
Chicken:H9-Pigeon:2.3	Lung/12H	1.93724	0.530902	3.34357	0.0014539
Crow:H9-Pigeon:2.3	Lung/12H	0.261223	-1.14511	1.66756	0.999991
Duck:H9-Pigeon:2.3	Lung/12H	2.6403	1.23396	4.04663	1e-05
Goose:H9-Pigeon:2.3	Lung/12H	0	-1.40633	1.40633	1
Pigeon:H9-Pigeon:2.3	Lung/12H	-4.44089e-16	-1.40633	1.40633	1
Crow:H9-Chicken:H9	Lung/12H	-1.67601	-3.08235	-0.269679	0.0088339
Duck:H9-Chicken:H9	Lung/12H	0.703059	-0.703276	2.10939	0.862216
Goose:H9-Chicken:H9	Lung/12H	-1.93724	-3.34357	-0.530902	0.0014539
Pigeon:H9-Chicken:H9	Lung/12H	-1.93724	-3.34357	-0.530902	0.0014539
Duck:H9-Crow:H9	Lung/12H	2.37907	0.972737	3.78541	6.29e-05
Goose:H9-Crow:H9	Lung/12H	-0.261223	-1.66756	1.14511	0.999991
Pigeon:H9-Crow:H9	Lung/12H	-0.261223	-1.66756	1.14511	0.999991
Goose:H9-Duck:H9	Lung/12H	-2.6403	-4.04663	-1.23396	1e-05
Pigeon:H9-Duck:H9	Lung/12H	-2.6403	-4.04663	-1.23396	1e-05
Pigeon:H9-Goose:H9	Lung/12H	-4.44089e-16	-1.40633	1.40633	1
Chicken2.3-Chicken2.2	Lung/24H	-0.81533	-1.802	0.171343	0.083461
Crow:2.2-Chicken:2.2	Lung/48H	-3.3631	-6.22489	-0.501308	0.0103307
Duck:2.2-Chicken:2.2	Lung/48H	-1.79632	-4.65811	1.06547	0.589406
Goose:2.2-Chicken:2.2	Lung/48H	-5.65994	-8.52173	-2.79815	3.7e-06
Pigeon:2.2-Chicken:2.2	Lung/48H	-5.86299	-8.72477	-3.0012	1.9e-06
Chicken:2.3-Chicken:2.2	Lung/48H	0.751552	-2.11024	3.61334	0.999479
Crow:2.3-Chicken:2.2	Lung/48H	-3.72291	-6.5847	-0.861117	0.0030889
Duck:2.3-Chicken:2.2	Lung/48H	-0.362938	-3.22473	2.49885	1
Goose:2.3-Chicken:2.2	Lung/48H	-4.80585	-7.66764	-1.94406	7.12e-05
Pigeon:2.3-Chicken:2.2	Lung/48H	-5.86299	-8.72477	-3.0012	1.9e-06
Chicken:H9-Chicken:2.2	Lung/48H	-3.76409	-6.62588	-0.902298	0.0026833
Crow:H9-Chicken:2.2	Lung/48H	-5.86299	-8.72477	-3.0012	1.9e-06
Duck:H9-Chicken:2.2	Lung/48H	-4.11923	-6.98102	-1.25745	0.0007861
Goose:H9-Chicken:2.2	Lung/48H	-5.86299	-8.72477	-3.0012	1.9e-06
Pigeon:H9-Chicken:2.2	Lung/48H	-5.86299	-8.72477	-3.0012	1.9e-06
Duck:2.2-Crow:2.2	Lung/48H	1.56678	-1.29501	4.42857	0.773396
Goose:2.2-Crow:2.2	Lung/48H	-2.29684	-5.15863	0.56495	0.227376
Pigeon:2.2-Crow:2.2	Lung/48H	-2.49989	-5.36168	0.361902	0.137697
Chicken:2.3-Crow:2.2	Lung/48H	4.11465	1.25286	6.97644	0.0007988
Crow:2.3-Crow:2.2	Lung/48H	-0.359808	-3.2216	2.50198	1
Duck:2.3-Crow:2.2	Lung/48H	3.00016	0.13837	5.86195	0.0328908
Goose:2.3-Crow:2.2	Lung/48H	-1.44275	-4.30454	1.41904	0.855232
Pigeon:2.3-Crow:2.2	Lung/48H	-2.49989	-5.36168	0.361902	0.137697
Chicken:H9-Crow:2.2	Lung/48H	-0.40099	-3.26278	2.4608	1
Crow:H9-Crow:2.2	Lung/48H	-2.49989	-5.36168	0.361902	0.137697
Duck:H9-Crow:2.2	Lung/48H	-0.756138	-3.61793	2.10565	0.999444
Goose:H9-Crow:2.2	Lung/48H	-2.49989	-5.36168	0.361902	0.137697
Pigeon:H9-Crow:2.2	Lung/48H	-2.49989	-5.36168	0.361902	0.137697
Goose:2.2-Duck:2.2	Lung/48H	-3.86362	-6.72541	-1.00183	0.0019065
Pigeon:2.2-Duck:2.2	Lung/48H	-4.06667	-6.92846	-1.20488	0.000944
Chicken:2.3-Duck:2.2	Lung/48H	2.54787	-0.313919	5.40966	0.121362
Crow:2.3-Duck:2.2	Lung/48H	-1.92659	-4.78838	0.935201	0.481059
Duck:2.3-Duck:2.2	Lung/48H	1.43338	-1.42841	4.29517	0.860668
Goose:2.3-Duck:2.2	Lung/48H	-3.00953	-5.87132	-0.147743	0.0319542
Pigeon:2.3-Duck:2.2	Lung/48H	-4.06667	-6.92846	-1.20488	0.000944
Chicken:H9-Duck:2.2	Lung/48H	-1.96777	-4.82956	0.89402	0.447985
Crow:H9-Duck:2.2	Lung/48H	-4.06667	-6.92846	-1.20488	0.000944
Duck:H9-Duck:2.2	Lung/48H	-2.32292	-5.18471	0.538872	0.213872
Goose:H9-Duck:2.2	Lung/48H	-4.06667	-6.92846	-1.20488	0.000944
Pigeon:H9-Duck:2.2	Lung/48H	-4.06667	-6.92846	-1.20488	0.000944
Pigeon:2.2-Goose:2.2	Lung/48H	-0.203048	-3.06484	2.65874	1
Chicken:2.3-Goose:2.2	Lung/48H	6.41149	3.5497	9.27328	3e-07
Crow:2.3-Goose:2.2	Lung/48H	1.93703	-0.924759	4.79882	0.472595
Duck:2.3-Goose:2.2	Lung/48H	5.297	2.43521	8.15879	1.29e-05
Goose:2.3-Goose:2.2	Lung/48H	0.854087	-2.0077	3.71588	0.997995
Pigeon:2.3-Goose:2.2	Lung/48H	-0.203048	-3.06484	2.65874	1
Chicken:H9-Goose:2.2	Lung/48H	1.89585	-0.96594	4.75764	0.506233
Crow:H9-Goose:2.2	Lung/48H	-0.203048	-3.06484	2.65874	1
Duck:H9-Goose:2.2	Lung/48H	1.5407	-1.32109	4.40249	0.792014
Goose:H9-Goose:2.2	Lung/48H	-0.203048	-3.06484	2.65874	1
Pigeon:H9-Goose:2.2	Lung/48H	-0.203048	-3.06484	2.65874	1
Chicken:2.3-Pigeon:2.2	Lung/48H	6.61454	3.75275	9.47633	2e-07
Crow:2.3-Pigeon:2.2	Lung/48H	2.14008	-0.721711	5.00187	0.321366
Duck:2.3-Pigeon:2.2	Lung/48H	5.50005	2.63826	8.36184	6.4e-06
Goose:2.3-Pigeon:2.2	Lung/48H	1.05713	-1.80466	3.91892	0.985
Pigeon:2.3-Pigeon:2.2	Lung/48H	3.77476e-15	-2.86179	2.86179	1
Chicken:H9-Pigeon:2.2	Lung/48H	2.0989	-0.762892	4.96069	0.3496
Crow:H9-Pigeon:2.2	Lung/48H	2.66453e-15	-2.86179	2.86179	1
Duck:H9-Pigeon:2.2	Lung/48H	1.74375	-1.11804	4.60554	0.633462
Goose:H9-Pigeon:2.2	Lung/48H	4.44089e-15	-2.86179	2.86179	1
Pigeon:H9-Pigeon:2.2	Lung/48H	2.66453e-15	-2.86179	2.86179	1
Crow:2.3-Chicken:2.3	Lung/48H	-4.47446	-7.33625	-1.61267	0.0002271
Duck:2.3-Chicken:2.3	Lung/48H	-1.11449	-3.97628	1.7473	0.976585
Goose:2.3-Chicken:2.3	Lung/48H	-5.5574	-8.41919	-2.69561	5.3e-06
Pigeon:2.3-Chicken:2.3	Lung/48H	-6.61454	-9.47633	-3.75275	2e-07
Chicken:H9-Chicken:2.3	Lung/48H	-4.51564	-7.37743	-1.65385	0.0001966
Crow:H9-Chicken:2.3	Lung/48H	-6.61454	-9.47633	-3.75275	2e-07
Duck:H9-Chicken:2.3	Lung/48H	-4.87079	-7.73258	-2.009	5.67e-05
Goose:H9-Chicken:2.3	Lung/48H	-6.61454	-9.47633	-3.75275	2e-07
Pigeon:H9-Chicken:2.3	Lung/48H	-6.61454	-9.47633	-3.75275	2e-07
Duck:2.3-Crow:2.3	Lung/48H	3.35997	0.498179	6.22176	0.0104375
Goose:2.3-Crow:2.3	Lung/48H	-1.08294	-3.94473	1.77885	0.981566
Pigeon:2.3-Crow:2.3	Lung/48H	-2.14008	-5.00187	0.721711	0.321366
Chicken:H9-Crow:2.3	Lung/48H	-0.0411817	-2.90297	2.82061	1
Crow:H9-Crow:2.3	Lung/48H	-2.14008	-5.00187	0.721711	0.321366
Duck:H9-Crow:2.3	Lung/48H	-0.396329	-3.25812	2.46546	1
Goose:H9-Crow:2.3	Lung/48H	-2.14008	-5.00187	0.721711	0.321366
Pigeon:H9-Crow:2.3	Lung/48H	-2.14008	-5.00187	0.721711	0.321366
Goose:2.3-Duck:2.3	Lung/48H	-4.44291	-7.3047	-1.58112	0.0002536
Pigeon:2.3-Duck:2.3	Lung/48H	-5.50005	-8.36184	-2.63826	6.4e-06
Chicken:H9-Duck:2.3	Lung/48H	-3.40115	-6.26294	-0.53936	0.0091132
Crow:H9-Duck:2.3	Lung/48H	-5.50005	-8.36184	-2.63826	6.4e-06
Duck:H9-Duck:2.3	Lung/48H	-3.7563	-6.61809	-0.894508	0.0027558
Goose:H9-Duck:2.3	Lung/48H	-5.50005	-8.36184	-2.63826	6.4e-06
Pigeon:H9-Duck:2.3	Lung/48H	-5.50005	-8.36184	-2.63826	6.4e-06
Pigeon:2.3-Goose:2.3	Lung/48H	-1.05713	-3.91892	1.80466	0.985
Chicken:H9-Goose:2.3	Lung/48H	1.04176	-1.82003	3.90355	0.986795
Crow:H9-Goose:2.3	Lung/48H	-1.05713	-3.91892	1.80466	0.985
Duck:H9-Goose:2.3	Lung/48H	0.686615	-2.17517	3.5484	0.99981
Goose:H9-Goose:2.3	Lung/48H	-1.05713	-3.91892	1.80466	0.985
Pigeon:H9-Goose:2.3	Lung/48H	-1.05713	-3.91892	1.80466	0.985
Chicken:H9-Pigeon:2.3	Lung/48H	2.0989	-0.762892	4.96069	0.3496
Crow:H9-Pigeon:2.3	Lung/48H	-1.11022e-15	-2.86179	2.86179	1
Duck:H9-Pigeon:2.3	Lung/48H	1.74375	-1.11804	4.60554	0.633462
Goose:H9-Pigeon:2.3	Lung/48H	6.66134e-16	-2.86179	2.86179	1
Pigeon:H9-Pigeon:2.3	Lung/48H	-1.11022e-15	-2.86179	2.86179	1
Crow:H9-Chicken:H9	Lung/48H	-2.0989	-4.96069	0.762892	0.3496
Duck:H9-Chicken:H9	Lung/48H	-0.355147	-3.21694	2.50664	1
Goose:H9-Chicken:H9	Lung/48H	-2.0989	-4.96069	0.762892	0.3496
Pigeon:H9-Chicken:H9	Lung/48H	-2.0989	-4.96069	0.762892	0.3496
Duck:H9-Crow:H9	Lung/48H	1.74375	-1.11804	4.60554	0.633462
Goose:H9-Crow:H9	Lung/48H	1.77636e-15	-2.86179	2.86179	1
Pigeon:H9-Crow:H9	Lung/48H	0	-2.86179	2.86179	1
Goose:H9-Duck:H9	Lung/48H	-1.74375	-4.60554	1.11804	0.633462
Pigeon:H9-Duck:H9	Lung/48H	-1.74375	-4.60554	1.11804	0.633462
Pigeon:H9-Goose:H9	Lung/48H	-1.77636e-15	-2.86179	2.86179	1
Duck:2.2-Crow:2.2	Lung/5D	-0.914793	-3.39994	1.57035	0.982885
Goose:2.2-Crow:2.2	Lung/5D	-3.78271	-6.26785	-1.29756	0.0004433
Pigeon:2.2-Crow:2.2	Lung/5D	-4.01201	-6.49716	-1.52687	0.0001873
Crow:2.3-Crow:2.2	Lung/5D	-1.87043	-4.35558	0.614714	0.301335
Duck:2.3-Crow:2.2	Lung/5D	-0.620788	-3.10593	1.86436	0.999619
Goose:2.3-Crow:2.2	Lung/5D	-4.01201	-6.49716	-1.52687	0.0001873
Pigeon:2.3-Crow:2.2	Lung/5D	-4.01201	-6.49716	-1.52687	0.0001873
Chicken:H9-Crow:2.2	Lung/5D	-0.82042	-3.30557	1.66473	0.993481
Crow:H9-Crow:2.2	Lung/5D	-4.01201	-6.49716	-1.52687	0.0001873
Duck:H9-Crow:2.2	Lung/5D	-3.42838	-5.91353	-0.943237	0.0016811
Goose:H9-Crow:2.2	Lung/5D	-2.01238	-4.49753	0.472765	0.209682
Pigeon:H9-Crow:2.2	Lung/5D	-4.01201	-6.49716	-1.52687	0.0001873
Goose:2.2-Duck:2.2	Lung/5D	-2.86791	-5.35306	-0.382767	0.0132759
Pigeon:2.2-Duck:2.2	Lung/5D	-3.09722	-5.58237	-0.612073	0.0057652
Crow:2.3-Duck:2.2	Lung/5D	-0.955639	-3.44078	1.52951	0.975447
Duck:2.3-Duck:2.2	Lung/5D	0.294005	-2.19114	2.77915	1
Goose:2.3-Duck:2.2	Lung/5D	-3.09722	-5.58237	-0.612073	0.0057652
Pigeon:2.3-Duck:2.2	Lung/5D	-3.09722	-5.58237	-0.612073	0.0057652
Chicken:H9-Duck:2.2	Lung/5D	0.094373	-2.39077	2.57952	1
Crow:H9-Duck:2.2	Lung/5D	-3.09722	-5.58237	-0.612073	0.0057652
Duck:H9-Duck:2.2	Lung/5D	-2.51359	-4.99874	-0.0284443	0.0454849
Goose:H9-Duck:2.2	Lung/5D	-1.09759	-3.58273	1.38756	0.93081
Pigeon:H9-Duck:2.2	Lung/5D	-3.09722	-5.58237	-0.612073	0.0057652
Pigeon:2.2-Goose:2.2	Lung/5D	-0.229307	-2.71445	2.25584	1
Crow:2.3-Goose:2.2	Lung/5D	1.91227	-0.572872	4.39742	0.271882
Duck:2.3-Goose:2.2	Lung/5D	3.16192	0.676771	5.64706	0.0045406
Goose:2.3-Goose:2.2	Lung/5D	-0.229307	-2.71445	2.25584	1
Pigeon:2.3-Goose:2.2	Lung/5D	-0.229307	-2.71445	2.25584	1
Chicken:H9-Goose:2.2	Lung/5D	2.96229	0.47714	5.44743	0.0094433
Crow:H9-Goose:2.2	Lung/5D	-0.229307	-2.71445	2.25584	1
Duck:H9-Goose:2.2	Lung/5D	0.354322	-2.13082	2.83947	1
Goose:H9-Goose:2.2	Lung/5D	1.77032	-0.714822	4.25547	0.379709
Pigeon:H9-Goose:2.2	Lung/5D	-0.229307	-2.71445	2.25584	1
Crow:2.3-Pigeon:2.2	Lung/5D	2.14158	-0.343566	4.62673	0.146135
Duck:2.3-Pigeon:2.2	Lung/5D	3.39122	0.906078	5.87637	0.0019323
Goose:2.3-Pigeon:2.2	Lung/5D	-2.22045e-15	-2.48515	2.48515	1
Pigeon:2.3-Pigeon:2.2	Lung/5D	6.66134e-16	-2.48515	2.48515	1
Chicken:H9-Pigeon:2.2	Lung/5D	3.19159	0.706446	5.67674	0.004068
Crow:H9-Pigeon:2.2	Lung/5D	-8.88178e-16	-2.48515	2.48515	1
Duck:H9-Pigeon:2.2	Lung/5D	0.583629	-1.90152	3.06877	0.999808
Goose:H9-Pigeon:2.2	Lung/5D	1.99963	-0.485515	4.48478	0.216958
Pigeon:H9-Pigeon:2.2	Lung/5D	-1.33227e-15	-2.48515	2.48515	1
Duck:2.3-Crow:2.3	Lung/5D	1.24964	-1.2355	3.73479	0.844275
Goose:2.3-Crow:2.3	Lung/5D	-2.14158	-4.62673	0.343566	0.146135
Pigeon:2.3-Crow:2.3	Lung/5D	-2.14158	-4.62673	0.343566	0.146135
Chicken:H9-Crow:2.3	Lung/5D	1.05001	-1.43513	3.53516	0.949406
Crow:H9-Crow:2.3	Lung/5D	-2.14158	-4.62673	0.343566	0.146135
Duck:H9-Crow:2.3	Lung/5D	-1.55795	-4.0431	0.927195	0.573755
Goose:H9-Crow:2.3	Lung/5D	-0.141949	-2.6271	2.3432	1
Pigeon:H9-Crow:2.3	Lung/5D	-2.14158	-4.62673	0.343566	0.146135
Goose:2.3-Duck:2.3	Lung/5D	-3.39122	-5.87637	-0.906078	0.0019323
Pigeon:2.3-Duck:2.3	Lung/5D	-3.39122	-5.87637	-0.906078	0.0019323
Chicken:H9-Duck:2.3	Lung/5D	-0.199632	-2.68478	2.28551	1
Crow:H9-Duck:2.3	Lung/5D	-3.39122	-5.87637	-0.906078	0.0019323
Duck:H9-Duck:2.3	Lung/5D	-2.8076	-5.29274	-0.322449	0.0164668
Goose:H9-Duck:2.3	Lung/5D	-1.39159	-3.87674	1.09355	0.730093
Pigeon:H9-Duck:2.3	Lung/5D	-3.39122	-5.87637	-0.906078	0.0019323
Pigeon:2.3-Goose:2.3	Lung/5D	2.88658e-15	-2.48515	2.48515	1
Chicken:H9-Goose:2.3	Lung/5D	3.19159	0.706446	5.67674	0.004068
Crow:H9-Goose:2.3	Lung/5D	1.33227e-15	-2.48515	2.48515	1
Duck:H9-Goose:2.3	Lung/5D	0.583629	-1.90152	3.06877	0.999808
Goose:H9-Goose:2.3	Lung/5D	1.99963	-0.485515	4.48478	0.216958
Pigeon:H9-Goose:2.3	Lung/5D	8.88178e-16	-2.48515	2.48515	1
Chicken:H9-Pigeon:2.3	Lung/5D	3.19159	0.706446	5.67674	0.004068
Crow:H9-Pigeon:2.3	Lung/5D	-1.55431e-15	-2.48515	2.48515	1
Duck:H9-Pigeon:2.3	Lung/5D	0.583629	-1.90152	3.06877	0.999808
Goose:H9-Pigeon:2.3	Lung/5D	1.99963	-0.485515	4.48478	0.216958
Pigeon:H9-Pigeon:2.3	Lung/5D	-1.9984e-15	-2.48515	2.48515	1
Crow:H9-Chicken:H9	Lung/5D	-3.19159	-5.67674	-0.706446	0.004068
Duck:H9-Chicken:H9	Lung/5D	-2.60796	-5.09311	-0.122817	0.0330586
Goose:H9-Chicken:H9	Lung/5D	-1.19196	-3.67711	1.29318	0.881951
Pigeon:H9-Chicken:H9	Lung/5D	-3.19159	-5.67674	-0.706446	0.004068
Duck:H9-Crow:H9	Lung/5D	0.583629	-1.90152	3.06877	0.999808
Goose:H9-Crow:H9	Lung/5D	1.99963	-0.485515	4.48478	0.216958
Pigeon:H9-Crow:H9	Lung/5D	-4.44089e-16	-2.48515	2.48515	1
Goose:H9-Duck:H9	Lung/5D	1.416	-1.06914	3.90115	0.708101
Pigeon:H9-Duck:H9	Lung/5D	-0.583629	-3.06878	1.90152	0.999808
Pigeon:H9-Goose:H9	Lung/5D	-1.99963	-4.48478	0.485515	0.216958
