# Supplementary material for: The molecular basis of differential host responses to avian influenza viruses in avian species with differing susceptibility
Source: Front Cell Infect Microbiol. 2023 Feb 28;13:1067993. doi: 10.3389/fcimb.2023.1067993 (PMC10011077; doi:10.3389/fcimb.2023.1067993)
Supplement: Supplementary File 1 — Number of samples in each treatment group in RNA-seq data. [file DataSheet_1.zip › Supplementary files/Supplementary File 5.xlsx]

## Sheet: ChickenBrain2.2_12H
GeneNames	logFC	logCPM	LR	PValue	FDR	ChickenOrtholog
LOC107057151	-10.1039	1.04982	73.7529	8.8535e-18	6.74769e-14	LOC107057151
LOC107055934	-9.37739	0.356336	21.6837	3.21512e-06	0.0015315	LOC107055934
LOC107056712	-8.25107	-0.686237	47.8083	4.7e-12	8.95527e-09	LOC107056712
LOC107049045	-7.07855	-0.763103	53.2516	2.93448e-13	7.45506e-10	LOC107049045
LOC107056393	-3.38132	-0.0953029	13.6583	0.00021927	0.0308368	LOC107056393
LOC107052832	-2.84041	1.95591	23.8075	1.06464e-06	0.000579584	LOC107052832
LOC107056866	-2.81012	0.881202	30.884	2.73922e-08	2.39791e-05	LOC107056866
LOC107054127	-2.14896	1.6992	23.975	9.75966e-07	0.000550987	LOC107054127
LOC107055522	-2.07977	3.59064	25.21	5.14156e-07	0.000301434	LOC107055522
LOC107054254	-2.06817	1.85764	27.6565	1.44887e-07	0.000105167	LOC107054254
LOC107051453	-2.06484	-0.466131	19.4004	1.05986e-05	0.00394035	LOC107051453
ACAN	-1.99862	4.15952	30.8196	2.83162e-08	2.39791e-05	ACAN
PCDHA2	-1.94536	0.775094	13.6827	0.000216442	0.0308338	PCDHA2
LOC107057616	-1.92306	0.617939	19.3041	1.1147e-05	0.00404555	LOC107057616
LOC107049259	-1.88866	0.0922186	14.4069	0.000147258	0.0255492	LOC107049259
PDE6B	-1.83215	4.22436	19.9219	8.06724e-06	0.00314586	PDE6B
P2RY4	-1.82828	0.162117	13.1507	0.000287413	0.0369864	P2RY4
LOC107056921	-1.82593	2.30146	17.3729	3.07167e-05	0.00793584	LOC107056921
LOC107056920	-1.66233	2.50587	17.3188	3.16041e-05	0.00802902	LOC107056920
LOC107054717	-1.55053	1.68227	14.0044	0.000182381	0.0278682	LOC107054717
ENPP2	1.50276	8.10625	13.9491	0.000187823	0.0280565	ENPP2
CST3	1.52267	10.6121	14.4742	0.000142091	0.0251847	CST3
C11ORF88	1.58225	2.65604	14.2735	0.000158071	0.0256386	C11ORF88
LOC107056563	1.59281	2.51684	12.6366	0.000378267	0.0432264	LOC107056563
LOC107054906	1.68725	0.622724	12.8892	0.000330486	0.0403007	LOC107054906
GREB1	1.72837	2.95027	19.8778	8.25523e-06	0.00314586	GREB1
LOC107051749	1.73189	2.44213	14.3908	0.000148523	0.0255492	LOC107051749
PROCA1	1.74292	4.9797	15.9512	6.49974e-05	0.014289	PROCA1
LOC418554	1.7967	2.5736	12.6507	0.000375427	0.0432264	LOC418554
GSTA4	1.80863	2.27799	13.0784	0.000298719	0.0379448	GSTA4
TRPM1	1.86461	1.27656	12.4048	0.000428222	0.0469597	TRPM1
TTPA	1.90824	1.99441	14.3826	0.000149175	0.0255492	TTPA
BET3L	1.92574	0.765532	13.142	0.000288748	0.0369864	BET3L
HPCA	1.93699	3.64489	14.1112	0.000172314	0.0272273	HPCA
MAP3K15	2.08062	1.46894	16.2763	5.47446e-05	0.0124548	MAP3K15
CHDSD	2.09543	3.77015	14.5464	0.000136748	0.024523	CHDSD
LOC101747364	2.11527	-0.367704	21.1825	4.17557e-06	0.00192873	LOC101747364
ANLN	2.1799	5.64842	15.626	7.71866e-05	0.0165712	ANLN
LHX1	2.22253	1.48972	13.0362	0.000305531	0.0381739	LHX1
CIART	2.23659	1.243	29.7341	4.95543e-08	3.97555e-05	CIART
MEIOB	2.29802	0.934155	29.3205	6.1343e-08	4.67525e-05	MEIOB
CBLN1	2.32039	4.7563	14.7096	0.000125409	0.0230315	CBLN1
ESPN	2.37015	0.328065	13.146	0.000288128	0.0369864	ESPN
TMEM72	2.51996	1.28292	14.6549	0.000129102	0.0234274	TMEM72
SNCG	2.56789	5.86075	13.7415	0.000209768	0.030165	SNCG
CLIC6	2.59953	2.61952	15.9459	6.51785e-05	0.014289	CLIC6
CA9	2.65444	1.14404	20.6244	5.5879e-06	0.00243361	CA9
TCF7L2	2.69128	4.59995	15.4388	8.52215e-05	0.0177949	TCF7L2
TF	2.69924	9.80611	26.4212	2.74513e-07	0.00017435	TF
TRH	2.80583	0.34133	18.8354	1.42495e-05	0.00459773	TRH
MSX1	2.82702	-0.789297	14.8782	0.00011468	0.0218508	MSX1
LOC417131	2.93028	0.440206	14.2731	0.000158108	0.0256386	LOC417131
CALCA	3.07111	1.12604	15.1365	0.000100012	0.020059	CALCA
PAX2	3.22139	-0.0261352	16.3076	5.3847e-05	0.0124548	PAX2
LOC101750514	3.27468	-0.0475257	17.4893	2.88934e-05	0.00762146	LOC101750514
SLC30A8	3.36296	2.72188	26.507	2.62589e-07	0.000174028	SLC30A8
CHRNA8	3.77776	1.56625	16.9266	3.88526e-05	0.00940048	CHRNA8
LOC100859106	4.0011	2.40066	16.4833	4.90804e-05	0.0116896	LOC100859106
SOD3	4.08355	3.53916	33.3279	7.78589e-09	7.41752e-06	SOD3
ERICH5	4.09169	1.86742	40.4435	2.02385e-10	2.92155e-07	ERICH5
OXT	4.24048	4.30886	12.607	0.000384305	0.0433923	OXT
LOC416086	4.44276	-0.53399	33.4863	7.17695e-09	7.41752e-06	LOC416086
WFIKKN2	4.49692	0.643551	40.1936	2.29998e-10	2.92155e-07	WFIKKN2
FOLR1	5.6666	1.58007	37.7022	8.24116e-10	9.66308e-07	FOLR1
LOC107053723	5.70698	0.842415	43.5695	4.09173e-11	6.93003e-08	LOC107053723
SLC13A1	5.75413	2.21934	40.2216	2.26724e-10	2.92155e-07	SLC13A1
SLCO1C1	5.76433	2.65668	49.7768	1.72272e-12	3.75135e-09	SLCO1C1
OTX2	5.93319	2.38889	33.3871	7.5525e-09	7.41752e-06	OTX2
SLC13A4	6.64561	4.67776	56.1737	6.63415e-14	2.02249e-10	SLC13A4
SLC6A20	8.36963	1.84283	62.4189	2.77652e-15	1.05806e-11	SLC6A20
TTR	8.487	10.7049	104.645	1.46074e-24	2.2266e-20	TTR
KCNJ13	8.5431	2.03479	65.3447	6.28781e-16	3.19484e-12	KCNJ13

## Sheet: ChickenBrain2.2_24H
GeneNames	logFC	logCPM	LR	PValue	FDR	ChickenOrtholog
LOC107057151	-10.121	1.04506	79.9183	3.90221e-19	4.97239e-16	LOC107057151
LOC107057327	-5.23683	-0.458635	37.9209	7.3673e-10	1.97638e-07	LOC107057327
LOC107056125	-4.03378	0.850718	28.2043	1.09161e-07	1.48375e-05	LOC107056125
YIPF7	-2.65255	-0.281667	23.6418	1.16037e-06	9.80288e-05	YIPF7
LOC101749862	-2.61989	0.48032	20.5671	5.75764e-06	0.000343907	LOC101749862
LOC100859531	-2.48578	1.18181	11.6938	0.000627095	0.0128247	LOC100859531
LOC417083	-2.3132	0.0911409	9.28479	0.00231064	0.0329589	LOC417083
BLEC3	-2.1975	-0.438661	9.29145	0.00230226	0.0328701	BLEC3
ZNF692	-2.11619	1.52896	19.8844	8.22681e-06	0.00045744	ZNF692
LOC107055522	-2.092	3.58376	16.9066	3.92643e-05	0.0016183	LOC107055522
LOC107054601	-2.01017	0.323929	21.8801	2.9023e-06	0.000198121	LOC107054601
SH3RF2	-1.99306	4.53803	22.1322	2.54505e-06	0.000180168	SH3RF2
SCGN	-1.98005	4.83666	10.2836	0.00134216	0.022553	SCGN
LOC107057508	-1.89576	0.0345485	9.97187	0.0015895	0.0253971	LOC107057508
LOC107054254	-1.88835	1.8889	26.7059	2.36894e-07	2.80803e-05	LOC107054254
LOC107054602	-1.82849	0.597844	18.664	1.55898e-05	0.000775862	LOC107054602
LOC101750268	-1.80383	1.2169	11.5192	0.000688804	0.0137142	LOC101750268
LOC101749989	-1.76211	0.512814	12.1972	0.000478602	0.0106526	LOC101749989
DSC2	-1.73349	0.220229	10.4202	0.00124646	0.0213913	DSC2
KIFC1	-1.72795	3.06189	9.14504	0.00249393	0.0346994	KIFC1
LOC107056940	-1.72624	0.423557	8.8607	0.00291376	0.0386756	LOC107056940
LOC107049846	-1.68538	2.27698	13.8564	0.000197327	0.00555677	LOC107049846
LOC107055680	-1.65433	0.513026	15.2687	9.32488e-05	0.0031269	LOC107055680
LOC107054127	-1.63489	1.80051	15.0636	0.000103946	0.00335326	LOC107054127
LOC107053480	-1.61625	-0.0327972	15.6517	7.61455e-05	0.00267664	LOC107053480
LOC107057443	-1.60526	2.3341	10.7972	0.00101654	0.0185732	LOC107057443
LOC107057413	-1.60507	1.2533	16.2944	5.42239e-05	0.00205741	LOC107057413
LOC107053188	-1.59986	0.665726	12.2816	0.000457447	0.0102865	LOC107053188
LOC107051212	-1.5923	0.0391477	13.1358	0.000289705	0.0074829	LOC107051212
LOC107049603	-1.58605	4.54043	50.8211	1.01178e-12	5.52543e-10	LOC107049603
LOC101751415	-1.58196	-0.187524	9.25414	0.00234964	0.0334217	LOC101751415
LOC107050152	-1.56441	2.29761	17.0298	3.67975e-05	0.00154156	LOC107050152
NHLH2	-1.55012	0.384278	9.17182	0.0024577	0.0343517	NHLH2
LOC107052144	-1.52195	0.449042	11.2302	0.000804789	0.0154978	LOC107052144
LOC107052475	-1.52179	0.136606	8.39736	0.00375766	0.0457836	LOC107052475
LOC107056159	-1.52145	0.227695	9.79677	0.00174819	0.0272493	LOC107056159
LOC101750312	-1.51032	0.101251	13.1391	0.000289192	0.0074823	LOC101750312
MET	1.50607	2.6354	18.1841	2.00548e-05	0.000946474	MET
PLP1	1.5135	11.8834	16.408	5.10699e-05	0.00196703	PLP1
CTNNA3	1.52733	3.24678	13.2364	0.000274571	0.00720148	CTNNA3
RBM47	1.52846	1.07643	17.8333	2.41122e-05	0.00109083	RBM47
TNFSF15	1.52886	-0.131286	12.6972	0.000366213	0.00876332	TNFSF15
LOC101748344	1.54344	0.77732	10.0196	0.00154879	0.0249072	LOC101748344
MTUS1	1.54523	4.92945	26.5067	2.62627e-07	3.08909e-05	MTUS1
GJB1	1.55204	2.54275	10.9753	0.000923346	0.0171972	GJB1
CST3	1.56011	10.637	50.3045	1.31648e-12	6.7101e-10	CST3
TPH2	1.56063	1.52578	11.4746	0.000705525	0.0139632	TPH2
ST18	1.56125	4.30819	43.9023	3.45188e-11	1.3534e-08	ST18
LOC101750175	1.56189	1.84355	15.5449	8.05704e-05	0.00278733	LOC101750175
LOC107054773	1.56208	5.08675	17.2124	3.34248e-05	0.00141972	LOC107054773
ARHGEF19	1.56241	-0.0100753	13.1664	0.000285011	0.00741173	ARHGEF19
LOC422179	1.56787	5.76808	22.5968	1.9982e-06	0.000150926	LOC422179
LOC101752083	1.57507	0.0504243	9.40372	0.00216545	0.0317584	LOC101752083
GMNC	1.58549	0.579482	10.1541	0.00143983	0.0237133	GMNC
CD9	1.58837	4.08521	11.3364	0.000760005	0.0147853	CD9
PLSCR5	1.59049	3.20891	30.8553	2.78004e-08	4.6676e-06	PLSCR5
FA2H	1.59094	5.60354	24.0099	9.58402e-07	8.32666e-05	FA2H
SGK2	1.59638	4.6824	16.0506	6.16719e-05	0.00225075	SGK2
TMEM88B	1.60222	6.33989	50.4466	1.22452e-12	6.45657e-10	TMEM88B
ALPK3	1.62067	2.04018	28.134	1.13197e-07	1.51834e-05	ALPK3
HMGCS2	1.62246	1.80159	21.8939	2.88155e-06	0.000197586	HMGCS2
GPR182	1.62805	2.30838	11.737	0.000612691	0.0126262	GPR182
A2ML3	1.63224	4.72316	15.3689	8.8432e-05	0.00300492	A2ML3
CYTL1	1.63408	1.79697	12.5232	0.000401929	0.00939138	CYTL1
SLC12A1	1.64353	-0.169882	9.20022	0.00241986	0.0340406	SLC12A1
BAIAP2L2	1.65191	-0.367264	13.658	0.0002193	0.0060046	BAIAP2L2
HMOX1	1.65367	4.84213	21.5587	3.43167e-06	0.000229143	HMOX1
UGT8	1.65445	7.39572	19.8709	8.28518e-06	0.000459017	UGT8
LOC107053148	1.65559	0.515168	8.68434	0.00320955	0.0411458	LOC107053148
IRX1	1.65563	2.19327	18.6118	1.60223e-05	0.000787059	IRX1
LOC100857512	1.66173	1.3052	13.7503	0.000208787	0.0058365	LOC100857512
CLDN20	1.66961	2.67344	20.5827	5.71101e-06	0.000342459	CLDN20
SP5	1.67032	-0.196742	8.73739	0.00311751	0.0404949	SP5
LOC107052186	1.67131	-0.15868	11.1259	0.000851302	0.0161705	LOC107052186
MC5R	1.67589	2.57066	13.8687	0.000196041	0.00553074	MC5R
LOH11CR2A	1.69277	3.61944	35.9241	2.05153e-09	4.97937e-07	LOH11CR2A
CLUL1	1.69477	0.0105384	9.85642	0.0016924	0.0267064	CLUL1
MUC4	1.70936	0.00338202	12.295	0.000454176	0.0102431	MUC4
LOC107052149	1.71083	-0.068207	12.5192	0.000402792	0.00939138	LOC107052149
DDC	1.71596	2.07649	12.9973	0.000311934	0.00787093	DDC
ENPP2	1.72098	8.26732	40.6965	1.77801e-10	5.78458e-08	ENPP2
MBP	1.72102	12.2542	11.9619	0.000543006	0.0115803	MBP
LOC107054530	1.72133	2.27383	9.2466	0.00235933	0.0334761	LOC107054530
LOC107057010	1.73071	-0.0574289	11.9356	0.000550701	0.0117046	LOC107057010
TMEM125	1.73674	5.98745	34.8436	3.57278e-09	7.91759e-07	TMEM125
LOC107049214	1.74256	1.09779	8.52108	0.00351057	0.0434305	LOC107049214
APOH	1.74623	7.69812	11.346	0.000756117	0.0147284	APOH
CRYAB	1.74822	6.608	17.2507	3.27583e-05	0.00141499	CRYAB
CDH19	1.77083	5.75961	21.1971	4.14389e-06	0.000269635	CDH19
ZNF217	1.78852	0.0543808	9.53841	0.00201216	0.0302238	ZNF217
HAPLN2	1.78858	4.75001	14.9204	0.000112143	0.00357247	HAPLN2
C2H8ORF84	1.80667	0.783021	15.1067	0.000101604	0.00331264	C2H8ORF84
VIP	1.8071	2.18005	12.9724	0.000316113	0.00791986	VIP
CCDC67	1.81092	1.33017	12.5238	0.000401795	0.00939138	CCDC67
LOC107051617	1.81194	-0.320112	14.2434	0.000160624	0.00465171	LOC107051617
GREB1	1.81541	3.01295	35.8692	2.11021e-09	5.04174e-07	GREB1
LOC769726	1.82531	7.50378	16.5153	4.82587e-05	0.00189697	LOC769726
LOC107051952	1.83319	1.14946	12.4524	0.000417447	0.00959877	LOC107051952
BFSP1	1.84766	-0.448341	16.4683	4.94713e-05	0.00192976	BFSP1
LOC107054378	1.85313	2.32841	11.9224	0.000554622	0.0117299	LOC107054378
TLL2	1.8567	2.79143	19.6199	9.44822e-06	0.000505149	TLL2
AvBD5	1.86059	3.71617	21.2442	4.04323e-06	0.00026421	AvBD5
LOC418554	1.86794	2.6249	15.2075	9.6318e-05	0.00318099	LOC418554
LOC100859224	1.87794	6.7345	25.0691	5.53133e-07	5.49218e-05	LOC100859224
VWA1	1.89126	5.15145	37.2334	1.04803e-09	2.763e-07	VWA1
LOC415312	1.9035	3.13957	48.4594	3.37192e-12	1.66323e-09	LOC415312
CABP7	1.90507	4.97806	8.618	0.00332858	0.0418717	CABP7
COL4A4	1.90535	1.45776	12.5073	0.000405375	0.00942035	COL4A4
MAP3K15	1.91539	1.33579	24.6987	6.7028e-07	6.28788e-05	MAP3K15
LOC107056821	1.94534	0.931274	9.36102	0.00221649	0.032095	LOC107056821
LOC107056825	1.94534	0.931274	9.36102	0.00221649	0.032095	LOC107056825
RLN1	1.96663	2.9526	30.0633	4.18172e-08	6.55018e-06	RLN1
STK32B	1.96899	3.22456	25.2082	5.14623e-07	5.24607e-05	STK32B
BET3L	1.96907	0.792045	19.4392	1.03856e-05	0.000550332	BET3L
LOC770268	2.02593	2.57785	12.0063	0.000530224	0.0113871	LOC770268
GBX2	2.03388	1.45962	28.237	1.07331e-07	1.48031e-05	GBX2
RGS22	2.03491	4.65097	47.1225	6.66854e-12	3.08996e-09	RGS22
MAB21L1	2.03956	2.01065	12.683	0.000368999	0.00880622	MAB21L1
EBF3	2.05018	2.70833	16.9753	3.78701e-05	0.00157034	EBF3
LOC107053700	2.06484	-0.130892	8.96845	0.00274681	0.0369082	LOC107053700
AVP	2.06556	5.7645	20.517	5.91026e-06	0.000350286	AVP
GSTA4	2.09885	2.50191	29.0815	6.93972e-08	1.02034e-05	GSTA4
GATA2	2.10311	1.18	9.98451	0.00157862	0.0252497	GATA2
COL8A1	2.10437	2.43229	31.288	2.22453e-08	4.0018e-06	COL8A1
LOC101749846	2.10949	2.34157	25.9135	3.57063e-07	3.84497e-05	LOC101749846
CBLN2	2.10956	5.19205	18.9012	1.37668e-05	0.000708783	CBLN2
CRYBB2	2.11768	-0.278034	17.5669	2.77372e-05	0.00123293	CRYBB2
RSAD2	2.11894	2.8214	12.9081	0.000327156	0.00812101	RSAD2
HPCA	2.12459	3.79107	58.9747	1.59716e-14	1.06183e-11	HPCA
PROCA1	2.12914	5.28173	171.771	3.03673e-39	9.28692e-36	PROCA1
IFIT5	2.13503	4.89053	13.2463	0.000273122	0.00718815	IFIT5
LOC107057061	2.13944	2.58876	19.9308	8.02966e-06	0.000453068	LOC107057061
UMODL1	2.15272	-0.366108	16.4444	5.00968e-05	0.00194424	UMODL1
LHCGR	2.15347	0.878912	22.9354	1.67542e-06	0.00013274	LHCGR
GABRR1	2.17101	1.27103	26.8415	2.20848e-07	2.68015e-05	GABRR1
TMEM27	2.17596	0.461435	24.731	6.5917e-07	6.22183e-05	TMEM27
GAL	2.20261	0.507917	9.00803	0.00268797	0.0365183	GAL
LOC107053287	2.20274	0.0153849	22.4413	2.1666e-06	0.000159276	LOC107053287
LOC107053068	2.21397	0.702908	17.8955	2.33373e-05	0.00106841	LOC107053068
LOC101749103	2.21769	0.90659	19.9646	7.88907e-06	0.000448445	LOC101749103
LOC418355	2.2435	0.859086	17.2172	3.33408e-05	0.00141972	LOC418355
LOC107053675	2.25042	-0.799472	9.73547	0.00180746	0.0278607	LOC107053675
MYH1G	2.25339	-0.399867	12.9136	0.000326195	0.00811032	MYH1G
ANLN	2.2612	5.71183	23.8966	1.01649e-06	8.7814e-05	ANLN
LOC107049382	2.26148	0.262624	9.50695	0.00204695	0.030477	LOC107049382
LOC425756	2.33126	2.10977	18.0859	2.11164e-05	0.000987436	LOC425756
ACE2	2.35179	0.893594	11.2944	0.000777404	0.0150487	ACE2
LHX1	2.36939	1.60257	18.9409	1.3483e-05	0.000696515	LHX1
CBLN1	2.37991	4.80152	47.1604	6.54095e-12	3.08996e-09	CBLN1
LOC100859134	2.38198	0.322424	14.5109	0.000139353	0.00421117	LOC100859134
MEIOB	2.393	1.00718	16.0505	6.16746e-05	0.00225075	MEIOB
OCA2	2.39424	0.315309	11.7417	0.000611142	0.0126262	OCA2
IRX2	2.45319	1.75544	21.0506	4.47304e-06	0.000287383	IRX2
LOC417131	2.46153	0.0509768	24.3218	8.15113e-07	7.3317e-05	LOC417131
LHX9	2.48006	4.00426	24.5678	7.17393e-07	6.64828e-05	LHX9
HHIPL2	2.48133	1.49712	31.1255	2.4187e-08	4.3005e-06	HHIPL2
DIO3	2.48894	0.363491	18.8039	1.44873e-05	0.000735965	DIO3
LOC107053273	2.50255	0.905589	17.9584	2.25787e-05	0.00104622	LOC107053273
WNT2B	2.50634	2.04592	35.6284	2.38785e-09	5.61732e-07	WNT2B
TAL2	2.53466	0.956506	11.003	0.000909623	0.0169938	TAL2
TMEM72	2.54194	1.30084	25.435	4.57541e-07	4.7272e-05	TMEM72
SBSPON	2.58187	0.259713	14.7272	0.000124238	0.00386908	SBSPON
SNCG	2.61385	5.89718	31.5426	1.95112e-08	3.55173e-06	SNCG
STBD1	2.6504	2.85076	10.6878	0.00107845	0.0191306	STBD1
CA9	2.67952	1.15855	38.1065	6.69879e-10	1.82913e-07	CA9
NXPH2	2.70776	3.00202	27.2667	1.77234e-07	2.23974e-05	NXPH2
ESPN	2.71454	0.604139	36.2016	1.77927e-09	4.3882e-07	ESPN
ERICH5	2.73814	0.653306	25.5658	4.2755e-07	4.47786e-05	ERICH5
KRT80	2.78151	-0.60767	16.1899	5.72977e-05	0.00214215	KRT80
LOC420039	2.79722	-0.118481	15.1902	9.72077e-05	0.00320345	LOC420039
CLDN9	2.7984	0.175572	41.6719	1.0795e-10	3.66815e-08	CLDN9
LOC768429	2.79849	-0.659022	22.0097	2.71283e-06	0.000189415	LOC768429
LOC101750514	2.80372	-0.448019	24.3496	8.03429e-07	7.26937e-05	LOC101750514
TCF7L2	2.81234	4.70167	70.2134	5.32242e-17	5.08657e-14	TCF7L2
CLIC6	2.82145	2.80839	67.5418	2.06268e-16	1.66002e-13	CLIC6
MSX1	2.86956	-0.770867	25.0475	5.59362e-07	5.5182e-05	MSX1
FAM159A	2.87811	3.20792	24.7408	6.55822e-07	6.22183e-05	FAM159A
TF	2.89973	9.97738	59.4046	1.2837e-14	9.34715e-12	TF
CALCA	2.90108	0.96845	21.2799	3.96879e-06	0.000261581	CALCA
SAMD9L	2.9073	0.550368	9.77325	0.00177069	0.027488	SAMD9L
EBF2	2.93008	0.858568	21.7889	3.0436e-06	0.000205928	EBF2
UCN3	2.93893	0.325608	40.1675	2.33095e-10	7.27399e-08	UCN3
MAFA	2.97516	0.756419	13.3282	0.000261446	0.00692854	MAFA
LOC107054669	3.01645	-0.404841	35.2355	2.92143e-09	6.56936e-07	LOC107054669
TRH	3.02436	0.522186	42.1845	8.30552e-11	2.95348e-08	TRH
LOC107052525	3.0335	-0.0300191	18.6069	1.60637e-05	0.000787059	LOC107052525
SLC30A8	3.21739	2.58402	81.6118	1.65622e-19	2.30229e-16	SLC30A8
UNCX	3.24743	-0.243782	14.0333	0.000179604	0.0051142	UNCX
LOC107056875	3.49143	0.218885	9.74536	0.00179775	0.0277952	LOC107056875
BARHL1	3.50752	-0.30544	12.4877	0.000409631	0.00947605	BARHL1
PAX2	3.56538	0.263334	26.8962	2.14676e-07	2.62609e-05	PAX2
GATA3	3.65246	1.55541	14.933	0.000111395	0.00356347	GATA3
CHRNA8	3.67637	1.46632	53.7871	2.23429e-13	1.31402e-10	CHRNA8
LHX5	3.73936	1.27475	17.2033	3.35846e-05	0.00142256	LHX5
TPH1	3.77512	0.274475	15.7989	7.04445e-05	0.00253451	TPH1
MAB21L2	4.0472	-0.223066	17.9878	2.22323e-05	0.00103329	MAB21L2
FOXB1	4.05921	0.031842	26.179	3.11185e-07	3.47323e-05	FOXB1
SOD3	4.07922	3.5277	103.246	2.95978e-24	5.02867e-21	SOD3
LOC107056482	4.09246	2.95469	9.40299	0.00216632	0.0317584	LOC107056482
WFIKKN2	4.37506	0.526736	70.2144	5.31958e-17	5.08657e-14	WFIKKN2
LOC107055274	4.42114	-0.36021	26.1046	3.23411e-07	3.55775e-05	LOC107055274
LOC100859113	4.5624	0.240278	69.5329	7.5152e-17	6.75971e-14	LOC100859113
SIM1	4.73742	-0.501039	52.4956	4.31216e-13	2.44212e-10	SIM1
PITX2	4.88175	-0.342862	21.4805	3.57454e-06	0.000237645	PITX2
OXT	5.08471	5.11391	22.1699	2.49554e-06	0.000178296	OXT
FOLR1	5.31188	1.21869	114.391	1.06987e-26	2.04491e-23	FOLR1
SLC13A1	5.43304	1.89535	130.444	3.2766e-30	7.15749e-27	SLC13A1
SLCO1C1	5.51477	2.41209	153.109	3.62671e-35	9.24267e-32	SLCO1C1
LOC107049255	5.55682	-0.848428	54.5514	1.51432e-13	9.2622e-11	LOC107049255
LOC107053723	5.74451	0.878209	84.6072	3.63935e-20	5.56493e-17	LOC107053723
PAX7	5.81194	1.7207	10.933	0.00094464	0.0175297	PAX7
POU4F1	5.90122	1.00009	19.9478	7.95873e-06	0.00045073	POU4F1
PDC	6.15338	-0.226005	9.22573	0.00238638	0.0337803	PDC
LOC101752106	6.19375	0.280507	22.2515	2.39168e-06	0.000172505	LOC101752106
OTX2	6.24494	2.68554	67.7666	1.8404e-16	1.56342e-13	OTX2
SHOX2	6.47385	-0.729589	57.7026	3.04895e-14	1.94256e-11	SHOX2
SLC13A4	6.58496	4.62271	441.833	4.32051e-98	3.30325e-94	SLC13A4
SOX14	7.9796	0.704125	24.8888	6.07345e-07	5.89118e-05	SOX14
SLC6A20	8.16698	1.64781	171.986	2.72472e-39	9.28692e-36	SLC6A20
KCNJ13	8.36419	1.84898	181.2	2.6504e-41	1.35091e-37	KCNJ13
WNT3	8.45505	-0.582854	71.3507	2.99051e-17	3.43141e-14	WNT3
TTR	8.55347	10.7679	973.555	1.00589e-213	1.5381e-209	TTR
DMBX1	9.501	0.415601	13.6517	0.000220039	0.00600825	DMBX1

## Sheet: ChickenBrain2.2_48H
GeneNames	logFC	logCPM	LR	PValue	FDR	ChickenOrtholog
LOC107057151	-10.1277	0.998135	68.1907	1.48422e-16	4.56813e-13	LOC107057151
LOC107055429	-9.84301	0.721523	14.2508	0.000159989	0.00358379	LOC107055429
LOC107057217	-9.51279	0.407252	13.7453	0.000209345	0.00433012	LOC107057217
LOC107056144	-8.8045	-0.257057	36.8734	1.26051e-09	4.31067e-07	LOC107056144
LOC107056641	-7.93053	-1.05934	13.4093	0.000250382	0.00493208	LOC107056641
LOC107057347	-6.48754	-0.0367953	9.3063	0.00228367	0.0239233	LOC107057347
LOC107056612	-4.71851	0.759101	23.8935	1.01812e-06	8.22012e-05	LOC107056612
LOC107050491	-4.47455	2.41825	65.1422	6.96846e-16	1.78729e-12	LOC107050491
LOC107051212	-3.96843	-0.306586	40.0519	2.47304e-10	1.26859e-07	LOC107051212
LOC107051008	-3.59608	-0.323476	27.4214	1.63608e-07	2.20856e-05	LOC107051008
LOC107055576	-3.41142	1.48254	43.467	4.31165e-11	3.68622e-08	LOC107055576
LOC107054798	-3.20344	4.15991	37.6662	8.39456e-10	3.2296e-07	LOC107054798
LOC107057196	-3.10411	1.9841	26.8975	2.14542e-07	2.69917e-05	LOC107057196
LOC107057197	-2.98177	1.46104	26.4668	2.68111e-07	3.17382e-05	LOC107057197
LOC107056478	-2.94599	0.1674	18.5477	1.65707e-05	0.000710325	LOC107056478
LOC107057152	-2.92303	-0.652657	17.1552	3.4447e-05	0.00122144	LOC107057152
LOC107051069	-2.88105	-0.0186152	25.6156	4.16654e-07	4.30328e-05	LOC107051069
LOC101748090	-2.75958	0.0390715	17.9851	2.22642e-05	0.000865213	LOC101748090
LOC107057443	-2.70473	2.08851	26.1713	3.12432e-07	3.53531e-05	LOC107057443
LOC107054527	-2.66147	0.178468	20.0438	7.56888e-06	0.000398471	LOC107054527
LOC107056159	-2.61137	-0.0169018	19.5912	9.59124e-06	0.00048078	LOC107056159
LOC107056025	-2.60902	-0.15995	16.7363	4.29508e-05	0.00141535	LOC107056025
LOC107052832	-2.60454	1.93528	20.3957	6.29699e-06	0.000348577	LOC107052832
LOC776067	-2.60147	-0.0648294	16.2912	5.43162e-05	0.00168523	LOC776067
LOC107056605	-2.59231	-0.523985	19.2746	1.13201e-05	0.000537644	LOC107056605
LOC107052498	-2.58969	0.323617	7.82456	0.00515409	0.0416765	LOC107052498
LOC101750268	-2.58188	1.03521	22.3525	2.2692e-06	0.000153963	LOC101750268
LOC107049181	-2.57523	1.20139	25.3432	4.79852e-07	4.82643e-05	LOC107049181
LOC101747474	-2.55539	0.673804	23.0178	1.60505e-06	0.00011651	LOC101747474
KEL	-2.52951	0.19649	17.2913	3.20659e-05	0.00115836	KEL
LOC107056004	-2.51436	0.169129	10.7983	0.00101594	0.0133741	LOC107056004
ABCC4	-2.48286	4.73874	17.3757	3.06721e-05	0.00112013	ABCC4
LOC107057148	-2.47488	-0.531727	18.2156	1.97254e-05	0.000803827	LOC107057148
LOC107054512	-2.46678	1.94878	31.6898	1.80871e-08	3.63337e-06	LOC107054512
LOC101749989	-2.45316	0.343107	17.1374	3.47708e-05	0.00123009	LOC101749989
LOC107053933	-2.44487	2.0139	31.7164	1.78412e-08	3.63337e-06	LOC107053933
LOC107056491	-2.4332	2.17169	30.4647	3.39997e-08	6.01404e-06	LOC107056491
LOC107056879	-2.42769	0.955685	18.4782	1.71863e-05	0.000727238	LOC107056879
LOC107052047	-2.3983	0.261793	21.664	3.24829e-06	0.000205361	LOC107052047
LOC107055522	-2.3955	3.48681	14.0198	0.0001809	0.00392094	LOC107055522
LOC107054128	-2.33358	2.21336	22.6688	1.92472e-06	0.000136496	LOC107054128
LOC107050337	-2.28834	1.67475	14.1665	0.000167325	0.00369435	LOC107050337
LOC101747455	-2.2869	0.994757	9.59262	0.00195361	0.0213657	LOC101747455
COL1A1	-2.27502	3.58826	12.1603	0.000488169	0.00788357	COL1A1
LOC107049852	-2.27232	-0.513852	8.54059	0.00347313	0.0320319	LOC107049852
LOC107051736	-2.2657	3.2031	47.5842	5.26926e-12	6.23758e-09	LOC107051736
IGSF9B	-2.26281	7.88039	41.0383	1.49279e-10	9.189e-08	IGSF9B
LOC107057227	-2.25919	0.0588496	20.181	7.04509e-06	0.00038041	LOC107057227
HES5	-2.2533	1.16538	8.4745	0.0036016	0.0327184	HES5
LOC107055721	-2.2445	-0.554355	15.6204	7.74155e-05	0.00216215	LOC107055721
LOC107057139	-2.22919	1.02924	20.5838	5.70781e-06	0.000318252	LOC107057139
LOC107052250	-2.21913	1.15614	16.8257	4.09752e-05	0.0013708	LOC107052250
LOC107049102	-2.21776	0.250739	20.3125	6.57683e-06	0.000358904	LOC107049102
LOC107050729	-2.21141	0.125914	8.98854	0.00271678	0.0270956	LOC107050729
LOC424998	-2.1947	5.56505	37.6829	8.32307e-10	3.2296e-07	LOC424998
LOC107055026	-2.19164	2.43056	10.5424	0.00116667	0.0147162	LOC107055026
LOC107057035	-2.16664	0.729756	15.629	7.70643e-05	0.00215652	LOC107057035
LOC107055044	-2.15874	0.328681	18.2037	1.98489e-05	0.000803827	LOC107055044
LOC107049765	-2.15752	0.670193	20.1045	7.33226e-06	0.000390073	LOC107049765
LOC107057616	-2.15509	0.521813	14.2577	0.000159409	0.00358313	LOC107057616
LOC107053144	-2.15231	1.09477	16.2218	5.6343e-05	0.00172629	LOC107053144
LOC107054254	-2.1519	1.79302	23.7473	1.09847e-06	8.66892e-05	LOC107054254
LOC107053759	-2.11673	-0.360845	11.1886	0.000823022	0.0115984	LOC107053759
LOC107056569	-2.10963	1.98078	16.8392	4.06848e-05	0.00136405	LOC107056569
LOC107053678	-2.1041	1.61098	20.2016	6.96938e-06	0.000377647	LOC107053678
LOC107055604	-2.10384	2.82155	30.8677	2.76231e-08	5.12065e-06	LOC107055604
LOC107054342	-2.09921	-0.125541	17.2663	3.249e-05	0.00116593	LOC107054342
LOC107053524	-2.09917	0.283323	19.3485	1.08907e-05	0.000523743	LOC107053524
LOC107051522	-2.09644	1.97908	8.64718	0.00327568	0.0307375	LOC107051522
LOC107056901	-2.0938	1.77611	24.4657	7.56455e-07	6.76807e-05	LOC107056901
MYO1A	-2.07888	0.243324	11.7703	0.000601817	0.00919698	MYO1A
LOC107054998	-2.07582	-0.151899	13.7524	0.000208555	0.0043196	LOC107054998
LOC771247	-2.06891	3.04133	9.24106	0.00236647	0.0246065	LOC771247
CD34	-2.06739	1.85883	9.84855	0.00169965	0.0192891	CD34
LOC101747537	-2.05619	0.527337	7.83777	0.00511657	0.0415071	LOC101747537
LOC107054602	-2.05425	0.505471	17.3047	3.18393e-05	0.00115833	LOC107054602
LOC107054974	-2.03267	-0.363771	13.8904	0.00019379	0.00411344	LOC107054974
LOC107057407	-2.02447	3.98605	20.0235	7.64959e-06	0.000399049	LOC107057407
LOC107054912	-2.01617	1.6832	24.3199	8.15898e-07	7.17477e-05	LOC107054912
LOC107049698	-2.01581	-0.517413	11.383	0.000741194	0.0107092	LOC107049698
PCDHA7	-2.01581	1.60625	15.6533	7.60789e-05	0.00214036	PCDHA7
LOC107053264	-2.0124	0.657131	11.6817	0.000631184	0.00947639	LOC107053264
LOC107049323	-2.00977	0.96038	11.3599	0.000750474	0.0107734	LOC107049323
LOC107052095	-1.99831	0.646079	13.0879	0.000297207	0.00552709	LOC107052095
LOC107050188	-1.99769	4.534	28.2052	1.09111e-07	1.59915e-05	LOC107050188
LOC107050105	-1.99699	-0.444486	12.2584	0.000463168	0.00759918	LOC107050105
LOC101747382	-1.99537	5.47813	25.9684	3.47059e-07	3.7612e-05	LOC101747382
LOC107057202	-1.9925	1.83458	15.9123	6.63465e-05	0.00194983	LOC107057202
LOC107057408	-1.9878	3.04527	31.6799	1.81798e-08	3.63337e-06	LOC107057408
LOC107050087	-1.97587	2.3105	8.69907	0.00318373	0.0300948	LOC107050087
LOC100858452	-1.97086	1.42843	10.3367	0.00130411	0.0158774	LOC100858452
RAMP2	-1.96531	0.996426	10.4212	0.00124576	0.0154074	RAMP2
LOC107057039	-1.94358	2.40233	7.45258	0.00633455	0.0475988	LOC107057039
LOC107053146	-1.92415	0.168098	14.1989	0.000164465	0.00366274	LOC107053146
LOC107054462	-1.92106	1.84725	17.4976	2.87667e-05	0.00106696	LOC107054462
LOC107057412	-1.92011	3.48948	35.0537	3.20744e-09	8.65952e-07	LOC107057412
LOC107050081	-1.91702	4.31717	47.1721	6.50206e-12	6.67068e-09	LOC107050081
LOC107051246	-1.90319	2.33465	12.9727	0.000316058	0.00574919	LOC107051246
LOC101750502	-1.88205	2.29451	8.33295	0.00389325	0.0343515	LOC101750502
LOC107052906	-1.8755	0.130367	8.07004	0.00450031	0.037888	LOC107052906
SLC22A3	-1.8744	2.08769	13.5377	0.000233819	0.00470974	SLC22A3
LOC107053254	-1.86029	1.0459	12.6724	0.000371095	0.00643112	LOC107053254
LOC107050427	-1.8533	1.02115	10.7573	0.00103866	0.0135803	LOC107050427
LOC107055982	-1.85088	0.846761	11.6647	0.00063696	0.00953319	LOC107055982
LOC107052292	-1.84646	0.592813	9.50849	0.00204524	0.0221182	LOC107052292
EML5	-1.84535	4.09585	38.1419	6.57824e-10	2.73602e-07	EML5
LOC107050162	-1.8438	4.34842	9.57315	0.00197443	0.0215188	LOC107050162
PDLIM7	-1.84331	3.86636	28.0137	1.20459e-07	1.74881e-05	PDLIM7
LOC107056462	-1.84063	-0.323108	9.91531	0.00163909	0.0187958	LOC107056462
LOC107054528	-1.84037	1.45356	11.9927	0.000534093	0.00839546	LOC107054528
GPR124	-1.83789	2.99732	13.3013	0.000265226	0.00511474	GPR124
LOC107053649	-1.83466	1.68893	10.3415	0.00130072	0.0158762	LOC107053649
LOC107053748	-1.83258	3.70535	29.4884	5.62529e-08	9.20932e-06	LOC107053748
LOC107057200	-1.83254	0.643767	10.6266	0.00111472	0.0142597	LOC107057200
LOC107049846	-1.82	2.20103	10.9892	0.000916436	0.0124806	LOC107049846
LOC107054161	-1.81874	0.839129	12.3721	0.000435792	0.00727375	LOC107054161
ADCY1	-1.80852	3.79898	18.4619	1.7334e-05	0.000730828	ADCY1
LOC101749388	-1.80672	2.40318	24.2423	8.49476e-07	7.30312e-05	LOC101749388
LOC101749404	-1.80324	0.321804	8.47115	0.00360823	0.0327532	LOC101749404
LOC107057135	-1.80142	0.252925	11.9232	0.000554392	0.00860034	LOC107057135
SUSD2	-1.80019	-0.0579538	7.34457	0.00672657	0.0496238	SUSD2
KLHDC7A	-1.79963	5.02686	28.7191	8.36733e-08	1.25014e-05	KLHDC7A
LOC107055070	-1.79769	2.4859	17.117	3.51458e-05	0.00123518	LOC107055070
MEGF6	-1.79681	4.4554	14.2539	0.000159726	0.00358313	MEGF6
LOC101751341	-1.79601	1.06797	9.81981	0.00172642	0.0194934	LOC101751341
LOC107049974	-1.78323	1.74338	14.5841	0.000134042	0.00318329	LOC107049974
LOC107050288	-1.78094	2.38253	16.351	5.26277e-05	0.00165467	LOC107050288
LOC769646	-1.78034	0.81985	12.8925	0.000329893	0.00593756	LOC769646
LOC107050550	-1.77423	1.12395	12.7914	0.000348214	0.00616648	LOC107050550
LOC107049735	-1.77229	0.571953	7.78129	0.00527902	0.0423077	LOC107049735
LOC107057176	-1.74628	2.08163	11.1582	0.000836603	0.0117254	LOC107057176
LOC101749196	-1.74268	-0.677716	8.21317	0.00415874	0.0358738	LOC101749196
MOK	-1.74183	4.30874	41.5517	1.14794e-10	7.74034e-08	MOK
LOC107057496	-1.73878	0.223019	12.6171	0.000382228	0.0065876	LOC107057496
RGS5	-1.73581	5.57273	15.7155	7.36174e-05	0.00209408	RGS5
HMCN1	-1.73449	4.84615	27.4276	1.6309e-07	2.20856e-05	HMCN1
LOC107054480	-1.72433	0.227955	7.87022	0.00502555	0.0410064	LOC107054480
LOC107057413	-1.71929	1.18048	11.6034	0.000658331	0.0097501	LOC107057413
LOC101747373	-1.71844	2.36748	25.7877	3.81117e-07	4.06031e-05	LOC101747373
MYO15A	-1.71544	2.00146	12.2563	0.000463684	0.00759918	MYO15A
LOC107052262	-1.71247	1.36659	10.1554	0.00143881	0.0170584	LOC107052262
KCNH5	-1.69616	5.88411	12.4874	0.000409702	0.00692847	KCNH5
LOC107051900	-1.68732	1.18874	14.1707	0.000166949	0.00369435	LOC107051900
CARD9	-1.68629	4.09114	33.2234	8.21571e-09	1.97549e-06	CARD9
LOC425324	-1.68004	2.43341	9.97143	0.00158988	0.0184376	LOC425324
LOC107056921	-1.67671	2.28653	17.1045	3.53789e-05	0.00123754	LOC107056921
COL22A1	-1.67281	1.68622	16.0013	6.32982e-05	0.00187178	COL22A1
LOC107053843	-1.6703	1.1432	11.2126	0.000812452	0.0115021	LOC107053843
DYSF	-1.6682	6.86031	28.8004	8.02342e-08	1.22132e-05	DYSF
LOC107057405	-1.66579	0.500329	10.0857	0.00149423	0.0175114	LOC107057405
LOC107054937	-1.66391	2.36835	8.25525	0.00406343	0.0353502	LOC107054937
LYRM9	-1.66266	1.54007	13.4533	0.000244577	0.00486318	LYRM9
LOC101751112	-1.65964	3.01346	20.0264	7.63807e-06	0.000399049	LOC101751112
LOC107053227	-1.65512	1.11113	8.54099	0.00347237	0.0320319	LOC107053227
LOC107054346	-1.65467	1.77823	8.24017	0.00409733	0.0354833	LOC107054346
LYVE1	-1.65378	0.892571	9.01129	0.00268317	0.0269692	LYVE1
LOC107053531	-1.65321	0.47531	9.34703	0.00223347	0.023574	LOC107053531
HAS3	-1.64578	0.591693	9.16949	0.00246083	0.0252464	HAS3
LOC107050768	-1.64047	4.31496	22.542	2.05598e-06	0.000144472	LOC107050768
LOC107050689	-1.64003	0.995359	8.8073	0.00300027	0.028821	LOC107050689
LOC107054134	-1.63317	0.7744	10.3691	0.0012814	0.0157119	LOC107054134
LOC101751133	-1.62533	3.62867	15.0177	0.000106505	0.00277328	LOC101751133
LOC101750014	-1.62065	4.06624	15.5989	7.83017e-05	0.002179	LOC101750014
LOC107056146	-1.61842	-0.370997	8.50312	0.00354537	0.0323989	LOC107056146
COL4A1	-1.61805	4.63522	35.5332	2.50734e-09	7.28028e-07	COL4A1
LOC107054717	-1.61576	1.6163	9.77388	0.00177009	0.0198088	LOC107054717
LOC107050830	-1.61565	3.44289	18.6316	1.58567e-05	0.000693234	LOC107050830
LOC107051941	-1.61335	-0.156361	7.6356	0.00572274	0.0443663	LOC107051941
CABYR	-1.61207	-0.256509	8.03041	0.00459983	0.0383461	CABYR
LOC107051074	-1.61158	1.69869	10.2555	0.00136279	0.0163334	LOC107051074
MMP14	-1.606	0.324832	10.4816	0.00120567	0.0150723	MMP14
LOC423605	-1.60245	0.582102	8.28361	0.00400045	0.0350386	LOC423605
LOC107052824	-1.59628	2.66555	16.0193	6.26995e-05	0.00185912	LOC107052824
LOC107053503	-1.59337	0.227615	11.5081	0.000692953	0.0101209	LOC107053503
LOC107050152	-1.59309	2.24578	15.1513	9.92274e-05	0.00262825	LOC107050152
CACNA1G	-1.58934	6.84878	32.3202	1.30745e-08	2.83386e-06	CACNA1G
LOC107051299	-1.58723	2.73465	12.8305	0.000341022	0.0060811	LOC107051299
LOC101751855	-1.58399	1.88988	9.46205	0.00209766	0.0225268	LOC101751855
LOC107053526	-1.57695	2.39548	11.0236	0.000899595	0.0123166	LOC107053526
MOV10L1	-1.56884	1.89215	12.9649	0.000317379	0.00576441	MOV10L1
LOC101750377	-1.56753	3.00402	8.25313	0.00406818	0.0353502	LOC101750377
LOC107052496	-1.56693	-0.48564	9.10258	0.00255249	0.0259619	LOC107052496
LOC107051244	-1.56649	2.75223	18.6571	1.5646e-05	0.000691844	LOC107051244
CGNRH-R	-1.55939	1.8017	10.1053	0.00147845	0.0173944	CGNRH-R
COL3A1	-1.55426	4.36621	16.0239	6.25467e-05	0.00185817	COL3A1
LOC107053589	-1.53509	5.03819	23.9585	9.84334e-07	8.14404e-05	LOC107053589
LOC101747432	-1.53488	1.9779	16.6765	4.43261e-05	0.00145135	LOC101747432
LOC100859246	-1.53198	0.0167212	8.88749	0.00287132	0.0279663	LOC100859246
LRRC56	-1.53174	4.23884	20.8352	5.00549e-06	0.0002885	LRRC56
LOC107054914	-1.52683	0.470932	9.94203	0.00161547	0.0186342	LOC107054914
LOC107054857	-1.52665	0.978595	8.78878	0.00303089	0.0290426	LOC107054857
LOC100857913	-1.52551	2.49498	18.4219	1.77014e-05	0.000740236	LOC100857913
GRM2	-1.52289	6.24722	15.8962	6.69136e-05	0.00195767	GRM2
SH3RF2	-1.52253	4.60153	14.4024	0.000147611	0.00340058	SH3RF2
SFMBT2	-1.52245	4.02508	25.0779	5.5059e-07	5.19817e-05	SFMBT2
LOC107055979	-1.51785	0.631395	7.39212	0.00655104	0.0488203	LOC107055979
EPHA8	-1.513	3.82715	25.295	4.91972e-07	4.87252e-05	EPHA8
LOC107052017	-1.51152	1.91763	11.9295	0.000552527	0.00858872	LOC107052017
LOC107057147	-1.51098	0.389579	8.13403	0.00434421	0.0370788	LOC107057147
FLNA	-1.50519	5.29633	22.5302	2.06863e-06	0.000144701	FLNA
RBP1	-1.50373	0.0517973	10.639	0.00110726	0.0142115	RBP1
HEYL	1.50019	5.40574	10.7837	0.00102399	0.013456	HEYL
ANGPTL1	1.5025	4.01396	24.5268	7.32839e-07	6.59512e-05	ANGPTL1
TMEM136-1	1.50286	-0.545644	7.86541	0.00503893	0.0410712	TMEM136-1
TMEM168	1.50428	5.21855	14.3735	0.000149899	0.00343273	TMEM168
DCAKD	1.50591	2.30823	14.9436	0.000110774	0.00283643	DCAKD
NBN	1.50725	6.31362	12.709	0.0003639	0.00634927	NBN
PKDCCb	1.50845	1.77564	9.61943	0.00192529	0.021148	PKDCCb
STAT5B	1.50994	6.47431	16.7567	4.24908e-05	0.0014032	STAT5B
ITPKB	1.51117	6.61397	10.7671	0.0010332	0.0135319	ITPKB
KCNK4	1.51351	1.58475	8.63145	0.00330409	0.0309286	KCNK4
CCR6	1.5201	1.63173	9.89434	0.00165788	0.0189666	CCR6
IL2RG	1.52294	2.08515	10.6451	0.00110363	0.0141886	IL2RG
VWA1	1.52598	4.83024	24.1236	9.03473e-07	7.59757e-05	VWA1
ZFP36L1	1.52659	5.36771	11.0999	0.000863339	0.0119801	ZFP36L1
MAFF	1.52712	5.73812	15.4497	8.47316e-05	0.00232845	MAFF
GYS1	1.52901	3.8518	11.4652	0.000709104	0.0103142	GYS1
LOC100859599	1.53317	1.42785	8.91975	0.00282103	0.0277131	LOC100859599
FUT10	1.54294	3.22121	9.71275	0.00182994	0.0203475	FUT10
LOC101749846	1.54473	1.86691	11.5417	0.00068052	0.010012	LOC101749846
RNF19A	1.54607	5.81682	9.90236	0.00165067	0.0189145	RNF19A
PXK	1.54609	6.26207	8.66636	0.00324138	0.030485	PXK
LOC772080	1.54631	1.77607	9.3385	0.00224389	0.0236353	LOC772080
ITGB4	1.54755	4.1506	18.6518	1.569e-05	0.000691844	ITGB4
IRX2	1.5555	1.01714	8.44328	0.00366395	0.033012	IRX2
NAMPT	1.55719	6.82983	8.92551	0.00281214	0.0276524	NAMPT
AZIN2	1.56135	7.34496	8.61862	0.00332744	0.0311093	AZIN2
ESR1	1.56175	0.678895	7.92981	0.00486268	0.0400521	ESR1
IGFBP1	1.56277	-0.0205127	9.721	0.00182174	0.0202857	IGFBP1
SLC41A3	1.56341	4.78113	17.057	3.62737e-05	0.00126008	SLC41A3
LRRIQ1	1.57316	2.43363	9.59147	0.00195483	0.0213657	LRRIQ1
ARRDC1	1.57588	4.83595	10.8576	0.000983898	0.0130415	ARRDC1
BTBD17	1.57599	5.53426	23.3914	1.32165e-06	0.000100687	BTBD17
LOC100857809	1.57665	0.487908	8.7774	0.00304986	0.0291699	LOC100857809
WWTR1	1.5781	5.09207	12.5434	0.000397614	0.00678368	WWTR1
MT3	1.57973	7.19638	14.4215	0.000146122	0.00338656	MT3
LOC100857714	1.57991	1.3648	10.896	0.000963717	0.0128738	LOC100857714
CALB2	1.58455	6.69375	14.1352	0.000170128	0.00372419	CALB2
LOC101748650	1.59106	-0.254738	7.7613	0.00533775	0.0425789	LOC101748650
LOC107053287	1.59149	-0.476045	8.77269	0.00305775	0.0292271	LOC107053287
CD48	1.59283	2.74807	14.9988	0.000107582	0.00278717	CD48
LOC425756	1.60644	1.50179	8.45883	0.00363276	0.0328464	LOC425756
CTD-2521M24.10	1.61229	3.56806	12.82	0.000342931	0.00610806	CTD-2521M24.10
FAM46A	1.61649	4.73519	16.293	5.42638e-05	0.00168523	FAM46A
MAB21L1	1.62084	1.64781	11.6262	0.000650302	0.00965926	MAB21L1
GABRR1	1.62522	0.814242	13.947	0.000188037	0.00402462	GABRR1
LOC107053945	1.62604	1.33898	8.54014	0.00347399	0.0320319	LOC107053945
LMO2	1.63105	5.04153	13.0845	0.000297742	0.00552709	LMO2
ZC3H12A	1.63123	4.04368	8.29293	0.00397998	0.0349505	ZC3H12A
BCL2A1	1.6316	0.706901	10.5089	0.00118799	0.0148876	BCL2A1
C3	1.63214	1.70767	7.9104	0.00491514	0.0402811	C3
KRT14	1.64194	2.02101	18.7028	1.52756e-05	0.0006817	KRT14
CNP	1.64356	10.0492	22.293	2.34057e-06	0.000157289	CNP
ST6GAL1	1.6436	7.26011	14.0829	0.000174923	0.00381829	ST6GAL1
RPA3	1.64591	4.36085	11	0.000911108	0.012441	RPA3
CASP8	1.64728	1.47501	7.71895	0.00546443	0.0431573	CASP8
LOC415336	1.64886	3.04308	13.3406	0.00025972	0.0050424	LOC415336
WDHD1	1.65061	1.1822	7.48122	0.00623457	0.0470391	WDHD1
RXFP3	1.6511	5.13725	30.8448	2.79508e-08	5.12065e-06	RXFP3
CD40	1.65759	2.24785	13.2586	0.000271329	0.00519735	CD40
LOC101750423	1.65811	1.82334	9.94083	0.00161653	0.0186342	LOC101750423
LY6E	1.6623	10.2253	15.1754	9.79725e-05	0.00260962	LY6E
HIST1H101	1.66541	4.25754	13.5884	0.000227588	0.00460835	HIST1H101
LOC107051671	1.66552	2.51119	18.1043	2.09134e-05	0.000838115	LOC107051671
THYN1	1.6672	4.5004	17.9091	2.31707e-05	0.000891435	THYN1
LOC107052222	1.66921	5.83327	12.4891	0.000409341	0.00692847	LOC107052222
FIGF	1.66986	2.14191	11.9742	0.000539419	0.00844468	FIGF
CNN2	1.6721	2.03102	14.3019	0.000155707	0.00352897	CNN2
C3ORF48	1.67551	0.228342	8.03141	0.00459732	0.0383459	C3ORF48
VTN	1.67905	8.21818	40.5464	1.91999e-10	1.09432e-07	VTN
LOC107052224	1.6799	1.17469	8.0597	0.00452608	0.0379781	LOC107052224
SIGLEC1	1.6809	1.75165	9.02783	0.002659	0.0267972	SIGLEC1
GSTA4	1.68142	2.13925	9.44606	0.00211603	0.0226624	GSTA4
SLC25A29	1.68332	6.66133	7.37372	0.00661839	0.0491793	SLC25A29
LTC4SL	1.68335	2.27085	8.4609	0.00362863	0.0328283	LTC4SL
LOC415312	1.68579	2.93036	21.0483	4.47842e-06	0.000266094	LOC415312
LOC417253	1.69471	2.51977	8.04001	0.00457552	0.0382262	LOC417253
LOC101751545	1.69606	4.10144	12.3397	0.000443425	0.00739314	LOC101751545
LHX9	1.69871	3.33363	10.2703	0.00135185	0.0162529	LHX9
S100A4	1.70091	1.93944	16.8429	4.06058e-05	0.00136405	S100A4
CILP2	1.70447	-0.104517	7.83439	0.00512613	0.0415627	CILP2
LDHA	1.70452	8.16326	18.7504	1.48995e-05	0.000670433	LDHA
ARPC1B	1.70529	3.38003	20.7398	5.26118e-06	0.000298761	ARPC1B
CROT	1.7112	6.29362	13.0898	0.000296914	0.00552709	CROT
AP000295.9	1.71132	3.35668	7.49257	0.00619542	0.0468507	AP000295.9
IRX1	1.71194	2.19534	11.6945	0.000626855	0.00944825	IRX1
F3	1.71545	7.36822	15.4984	8.25757e-05	0.00228143	F3
PNAT3	1.7185	5.87778	16.5406	4.76189e-05	0.00153307	PNAT3
CST3	1.72089	10.7162	37.5479	8.91966e-10	3.26821e-07	CST3
SLC26A4	1.72424	1.95371	7.39221	0.00655069	0.0488203	SLC26A4
APELA	1.73236	1.05633	8.3024	0.00395928	0.0348367	APELA
S100A10	1.73577	4.10139	13.5485	0.000232472	0.00468874	S100A10
TMEM51	1.73998	2.6023	11.1069	0.000860058	0.0119453	TMEM51
VIP	1.74445	2.09243	19.0924	1.24538e-05	0.000577266	VIP
MAP3K7CL	1.74454	-0.0215926	8.52787	0.00349749	0.032077	MAP3K7CL
C5H14ORF79	1.75326	4.56322	12.7091	0.000363876	0.00634927	C5H14ORF79
MMP1	1.7561	1.59212	7.55685	0.00597824	0.0458163	MMP1
LOC107052149	1.75665	-0.0710415	11.6476	0.000642856	0.00956762	LOC107052149
GJB1	1.76713	2.66475	10.0893	0.00149134	0.0175114	GJB1
SP1	1.76815	6.14656	8.09116	0.00444817	0.037622	SP1
NR13	1.76825	4.68378	12.3898	0.000431689	0.00722094	NR13
LOC427201	1.76953	5.29901	18.2152	1.97301e-05	0.000803827	LOC427201
C10H15orf39	1.77167	2.4761	7.53825	0.00604028	0.0461309	C10H15orf39
LOC101748347	1.77167	0.0688268	14.2565	0.000159512	0.00358313	LOC101748347
HEPH	1.78114	5.00458	22.0052	2.71913e-06	0.000175818	HEPH
TUBB6	1.7852	5.03664	8.83112	0.00296137	0.028608	TUBB6
GNS	1.7875	8.00179	10.7197	0.00106001	0.0137836	GNS
LIMK2	1.79187	5.44393	8.36425	0.00382675	0.0340011	LIMK2
BAG3	1.79395	5.74368	26.9052	2.13684e-07	2.69917e-05	BAG3
CASP18	1.79406	0.276345	8.44944	0.00365157	0.0329197	CASP18
MGP	1.79813	4.24975	60.5916	7.02322e-15	1.351e-11	MGP
GREB1	1.79826	2.95824	30.7847	2.88301e-08	5.2196e-06	GREB1
GHDC	1.79868	4.3819	13.313	0.000263579	0.00509576	GHDC
LOC770492	1.80873	2.57816	17.8956	2.33355e-05	0.000895537	LOC770492
BFAR	1.81307	4.7606	11.2277	0.000805846	0.0114402	BFAR
IL18	1.81343	4.58834	12.0314	0.000523104	0.00827385	IL18
COMMD8	1.81459	5.74362	17.2919	3.20548e-05	0.00115836	COMMD8
RBM47	1.81643	1.2517	13.205	0.000279198	0.00528452	RBM47
LCP2	1.81715	0.821845	8.81605	0.00298592	0.0287352	LCP2
HAPLN2	1.82746	4.73881	14.7888	0.00012025	0.00297002	HAPLN2
CBLN2	1.82758	4.9263	13.0852	0.000297644	0.00552709	CBLN2
CCDC85C	1.83769	5.19763	11.5074	0.000693185	0.0101209	CCDC85C
FANCB	1.83885	0.889721	7.75457	0.00535769	0.0426316	FANCB
SETX	1.84082	6.63597	9.66194	0.00188124	0.020797	SETX
MAOA	1.8409	5.47463	30.8623	2.77008e-08	5.12065e-06	MAOA
PROX1	1.84147	3.90656	18.6798	1.54614e-05	0.000685694	PROX1
LIPA	1.84228	7.11978	14.9681	0.000109342	0.00280912	LIPA
BMP7	1.8501	3.03933	27.4879	1.5808e-07	2.19161e-05	BMP7
GDPD4	1.85731	4.95685	7.42983	0.00641515	0.0480403	GDPD4
ANKRD33B	1.86013	2.72272	7.56074	0.00596535	0.0457631	ANKRD33B
RGL1	1.86279	5.89432	11.2869	0.000780559	0.0111429	RGL1
PIGA	1.86406	4.30688	23.9965	9.65116e-07	8.0282e-05	PIGA
LOC101750175	1.87139	2.03636	22.1349	2.54154e-06	0.000166433	LOC101750175
KIAA0513	1.87151	7.67243	11.7073	0.000622538	0.00942937	KIAA0513
PLA2G6	1.87347	6.68061	7.74881	0.00537478	0.0427123	PLA2G6
RASSF9	1.87561	4.99454	16.1721	5.78394e-05	0.0017487	RASSF9
STAT3	1.87851	8.10288	13.3296	0.000261255	0.00506355	STAT3
LOC107055124	1.8791	-0.219754	14.0653	0.000176572	0.00384882	LOC107055124
STEAP3	1.87937	5.10923	9.77198	0.00177192	0.0198088	STEAP3
TEAD4	1.88312	3.29174	13.652	0.000220008	0.00448437	TEAD4
LOC101749915	1.89017	4.54852	12.9908	0.000313032	0.00571441	LOC101749915
PQLC2	1.89117	2.73133	16.7644	4.23196e-05	0.0014032	PQLC2
GINM1	1.89712	5.49344	14.7727	0.000121279	0.00297174	GINM1
STK32B	1.89753	3.1272	21.5156	3.50954e-06	0.000216901	STK32B
TACC3	1.89873	4.03271	16.6943	4.39133e-05	0.0014409	TACC3
CHD1L	1.89984	5.74238	7.3336	0.00676776	0.0498559	CHD1L
NXPH2	1.90176	2.2976	14.4917	0.000140781	0.00330673	NXPH2
GPR83-L	1.90242	3.96445	9.74324	0.00179984	0.0200562	GPR83-L
KCNJ16	1.90682	1.78016	9.85694	0.00169193	0.0192439	KCNJ16
IRF2	1.91216	5.40001	10.4086	0.00125433	0.015467	IRF2
BCL2L15	1.9136	0.65307	13.9808	0.000184685	0.00398056	BCL2L15
ENTPD2L	1.91786	1.71372	7.71848	0.00546583	0.0431573	ENTPD2L
LOC107054097	1.91817	2.19409	10.3391	0.00130239	0.0158762	LOC107054097
MAT1A	1.91944	1.87254	12.1618	0.000487789	0.00788357	MAT1A
CLMP	1.92229	5.28372	37.0178	1.17058e-09	4.09412e-07	CLMP
GLRX	1.93622	1.03501	10.478	0.00120806	0.01509	GLRX
FAM46C	1.93767	3.55299	9.59397	0.00195217	0.0213657	FAM46C
TMEM100	1.9422	4.42538	13.977	0.000185063	0.00398066	TMEM100
LOC100858951	1.94466	4.47452	15.3547	8.90996e-05	0.002414	LOC100858951
RAB20	1.94785	1.80134	15.602	7.81716e-05	0.002179	RAB20
WISP1	1.94891	1.56532	11.9742	0.000539416	0.00844468	WISP1
RILP	1.94988	2.98236	8.90956	0.00283681	0.0277385	RILP
BCAP29	1.95457	6.60493	13.835	0.000199581	0.00419012	BCAP29
GSDMA	1.95533	0.45476	15.1087	0.000101494	0.00267905	GSDMA
LOC100859173	1.9584	1.5262	7.9125	0.00490943	0.0402725	LOC100859173
TNFAIP3	1.96971	3.20647	7.51346	0.00612397	0.0465622	TNFAIP3
NEU4	1.97118	4.37388	14.6871	0.00012691	0.00305251	NEU4
LITAF	1.97347	1.05056	9.31808	0.00226904	0.0238187	LITAF
LOC420807	1.9746	0.879795	12.3203	0.000448064	0.00744927	LOC420807
CLDN19	1.98249	1.21712	19.2254	1.16158e-05	0.00054833	CLDN19
C8ORF4	1.98718	3.29613	16.7604	4.24097e-05	0.0014032	C8ORF4
SLC10A4	1.98745	2.35831	7.49967	0.00617104	0.0467583	SLC10A4
IKBIP	1.99184	3.28615	14.2357	0.000161284	0.00360756	IKBIP
SPI1	1.99277	2.84694	21.3956	3.73624e-06	0.000227261	SPI1
ASS1	1.99445	7.00939	22.1424	2.5315e-06	0.000166433	ASS1
OSGIN1	1.99459	3.00955	8.4979	0.00355556	0.0324535	OSGIN1
LOC107051174	1.99847	3.14209	9.38302	0.00219005	0.0232312	LOC107051174
CHRNB4	2.00087	3.10429	7.37163	0.00662607	0.0491845	CHRNB4
ZDHHC4	2.0024	2.89672	13.7325	0.000210776	0.00435386	ZDHHC4
SMCHD1	2.00632	6.44634	20.8064	5.08131e-06	0.000291014	SMCHD1
PLVAP	2.00901	1.02486	14.8028	0.000119359	0.00296807	PLVAP
S100A16	2.02039	0.911853	14.8374	0.000117187	0.00295155	S100A16
MYO7A	2.02091	4.20436	32.4962	1.19427e-08	2.62551e-06	MYO7A
LOC101751844	2.02146	2.07249	7.87993	0.00499864	0.0408167	LOC101751844
LOC101750621	2.02944	1.51315	9.00897	0.00268658	0.0269692	LOC101750621
LOC770392	2.03012	4.83899	15.7096	7.38494e-05	0.0020968	LOC770392
PROCA1	2.03791	5.16679	7.38761	0.00656746	0.048919	PROCA1
LOC424588	2.0414	4.23087	14.3271	0.000153635	0.0034923	LOC424588
CTSH	2.04611	5.55165	14.8996	0.000113388	0.00287943	CTSH
LOC107055789	2.04769	2.06295	25.7644	3.85729e-07	4.06031e-05	LOC107055789
LOC100859906	2.05671	4.62148	16.4625	4.96229e-05	0.00158105	LOC100859906
PAQR7	2.06154	4.70883	25.4145	4.6243e-07	4.6818e-05	PAQR7
GPR137B	2.06813	7.2036	10.9847	0.000918664	0.0124998	GPR137B
SNX22	2.07126	2.06508	26.6222	2.47382e-07	2.97419e-05	SNX22
IL6	2.0729	2.42846	8.71129	0.00316245	0.0299489	IL6
LOC107054453	2.07607	0.229918	10.4382	0.00123437	0.0153315	LOC107054453
STOML1	2.08388	7.3393	13.7011	0.000214323	0.00439788	STOML1
MOBKL2C	2.08523	2.83877	9.46654	0.00209254	0.0225009	MOBKL2C
LOC101747481	2.08669	-0.039161	7.79772	0.00523123	0.0420823	LOC101747481
NANP	2.09461	5.78595	16.2113	5.66545e-05	0.00172629	NANP
ESR2	2.09987	1.51447	16.8205	4.10868e-05	0.00137155	ESR2
MYH15	2.10082	2.46377	11.1939	0.000820673	0.0115802	MYH15
MSX2	2.10807	0.474607	19.3228	1.10383e-05	0.000525907	MSX2
LOC107053854	2.10906	0.207927	8.53594	0.00348202	0.0320669	LOC107053854
LOC107050443	2.11729	3.54936	12.7924	0.000348037	0.00616648	LOC107050443
LOC107051858	2.12491	1.43102	24.7704	6.458e-07	5.95103e-05	LOC107051858
TEC	2.12643	2.7329	8.83963	0.0029476	0.0285287	TEC
CCR2	2.1424	2.13222	16.4035	5.11915e-05	0.00161964	CCR2
RBM43	2.14269	4.26602	15.3618	8.87665e-05	0.00240922	RBM43
PLCD3	2.16059	4.59484	11.8735	0.000569374	0.00879729	PLCD3
CCDC28B	2.17014	2.3074	12.8454	0.000338307	0.0060467	CCDC28B
TMC3	2.17455	2.25028	10.5732	0.00114741	0.0145809	TMC3
FKBP6	2.17651	1.18556	8.22296	0.00413637	0.0357209	FKBP6
RP9	2.18269	5.78319	12.2326	0.000469627	0.00768839	RP9
OGFR	2.18336	6.91888	10.3923	0.00126541	0.0155911	OGFR
TNFRSF11B	2.18363	4.45953	21.8633	2.92775e-06	0.000186951	TNFRSF11B
TLR1B	2.18476	1.01325	18.4925	1.70578e-05	0.000727155	TLR1B
TUBA8A	2.19051	1.63672	9.12465	0.00252188	0.0257014	TUBA8A
TCF24	2.19958	-0.00220746	7.96021	0.00478168	0.0394983	TCF24
WNT2B	2.20019	1.75881	16.4011	5.12551e-05	0.00161964	WNT2B
GFAP	2.20097	9.97548	11.9305	0.000552221	0.00858872	GFAP
CBLN1	2.20723	4.61639	19.6799	9.15603e-06	0.000461974	CBLN1
ANGPT1	2.20983	4.4334	8.34301	0.00387174	0.034223	ANGPT1
MFAP5	2.22173	4.29673	18.4818	1.71538e-05	0.000727238	MFAP5
CH25H	2.22625	1.51845	12.4877	0.000409631	0.00692847	CH25H
FCER1G	2.22926	2.497	12.8612	0.000335473	0.00601009	FCER1G
NCF1	2.23138	2.41435	14.4229	0.000146012	0.00338656	NCF1
KCNJ8	2.23204	3.71439	10.3606	0.00128733	0.0157603	KCNJ8
LOC101751355	2.23556	0.191548	8.50721	0.00353742	0.0323454	LOC101751355
STOM	2.23835	3.52766	18.8291	1.42972e-05	0.000650945	STOM
CRYBB2	2.23964	-0.216572	14.9011	0.000113299	0.00287943	CRYBB2
ST6GALNAC2	2.24109	4.72837	10.8166	0.00100592	0.0132764	ST6GALNAC2
LOC419545	2.24987	0.490528	11.3682	0.000747139	0.0107355	LOC419545
TMPRSS13	2.26025	1.90478	10.9022	0.000960509	0.0128645	TMPRSS13
NEIL3	2.26078	-0.386164	8.46966	0.00361119	0.0327532	NEIL3
CDCA7	2.26445	4.28888	10.9557	0.000933178	0.0126303	CDCA7
DUSP15	2.26624	4.62833	13.6654	0.000218443	0.0044643	DUSP15
TPH2	2.26969	2.03542	13.2905	0.000266755	0.00513137	TPH2
RGS2	2.27025	4.5603	19.7486	8.83252e-06	0.000448593	RGS2
LOC100859853	2.27401	5.72811	11.8667	0.00057146	0.00882067	LOC100859853
HPCA	2.27536	3.87284	61.4962	4.43588e-15	9.75196e-12	HPCA
SLC16A4	2.28146	1.70738	8.09549	0.00443756	0.0376054	SLC16A4
RNF216	2.28266	6.208	11.4353	0.000720627	0.010462	RNF216
MMP9	2.28296	1.37489	17.7157	2.56501e-05	0.000962756	MMP9
RPP38	2.28923	3.46021	14.1828	0.000165881	0.00368894	RPP38
LOC107057545	2.28962	2.63524	16.9414	3.85521e-05	0.00131256	LOC107057545
AvBD5	2.29115	4.02127	25.2475	5.04242e-07	4.91126e-05	AvBD5
ADAR	2.29116	7.5832	19.3257	1.10212e-05	0.000525907	ADAR
LOC107054098	2.29264	1.41781	13.8803	0.000194828	0.00412505	LOC107054098
ASPG	2.29403	6.2076	14.4141	0.000146698	0.0033948	ASPG
ACKR2	2.30111	-0.33932	8.18108	0.00423295	0.0362902	ACKR2
NT5C3B	2.31277	7.53554	14.9217	0.000112068	0.00286005	NT5C3B
LOC101749103	2.31535	0.948975	24.2897	8.28794e-07	7.20583e-05	LOC101749103
IL16	2.3212	1.58046	8.39461	0.00376335	0.033643	IL16
SNX10	2.32387	7.04302	11.4265	0.000724021	0.0104915	SNX10
CFD	2.32398	4.73224	9.88144	0.00166954	0.0190457	CFD
LOC107050994	2.32497	2.16943	9.97239	0.00158905	0.0184376	LOC107050994
ECEL1	2.33122	5.05734	9.00669	0.00268994	0.0269853	ECEL1
RNF24	2.33627	4.33157	12.2689	0.000460571	0.007591	RNF24
GIP	2.34071	2.89979	11.6177	0.000653272	0.00968517	GIP
NFATC2	2.34507	3.18125	13.4366	0.000246765	0.00489364	NFATC2
CSF2RB	2.3492	1.97134	11.2985	0.000775715	0.011084	CSF2RB
HPSE	2.35165	1.66724	8.34148	0.00387499	0.0342321	HPSE
LOC107051061	2.35343	1.12035	11.5316	0.000684247	0.0100572	LOC107051061
ARHGAP8	2.35729	1.7033	12.3263	0.000446631	0.00743854	ARHGAP8
MXI1	2.35946	7.84035	14.936	0.000111219	0.00284312	MXI1
LOC422147	2.36313	1.87879	11.8193	0.000586199	0.009012	LOC422147
IKBKE	2.37186	2.72711	9.53636	0.00201441	0.0218616	IKBKE
CD300A	2.37813	0.286165	18.9154	1.36643e-05	0.00062958	CD300A
LOC107054815	2.37868	0.51177	9.19368	0.00242852	0.025007	LOC107054815
C6H10ORF71	2.38357	-0.366931	9.53012	0.00202127	0.0219052	C6H10ORF71
PRLHR2	2.39583	3.07019	14.0105	0.00018179	0.00393263	PRLHR2
DDC	2.39796	2.58084	23.4709	1.26818e-06	9.75804e-05	DDC
PRIMPOL	2.39897	2.2297	10.1469	0.00144547	0.0171242	PRIMPOL
CLUL1	2.42021	0.53304	18.3055	1.88166e-05	0.00077841	CLUL1
MB21D1	2.42111	1.92119	8.54849	0.0034581	0.0319619	MB21D1
STBD1	2.42289	2.61638	38.4291	5.67787e-10	2.54633e-07	STBD1
PAMR1	2.42378	-0.143118	9.16582	0.00246577	0.0252803	PAMR1
APAF1	2.42854	4.53032	13.7273	0.000211358	0.00436004	APAF1
PLOD1	2.43746	5.86701	11.0857	0.000869943	0.01205	PLOD1
EFHD1	2.45081	6.53389	19.2141	1.16846e-05	0.00054989	EFHD1
GBX2	2.45206	1.76648	11.5673	0.000671231	0.00991321	GBX2
OVCH2	2.45611	4.42676	8.12457	0.00436693	0.0371902	OVCH2
BID	2.45926	4.23123	10.1201	0.0014666	0.0173079	BID
CLIC6	2.46073	2.46129	14.4589	0.000143254	0.00335446	CLIC6
LOC107049024	2.4618	1.06102	13.4531	0.000244597	0.00486318	LOC107049024
LOC771089	2.46244	2.74736	12.2563	0.000463683	0.00759918	LOC771089
LOC420486	2.46368	0.546392	19.1	1.24045e-05	0.000576717	LOC420486
EBF2	2.46485	0.424488	15.1801	9.7727e-05	0.00260962	EBF2
CLIC2	2.47111	3.71841	16.5764	4.67299e-05	0.0015076	CLIC2
PLSCR1	2.48171	6.79275	16.2381	5.58597e-05	0.00171925	PLSCR1
KLHL10	2.48345	2.80378	11.1831	0.000825453	0.0116076	KLHL10
LOC107050513	2.48548	5.52286	12.7411	0.000357716	0.0063042	LOC107050513
RGCCL	2.48721	3.48718	27.2267	1.80945e-07	2.37997e-05	RGCCL
TNFSF13B	2.49531	3.76826	16.1223	5.93817e-05	0.00178134	TNFSF13B
GPR64	2.50182	2.884	22.8411	1.7596e-06	0.000125946	GPR64
FKBP11	2.50569	2.91604	17.7855	2.47256e-05	0.000937196	FKBP11
LOC419112	2.50833	0.528594	18.6964	1.53271e-05	0.0006817	LOC419112
ELOVL3	2.51268	2.781	18.0736	2.12527e-05	0.000847163	ELOVL3
SAMHD1	2.51381	5.7697	8.92967	0.00280575	0.0276249	SAMHD1
FGL2	2.51802	4.24375	14.0553	0.000177512	0.00385294	FGL2
ENTPD8L	2.53624	3.02125	13.0304	0.000306477	0.00564836	ENTPD8L
ELF3	2.54011	1.13944	9.91572	0.00163873	0.0187958	ELF3
CD44	2.54386	2.77519	15.0473	0.000104851	0.0027535	CD44
GATA3	2.54616	0.554335	14.5107	0.000139365	0.00328436	GATA3
LOC107054275	2.54736	1.50263	10.5877	0.00113844	0.0144909	LOC107054275
PPAP2C	2.54786	4.12526	13.7962	0.000203745	0.00425431	PPAP2C
TNFAIP2	2.5484	6.17505	10.0751	0.00150283	0.0175871	TNFAIP2
LRRC32	2.5509	1.80434	12.5309	0.000400276	0.00682153	LRRC32
TRANK1	2.56046	6.03924	15.4398	8.5177e-05	0.00233313	TRANK1
TAPBPL	2.56176	4.50893	12.4885	0.000409471	0.00692847	TAPBPL
TCF7L2	2.56604	4.44718	41.312	1.29772e-10	8.32111e-08	TCF7L2
P2RX7	2.57018	3.02127	15.3763	8.80883e-05	0.00239504	P2RX7
LOXL2	2.57099	1.97388	32.7686	1.03809e-08	2.42049e-06	LOXL2
SEBOX	2.57646	-0.236785	13.5757	0.000229138	0.00462757	SEBOX
MAP3K15	2.58076	1.83462	27.391	1.66204e-07	2.2241e-05	MAP3K15
TMEM45A	2.58108	0.852057	8.72548	0.00313794	0.0297534	TMEM45A
LOC107054432	2.59916	-0.214537	8.61522	0.00333366	0.0311486	LOC107054432
TNFRSF1A	2.60051	4.61354	10.5351	0.00117126	0.0147379	TNFRSF1A
CARD8	2.60421	1.65696	14.9793	0.000108695	0.00279716	CARD8
LOC100859100	2.60718	1.62231	10.978	0.000921981	0.0125162	LOC100859100
NRAP	2.6117	1.36358	11.3806	0.000742138	0.0107092	NRAP
C1H21ORF91	2.61231	3.76305	27.1445	1.88804e-07	2.46229e-05	C1H21ORF91
C1QA	2.61309	4.28328	24.2621	8.40779e-07	7.26896e-05	C1QA
PHF11	2.6144	5.22852	14.5986	0.000133017	0.00316382	PHF11
LOC101751390	2.63275	4.23579	12.0637	0.000514134	0.00817356	LOC101751390
LOC422305	2.63276	0.827339	11.9536	0.000545422	0.00850405	LOC422305
LOC107054124	2.63684	-0.0846095	8.91875	0.00282258	0.0277131	LOC107054124
ARL11	2.64355	1.45056	9.17524	0.00245312	0.0252178	ARL11
BET3L	2.64451	1.30343	35.1693	3.02252e-09	8.30598e-07	BET3L
ACKR4	2.65543	1.92331	10.0639	0.00151204	0.017668	ACKR4
COL9A3	2.65959	3.28857	12.0539	0.000516832	0.00819951	COL9A3
ABCB11	2.66087	1.76276	24.6168	6.99405e-07	6.33126e-05	ABCB11
EVA1C	2.66131	1.9705	11.9109	0.000558065	0.0086486	EVA1C
HPGD	2.66145	0.584284	11.2312	0.000804332	0.0114292	HPGD
ZPLD1	2.66286	0.771121	13.4679	0.000242676	0.00483879	ZPLD1
CYP11A1	2.67598	2.53381	8.21716	0.0041496	0.035815	CYP11A1
LOC770718	2.67731	5.23292	26.1385	3.17782e-07	3.54373e-05	LOC770718
LOC107051978	2.6865	0.353327	11.6853	0.000629969	0.00946772	LOC107051978
SCNN1D	2.69747	2.75482	7.47902	0.0062422	0.0470658	SCNN1D
LOC768350	2.70701	3.1061	8.77771	0.00304933	0.0291699	LOC768350
C1QB	2.71038	3.85041	31.3744	2.12766e-08	4.19776e-06	C1QB
LOC107053941	2.71193	2.64822	13.8918	0.000193641	0.00411344	LOC107053941
ANG	2.71356	2.39333	22.6477	1.94593e-06	0.000137367	ANG
TTPA	2.71762	2.61377	17.9398	2.28006e-05	0.000881606	TTPA
C1QC	2.71916	3.89837	27.9693	1.23255e-07	1.77269e-05	C1QC
CHST9	2.71954	0.162769	10.6317	0.00111165	0.0142322	CHST9
SNCG	2.73043	5.95598	34.9121	3.44938e-09	9.15215e-07	SNCG
DNASE1L3	2.73646	1.22959	25.2949	4.92005e-07	4.87252e-05	DNASE1L3
LOC107050645	2.73923	2.05652	16.8961	3.94825e-05	0.00133832	LOC107050645
CA9	2.74108	1.17782	24.1381	8.96683e-07	7.58189e-05	CA9
CALCOCO2	2.75303	6.59749	18.3393	1.84858e-05	0.000766787	CALCOCO2
RHOV	2.75392	0.760596	14.7924	0.000120019	0.00297002	RHOV
GADD45B	2.75956	3.40783	16.696	4.38725e-05	0.0014409	GADD45B
LOC107052215	2.76044	3.1726	17.5194	2.84389e-05	0.00105968	LOC107052215
LOC100859807	2.76614	1.44374	15.6588	7.586e-05	0.00213811	LOC100859807
MEIOB	2.76644	1.28266	36.1549	1.82243e-09	5.72354e-07	MEIOB
KPNA7	2.76867	1.65994	7.77406	0.00530018	0.0423892	KPNA7
IL22RA1	2.76904	-0.48198	7.69426	0.00553968	0.0435394	IL22RA1
LOC100859492	2.77054	-0.306801	13.2028	0.000279525	0.00528452	LOC100859492
SERPINB10	2.77125	0.159459	7.91695	0.00489738	0.0402165	SERPINB10
SDC4	2.77154	5.53332	16.4348	5.03536e-05	0.00159771	SDC4
ADGRD2	2.78157	5.02499	15.4572	8.43948e-05	0.00232335	ADGRD2
CEBPD	2.78238	2.61044	14.3741	0.000149851	0.00343273	CEBPD
CCDC69	2.78316	0.705526	7.98297	0.00472194	0.0391519	CCDC69
SDC1	2.78967	3.17951	10.6674	0.00109039	0.0141009	SDC1
SERPING1	2.79266	6.91667	10.9936	0.000914276	0.0124622	SERPING1
VCAM1	2.80286	4.60642	14.5368	0.000137448	0.00324414	VCAM1
TRAFD1	2.80337	7.12478	13.4075	0.000250626	0.00493208	TRAFD1
HHIPL2	2.80467	1.73294	19.8337	8.44783e-06	0.000433236	HHIPL2
LOC100859134	2.81492	0.638004	18.2114	1.97691e-05	0.000803827	LOC100859134
R3HDML	2.81767	1.1091	10.5531	0.00115996	0.0146677	R3HDML
KRT10	2.81875	1.45953	14.7003	0.000126025	0.00304459	KRT10
BIRC2	2.82317	8.18519	12.9811	0.000314644	0.00573024	BIRC2
ERICH5	2.82596	0.697107	11.9463	0.000547554	0.00852865	ERICH5
MYOM3	2.83421	0.362131	10.6143	0.00112213	0.0143307	MYOM3
LOC107055032	2.83544	1.0024	9.78923	0.00175537	0.0197178	LOC107055032
ETV6	2.84311	5.43795	17.0182	3.70232e-05	0.00127461	ETV6
LOC770026	2.8443	1.31169	8.53788	0.0034783	0.0320525	LOC770026
DSG2	2.84667	4.36877	10.5882	0.00113812	0.0144909	DSG2
TMEM184A	2.85488	2.23012	8.79008	0.00302872	0.0290399	TMEM184A
CASP10	2.85584	2.18474	13.4197	0.000248999	0.00493158	CASP10
CREM	2.87502	5.81194	13.6225	0.000223491	0.00454038	CREM
IL18R1	2.87642	3.06794	16.8516	4.04185e-05	0.00136105	IL18R1
LOC107055210	2.88253	0.658876	17.4655	2.92571e-05	0.0010823	LOC107055210
CASP7	2.88296	2.75943	25.1332	5.35036e-07	5.11408e-05	CASP7
LOC107049382	2.88662	0.741962	8.49396	0.00356328	0.0324853	LOC107049382
BAIAP2L2	2.89404	0.566142	26.6716	2.41142e-07	2.922e-05	BAIAP2L2
LOC101752219	2.89512	2.09167	11.1792	0.000827176	0.0116144	LOC101752219
LOC107055350	2.90557	3.09315	9.14305	0.00249664	0.0255288	LOC107055350
MEF2B	2.90832	2.27277	19.4151	1.05174e-05	0.000515453	MEF2B
SLC25A37	2.90969	3.87778	11.9904	0.000534753	0.00839727	SLC25A37
LHX5	2.91038	0.513697	10.3831	0.00127172	0.0156439	LHX5
TIPARP	2.91225	5.36919	14.2875	0.000156902	0.00354562	TIPARP
CHRNA8	2.91431	0.760146	13.6081	0.000225208	0.00456617	CHRNA8
HNF4beta	2.92429	-0.135294	11.5039	0.000694512	0.0101307	HNF4beta
MAP3K8	2.9302	1.36175	12.3781	0.000434393	0.00725828	MAP3K8
ASL2	2.93968	5.97706	15.4945	8.27439e-05	0.00228198	ASL2
ACSL5	2.94723	1.51137	9.35296	0.00222626	0.0235464	ACSL5
CYTL1	2.95412	2.83543	14.6413	0.000130034	0.00310729	CYTL1
KCNMB1	2.95612	0.851442	20.0393	7.58672e-06	0.000398471	KCNMB1
DHRS13	2.96278	0.715972	14.7998	0.000119551	0.00296807	DHRS13
HSP25	2.96835	4.42034	22.3771	2.24028e-06	0.000153909	HSP25
BPI	2.97979	4.49205	11.7052	0.000623273	0.00943122	BPI
PARP3	2.98468	3.41382	14.4028	0.000147579	0.00340058	PARP3
PDCD1	2.98655	0.605122	20.6082	5.63545e-06	0.00031536	PDCD1
RLN1	2.99683	3.77872	34.6101	4.02817e-09	1.03316e-06	RLN1
RHOC	3.00752	3.07038	16.1414	5.87861e-05	0.0017726	RHOC
BF1	3.0082	7.40065	13.7916	0.000204248	0.00425904	BF1
CEBPB	3.00964	2.68714	14.556	0.000136055	0.00322612	CEBPB
LOC101749146	3.01142	0.85565	8.03191	0.00459604	0.0383459	LOC101749146
TGM2	3.01413	9.03523	13.1849	0.000282208	0.00532218	TGM2
LOC101751464	3.02178	0.733054	8.27765	0.0040136	0.0350454	LOC101751464
IL22RA2	3.0317	0.0777852	10.7445	0.00104587	0.0136513	IL22RA2
PPM1J	3.03653	6.60416	15.7965	7.05337e-05	0.00201755	PPM1J
ZP1	3.0373	5.38072	23.8896	1.02024e-06	8.22012e-05	ZP1
CTSS	3.04953	5.25042	14.6954	0.000126351	0.00304768	CTSS
VDR	3.05052	1.93346	10.2994	0.00133072	0.0160867	VDR
LOC107052981	3.06832	0.772917	7.69638	0.00553316	0.0435302	LOC107052981
TNFSF10	3.07847	6.06887	13.8383	0.00019923	0.00419012	TNFSF10
GAL	3.08417	1.2131	18.0479	2.15416e-05	0.000847835	GAL
HSPB1	3.08965	3.74005	9.85549	0.00169326	0.0192449	HSPB1
MALL	3.09281	2.30734	9.95634	0.00160297	0.0185057	MALL
LOC107050978	3.09419	3.84547	13.4845	0.000240537	0.00481355	LOC107050978
CMTM6	3.09872	3.32149	13.9755	0.000185207	0.00398066	CMTM6
TLR15	3.11104	0.743042	10.5359	0.00117075	0.0147379	TLR15
ANGPTL7	3.12044	2.07219	12.1238	0.000497833	0.0079844	ANGPTL7
LOC107051241	3.14772	1.74533	9.86245	0.00168687	0.0192006	LOC107051241
ACE2	3.15013	1.53408	20.3309	6.51406e-06	0.000357996	ACE2
CETP	3.15353	-0.309883	13.249	0.000272727	0.00520074	CETP
CMTR1	3.15368	8.28782	18.208	1.98042e-05	0.000803827	CMTR1
SCIN	3.15561	4.55705	13.4152	0.000249598	0.00493208	SCIN
HCRT	3.15736	2.0975	40.3104	2.16656e-10	1.1497e-07	HCRT
LOC107050538	3.15965	0.709009	7.44945	0.00634558	0.0476584	LOC107050538
LOC420107	3.1629	2.26314	21.4059	3.71627e-06	0.000227261	LOC420107
K123	3.17414	2.96886	10.4457	0.00122933	0.0152936	K123
BF2	3.18314	6.29637	15.1617	9.86863e-05	0.00261842	BF2
FAM159A	3.19155	3.44421	21.6594	3.25609e-06	0.000205361	FAM159A
CNDP1	3.19396	0.249796	18.7224	1.51196e-05	0.000678352	CNDP1
MAFA	3.20181	0.90768	20.8985	4.84285e-06	0.000283371	MAFA
IL15RA	3.20247	0.637465	13.6992	0.000214541	0.00439788	IL15RA
LOC772360	3.20684	4.25503	18.0503	2.15143e-05	0.000847835	LOC772360
ERAP1	3.21293	6.50813	25.2177	5.12113e-07	4.95655e-05	ERAP1
LOC101749170	3.22342	3.04423	8.81233	0.00299201	0.0287596	LOC101749170
PMAIP1	3.22518	0.611441	10.7244	0.00105732	0.0137657	PMAIP1
MYD88	3.23514	5.33671	22.0367	2.67481e-06	0.000173682	MYD88
NCF2	3.25379	0.740612	13.7964	0.00020373	0.00425431	NCF2
TNFRSF6B	3.28412	2.90468	13.8739	0.000195493	0.00413248	TNFRSF6B
TNFAIP6	3.302	1.05874	10.5703	0.0011492	0.0145917	TNFAIP6
LOC100858581	3.30234	0.509765	13.8139	0.000201836	0.00422593	LOC100858581
HAS2	3.31612	2.20863	11.3893	0.000738673	0.0106937	HAS2
B3GNT4	3.32034	5.2307	14.77	0.000121455	0.00297174	B3GNT4
PDK4	3.32158	5.07313	20.6467	5.52312e-06	0.000310202	PDK4
HPGDS	3.3225	2.94538	36.0284	1.94461e-09	5.98513e-07	HPGDS
MLIP	3.32567	-1.06176	10.9136	0.000954597	0.0128082	MLIP
ARID5A	3.34022	5.64842	14.21	0.000163498	0.00364648	ARID5A
LOC417345	3.346	5.16296	12.963	0.000317709	0.00576441	LOC417345
LOC420368	3.34949	2.07056	13.4453	0.000245625	0.00487732	LOC420368
BEST1	3.37672	0.675012	12.8484	0.000337764	0.00604401	BEST1
IRF8	3.41035	6.83015	25.2595	5.01119e-07	4.91126e-05	IRF8
LOC418667	3.41681	2.18519	47.2298	6.31338e-12	6.67068e-09	LOC418667
MAB21L2	3.42495	-0.789755	17.6445	2.66286e-05	0.000997049	MAB21L2
AVP	3.42527	6.90104	53.4542	2.64691e-13	4.07333e-10	AVP
SCTR	3.43828	0.307725	11.986	0.000536013	0.00840846	SCTR
C3H8ORF80	3.44263	2.58994	23.9032	1.01301e-06	8.22012e-05	C3H8ORF80
DHDH	3.45017	3.22761	10.1581	0.00143669	0.0170465	DHDH
XDH	3.46139	1.80127	18.697	1.53226e-05	0.0006817	XDH
IL10RA	3.48691	3.82109	11.3219	0.000766002	0.0109554	IL10RA
MST1	3.49053	4.05006	15.8581	6.82737e-05	0.00198238	MST1
RSFR	3.50311	3.99261	38.8539	4.56738e-10	2.12992e-07	RSFR
SERPINA9	3.51694	0.162255	10.3128	0.00132113	0.016009	SERPINA9
DIO3	3.52043	1.20841	19.3922	1.06439e-05	0.000517411	DIO3
LOC101752158	3.52198	1.0566	11.524	0.000687018	0.0100691	LOC101752158
UCN3	3.55177	0.830051	25.5145	4.39066e-07	4.47469e-05	UCN3
CLDN1	3.56068	3.89559	18.4293	1.76325e-05	0.000739363	CLDN1
LOC101750812	3.56964	0.812308	14.6533	0.000129206	0.0030923	LOC101750812
GKAP1	3.57029	4.79483	19.8204	8.50711e-06	0.000433496	GKAP1
TRIM39.2	3.58075	-0.421752	12.2683	0.000460718	0.007591	TRIM39.2
TF	3.58597	10.5553	121.663	2.73631e-28	1.40364e-24	TF
ASL1	3.59619	1.25702	17.4972	2.8773e-05	0.00106696	ASL1
B2M	3.59734	8.24656	19.3487	1.08895e-05	0.000523743	B2M
OCA2	3.60103	1.31154	21.0503	4.47391e-06	0.000266094	OCA2
MASP1	3.60413	3.65024	13.7556	0.000208204	0.00431814	MASP1
PML	3.60836	6.3599	21.1979	4.14211e-06	0.000250956	PML
MPEG1	3.6271	5.29148	20.7	5.37162e-06	0.000303911	MPEG1
LOC418423	3.64737	2.38285	10.2088	0.00139775	0.0166486	LOC418423
NPVF	3.65044	2.5619	7.33487	0.00676296	0.0498444	NPVF
PGF	3.67439	4.42061	16.222	5.63373e-05	0.00172629	PGF
IL18BP	3.67532	4.69089	10.9816	0.000920221	0.01251	IL18BP
TTC31	3.7183	5.77071	24.1429	8.94432e-07	7.58189e-05	TTC31
LOC107051780	3.72624	1.22509	8.06606	0.00451021	0.0379276	LOC107051780
LOC100857706	3.74758	1.59377	22.9899	1.62856e-06	0.000117662	LOC100857706
IL13RA2	3.76248	2.87282	8.11492	0.00439025	0.0373065	IL13RA2
C15ORF43	3.76741	7.92845	18.3948	1.79548e-05	0.000746774	C15ORF43
TRH	3.78361	1.16145	46.4468	9.41387e-12	9.05437e-09	TRH
CALCA	3.79136	1.73035	39.0518	4.12719e-10	2.04882e-07	CALCA
AGTR1	3.79363	2.97389	16.0736	6.09277e-05	0.00182062	AGTR1
ATF3	3.80559	4.82847	16.2634	5.51195e-05	0.00170328	ATF3
ABCB1LA	3.81503	1.68123	10.9124	0.000955239	0.0128082	ABCB1LA
CHRD	3.81914	5.00584	16.2093	5.67161e-05	0.00172629	CHRD
CD274	3.82603	5.73779	19.1519	1.20718e-05	0.000564658	CD274
MITD1	3.85404	5.87685	17.9161	2.3086e-05	0.000890401	MITD1
SLC15A1	3.86726	-0.402633	21.6234	3.31771e-06	0.000207682	SLC15A1
LOC107053352	3.88165	0.654659	17.2974	3.19629e-05	0.00115836	LOC107053352
LOC418168	3.88658	1.27853	15.3241	9.0555e-05	0.00244912	LOC418168
TOR4A	3.89564	6.20955	24.3512	8.02773e-07	7.09993e-05	TOR4A
TAPBP	3.91109	7.10768	23.28	1.40051e-06	0.000104623	TAPBP
LIPI	3.92122	-0.272458	11.6696	0.000635286	0.00951939	LIPI
LOC100857659	3.92193	1.06741	14.8271	0.000117833	0.0029533	LOC100857659
TMEM173	3.92656	6.00299	13.4118	0.000250052	0.00493208	TMEM173
TOR1AIP2	3.92835	3.79471	13.2549	0.000271874	0.00519735	TOR1AIP2
FOXB1	3.97779	-0.0778971	38.0475	6.90423e-10	2.79603e-07	FOXB1
PARP12	3.98542	5.73927	33.6475	6.60591e-09	1.63965e-06	PARP12
STAT2	3.9986	7.63168	23.8076	1.06462e-06	8.44507e-05	STAT2
LOC416755	4.01318	1.67986	12.1501	0.00049085	0.00790962	LOC416755
GJA3	4.02473	2.66167	15.6288	7.70737e-05	0.00215652	GJA3
PADI2	4.05154	3.12009	15.8749	6.76687e-05	0.00197226	PADI2
LOC101749471	4.05388	1.64768	21.099	4.3615e-06	0.000262184	LOC101749471
IRF7	4.0555	6.12952	35.9182	2.05776e-09	6.17958e-07	IRF7
LOC417056	4.05589	1.2412	9.19305	0.00242936	0.025007	LOC417056
TSGA10	4.06073	-0.140919	16.0792	6.07487e-05	0.0018188	TSGA10
OLFML1	4.07734	3.91273	16.5246	4.80219e-05	0.00154282	OLFML1
LOC101750271	4.0924	5.18904	12.553	0.00039557	0.0067563	LOC101750271
LOC422513	4.10237	8.42756	31.9568	1.57638e-08	3.32315e-06	LOC422513
PSTPIP2	4.10368	0.986	26.078	3.27894e-07	3.63019e-05	PSTPIP2
LOC107049469	4.10462	4.92421	18.1838	2.00579e-05	0.000810159	LOC107049469
LOC107051096	4.11075	1.54063	22.3077	2.32279e-06	0.000156778	LOC107051096
LOC107053741	4.11483	1.08587	8.63585	0.00329611	0.0308727	LOC107053741
NT5C1B	4.11681	4.31611	16.5887	4.64258e-05	0.0015041	NT5C1B
FEZF1	4.13224	-0.823552	35.3546	2.74819e-09	7.83184e-07	FEZF1
LOC420301	4.15314	1.32626	11.8387	0.000580131	0.00892764	LOC420301
MSX1	4.17992	0.32665	42.1786	8.3305e-11	6.4099e-08	MSX1
LOC423478	4.18002	2.76007	13.2203	0.00027694	0.00526803	LOC423478
HBEGF	4.18067	3.43629	16.2132	5.65994e-05	0.00172629	HBEGF
LOC100859347	4.21801	1.27456	14.7289	0.000124126	0.00301766	LOC100859347
FOLR1	4.24116	0.227136	13.6726	0.000217611	0.00445321	FOLR1
LOC107054294	4.24405	0.898367	9.76077	0.00178276	0.0199092	LOC107054294
ZAP70	4.2778	1.2308	20.3647	6.39998e-06	0.000353008	ZAP70
MLKL	4.29324	0.172125	18.0585	2.14218e-05	0.000847456	MLKL
DDX60	4.30973	3.94989	14.0564	0.00017741	0.00385294	DDX60
FAM26F	4.33237	4.66035	14.2678	0.000158552	0.00357765	FAM26F
EIF2AK2	4.36179	7.65834	26.0204	3.37833e-07	3.68717e-05	EIF2AK2
ARHGAP36	4.36732	1.85942	18.6399	1.5788e-05	0.000692197	ARHGAP36
LAG3	4.3711	0.257711	13.5135	0.000236853	0.0047535	LAG3
IFI35	4.40878	7.19113	27.5393	1.53932e-07	2.15351e-05	IFI35
IL23R	4.41378	3.77871	15.043	0.000105088	0.00275504	IL23R
HPX	4.42689	1.9793	32.5208	1.17923e-08	2.62551e-06	HPX
UBE2L6	4.44042	5.20995	25.7539	3.87852e-07	4.06031e-05	UBE2L6
IFIH1	4.4405	7.07427	27.2897	1.75144e-07	2.32353e-05	IFIH1
LY96	4.46606	3.48786	18.0606	2.1398e-05	0.000847456	LY96
DENND2D	4.49632	5.16094	16.5148	4.82715e-05	0.00154761	DENND2D
C1R	4.49805	5.63182	21.616	3.33055e-06	0.000207682	C1R
FAM83F	4.5209	2.00362	11.9989	0.000532333	0.00837635	FAM83F
LOC415756	4.53736	5.47511	23.9161	1.00627e-06	8.22012e-05	LOC415756
STAT1	4.53868	9.35523	30.8844	2.73862e-08	5.12065e-06	STAT1
TGM4	4.55194	3.67209	26.8593	2.18816e-07	2.69917e-05	TGM4
LOC101750112	4.58359	2.88577	13.1349	0.000289841	0.0054379	LOC101750112
SERPINF2	4.61724	2.7476	16.3314	5.3175e-05	0.00166323	SERPINF2
MCOLN2	4.63231	1.12124	13.0083	0.000310111	0.00568525	MCOLN2
PADI3	4.63558	8.73129	20.9603	4.68903e-06	0.000275418	PADI3
SLBP	4.64243	2.31662	22.4553	2.15093e-06	0.000149776	SLBP
GIMAP1	4.6556	3.07029	15.8207	6.96375e-05	0.0020015	GIMAP1
LOC101748416	4.65791	-0.399891	11.0746	0.000875205	0.0120755	LOC101748416
SLC13A1	4.67769	1.15127	18.448	1.74608e-05	0.000734165	SLC13A1
LPAR6	4.68497	3.2689	18.1245	2.06925e-05	0.000831429	LPAR6
LOC422511	4.69691	0.319386	17.1585	3.43864e-05	0.00122144	LOC422511
LOC100858381	4.7177	5.68422	16.139	5.88602e-05	0.0017726	LOC100858381
LOC107052493	4.72591	0.698951	10.9438	0.000939166	0.0126837	LOC107052493
LOC418836	4.74074	1.42931	13.1332	0.000290111	0.0054379	LOC418836
SIM2	4.76645	-1.09888	25.1468	5.31285e-07	5.10996e-05	SIM2
LOC107053723	4.76983	-0.0569528	20.1373	7.20777e-06	0.000387834	LOC107053723
THEMIS2	4.78553	1.70372	20.8647	4.92889e-06	0.000286229	THEMIS2
LOC100857928	4.79039	6.06042	30.4265	3.46751e-08	6.03642e-06	LOC100857928
SLC2A6	4.82293	2.69985	23.0305	1.59448e-06	0.000116291	SLC2A6
SOD3	4.83102	4.20312	131.815	1.64264e-30	1.26393e-26	SOD3
SLCO1C1	4.84526	1.73799	11.1497	0.000840441	0.0117471	SLCO1C1
GGT5	4.86006	6.86546	16.3001	5.40604e-05	0.00168408	GGT5
BCMO1	4.86946	3.61483	23.8761	1.02737e-06	8.23448e-05	BCMO1
GPR149	4.90945	4.64953	14.8648	0.000115495	0.00292329	GPR149
CD83	4.92756	4.94474	13.2555	0.000271781	0.00519735	CD83
LOC107052152	4.93285	1.82792	18.6261	1.59028e-05	0.000693279	LOC107052152
LCN8	4.95806	6.75697	18.9068	1.37264e-05	0.000630552	LCN8
OTX2	4.96946	1.89535	55.6008	8.87866e-14	1.51815e-10	OTX2
LOC100857563	4.98821	5.67007	28.7832	8.09502e-08	1.22132e-05	LOC100857563
DTX3L	5.02075	6.78285	29.3775	5.9566e-08	9.64906e-06	DTX3L
GCH1	5.02147	1.80163	17.7678	2.49565e-05	0.000941314	GCH1
LOC100859113	5.0448	0.6543	69.1637	9.06211e-17	3.48642e-13	LOC100859113
ABCA8	5.09182	4.16475	13.8322	0.000199885	0.00419078	ABCA8
IRX3	5.10851	0.257553	41.5366	1.15685e-10	7.74034e-08	IRX3
C8H1ORF168	5.11101	1.73164	18.1359	2.05689e-05	0.000828624	C8H1ORF168
DHX58	5.1353	5.14734	25.0842	5.48815e-07	5.19817e-05	DHX58
SERPINB1	5.14791	3.74151	18.5814	1.62805e-05	0.00070449	SERPINB1
SELE	5.14801	1.4304	31.7139	1.7864e-08	3.63337e-06	SELE
LOC107057583	5.15367	6.12343	26.2935	2.93277e-07	3.34314e-05	LOC107057583
GBE	5.15777	1.65022	21.023	4.53812e-06	0.000268604	GBE
LOC101747378	5.19242	8.13568	36.814	1.29956e-09	4.34758e-07	LOC101747378
UMODL1	5.20219	2.31977	25.7142	3.95898e-07	4.11654e-05	UMODL1
PRRG4	5.20257	1.58969	16.5974	4.62148e-05	0.00150042	PRRG4
CCLI7	5.20735	2.63021	21.5773	3.39854e-06	0.000210887	CCLI7
CX3CL1	5.20737	4.63925	12.6807	0.000369446	0.00641694	CX3CL1
IFI27L2	5.2109	6.89087	30.2339	3.82955e-08	6.47615e-06	IFI27L2
HSPA12B	5.21666	2.85541	12.6148	0.000382696	0.0065876	HSPA12B
LOC420039	5.22037	2.05101	23.0886	1.54708e-06	0.000113914	LOC420039
LOC101751764	5.23541	5.52526	17.9923	2.21796e-05	0.000864106	LOC101751764
LOC107052553	5.30447	0.19519	12.7108	0.000363554	0.00634927	LOC107052553
ADM	5.32448	3.49638	18.2062	1.98229e-05	0.000803827	ADM
TMEM140	5.35421	6.76928	17.2441	3.2872e-05	0.0011737	TMEM140
PARP9	5.38099	6.55402	34.1146	5.19601e-09	1.31084e-06	PARP9
TLR3	5.40077	6.39618	33.183	8.38815e-09	1.98593e-06	TLR3
TAP1	5.40503	6.57986	23.3729	1.33447e-06	0.000101164	TAP1
LOC770612	5.40592	9.14316	29.0163	7.17724e-08	1.10451e-05	LOC770612
LOC416147	5.40646	5.79599	26.3011	2.92123e-07	3.34314e-05	LOC416147
ZC3HAV1	5.42234	8.17815	26.5527	2.5644e-07	3.05919e-05	ZC3HAV1
NMI	5.43009	7.65529	38.1818	6.44522e-10	2.73602e-07	NMI
ZNFX1	5.54543	7.76363	41.9689	9.27366e-11	6.79583e-08	ZNFX1
TRIM25	5.56833	7.73284	52.6766	3.93239e-13	5.50142e-10	TRIM25
LOC419563	5.60642	7.91048	28.2564	1.06263e-07	1.57239e-05	LOC419563
LOC107054704	5.61058	3.04378	18.7722	1.47301e-05	0.000664757	LOC107054704
TAP2	5.61633	6.68632	27.6876	1.42575e-07	2.01292e-05	TAP2
IL4I1	5.63887	3.03703	17.0633	3.61547e-05	0.00125879	IL4I1
DRAM1	5.63942	3.33369	22.3541	2.2673e-06	0.000153963	DRAM1
SLC13A4	5.63952	3.64487	26.0372	3.34904e-07	3.68132e-05	SLC13A4
LOC107053353	5.65968	7.57538	26.8555	2.19245e-07	2.69917e-05	LOC107053353
RNF213	5.71073	8.17869	35.2269	2.93442e-09	8.21052e-07	RNF213
TEX12	5.72926	-0.305793	13.9938	0.000183412	0.00395867	TEX12
LOC101749705	5.74978	1.76528	18.8087	1.44504e-05	0.000655978	LOC101749705
PARP14	5.78396	5.37755	24.049	9.39152e-07	7.85468e-05	PARP14
EPSTI1	5.80892	6.28014	23.2876	1.39499e-06	0.000104623	EPSTI1
OCX36	5.84079	2.75565	19.5746	9.67483e-06	0.000483396	OCX36
CCLI10	5.88384	2.77112	14.7078	0.000125529	0.00304215	CCLI10
LOC107057321	5.88755	2.83655	29.3456	6.05533e-08	9.70683e-06	LOC107057321
ATP6V1G3	5.93424	5.79549	14.6078	0.000132366	0.00315323	ATP6V1G3
NLRC5	5.9817	5.91513	21.0484	4.47822e-06	0.000266094	NLRC5
LOC107055361	5.98642	8.25899	38.9588	4.32835e-10	2.08153e-07	LOC107055361
USP18	6.05745	7.90397	43.8584	3.53017e-11	3.19564e-08	USP18
LOC107052087	6.13796	-0.391168	14.6794	0.000127429	0.00305929	LOC107052087
LOC107049096	6.14876	3.63032	17.3782	3.0632e-05	0.00112013	LOC107049096
TIFA	6.15456	2.60146	13.2164	0.000277505	0.00527225	TIFA
HELZ2	6.20115	8.14364	30.4134	3.49108e-08	6.03642e-06	HELZ2
BATF3	6.225	4.945	23.2327	1.43534e-06	0.000106194	BATF3
MIR147-1	6.30284	2.24756	20.8809	4.88756e-06	0.000284904	MIR147-1
IFI6	6.30605	8.06809	32.1408	1.43395e-08	3.06487e-06	IFI6
LOC101751647	6.31024	3.53289	20.9808	4.63913e-06	0.000273531	LOC101751647
SOCS3	6.33249	4.48024	19.5363	9.87084e-06	0.000488432	SOCS3
LOC100858002	6.35799	0.943846	14.77	0.000121454	0.00297174	LOC100858002
OXT	6.36361	6.32744	40.3448	2.12871e-10	1.1497e-07	OXT
IRF9	6.38946	5.568	29.1276	6.77634e-08	1.06409e-05	IRF9
LOC107056385	6.4232	0.502564	7.41398	0.00647192	0.0484182	LOC107056385
LOC101747868	6.44111	1.49749	9.92194	0.0016332	0.0187702	LOC101747868
IRF1	6.48709	7.67093	33.2961	7.91398e-09	1.93315e-06	IRF1
AVD	6.55556	5.56825	13.9679	0.000185954	0.00399115	AVD
IL1B	6.68919	0.988476	11.765	0.000603558	0.00921444	IL1B
SOCS1	6.74898	5.68778	29.0791	6.9482e-08	1.08006e-05	SOCS1
MX1	6.77684	6.79127	23.0737	1.55907e-06	0.00011425	MX1
LOC107056197	6.79029	0.853948	9.40242	0.00216699	0.0230461	LOC107056197
C1S	6.80942	6.59462	30.5274	3.29193e-08	5.89063e-06	C1S
MOV10	6.87848	7.05598	37.2793	1.02367e-09	3.66356e-07	MOV10
STEAP4	6.87897	2.55104	22.1639	2.50341e-06	0.000166056	STEAP4
PLACL2	6.8892	5.33678	26.143	3.17052e-07	3.54373e-05	PLACL2
IFITM5	6.99159	4.88988	27.714	1.40643e-07	2.00403e-05	IFITM5
CMPK2	7.08429	9.17972	38.3905	5.79125e-10	2.54633e-07	CMPK2
LOC107049127	7.08568	1.33982	12.4224	0.000424216	0.00713471	LOC107049127
SAMD9L	7.09698	4.48811	36.5501	1.48794e-09	4.87191e-07	SAMD9L
LOC417192	7.19242	2.69653	17.0075	3.72332e-05	0.00127898	LOC417192
LOC417973	7.31483	4.9652	14.397	0.000148041	0.00340539	LOC417973
LOC107053357	7.32935	0.0386319	36.1706	1.80774e-09	5.72354e-07	LOC107053357
SLC6A20	7.34893	0.787124	9.13614	0.00250609	0.0255914	SLC6A20
LOC415922	7.39995	8.86346	27.0693	1.96293e-07	2.53682e-05	LOC415922
ETV7	7.4477	2.84576	26.8377	2.2128e-07	2.7026e-05	ETV7
TPH1	7.58738	3.89845	19.1038	1.23796e-05	0.000576717	TPH1
GBP	7.59465	6.62642	19.5914	9.59005e-06	0.00048078	GBP
PDCD1LG2	7.71014	3.59847	26.3326	2.87397e-07	3.34314e-05	PDCD1LG2
OASL	7.83746	10.2517	48.3033	3.65131e-12	4.68251e-09	OASL
CCL4	7.97607	6.60277	19.3561	1.0847e-05	0.000523743	CCL4
PATL2	8.08863	6.08965	30.3614	3.58594e-08	6.13156e-06	PATL2
TTR	8.31457	10.4863	159.419	1.5155e-36	2.3322e-32	TTR
GVIN1	8.392	7.49565	21.3982	3.73112e-06	0.000227261	GVIN1
LOC101748283	8.40271	-0.708044	13.9356	0.000189181	0.00404349	LOC101748283
LOC107053928	8.47302	1.90271	15.385	8.76816e-05	0.0023882	LOC107053928
IFNB	8.48102	-0.634736	13.7243	0.000211697	0.00436119	IFNB
LOC107057238	8.64609	2.16725	29.7	5.04342e-08	8.43622e-06	LOC107057238	chCCLi9L	C-C motif chemokine 3-like
LOC107056201	8.79909	-0.330401	19.83	8.46431e-06	0.000433236	LOC107056201
IFNA3	8.83427	-0.298785	13.4674	0.000242741	0.00483879	IFNA3
LOC100857191	9.06321	6.88668	25.5807	4.24259e-07	4.35261e-05	LOC100857191	c-C motif chemokine 26-like
IFNG	9.14931	0.00577438	18.0119	2.19523e-05	0.00085742	IFNG
IFIT5	9.28394	11.7008	40.8081	1.67938e-10	9.94001e-08	IFIT5
LOC418700	9.38283	6.87661	24.8366	6.24021e-07	5.78497e-05	LOC418700	LYGL lysozyme g-like
LOC417536	9.41227	0.262213	20.8043	5.08694e-06	0.000291014	LOC417536	CCAH221
CCLI8	9.98462	0.825885	32.5177	1.18112e-08	2.62551e-06	CCLI8
RSAD2	9.989	10.3428	37.5667	8.83416e-10	3.26821e-07	RSAD2
CCL19	10.5672	8.09747	29.6246	5.24355e-08	8.67666e-06	CCL19
MSC	12.1579	2.98501	23.9086	1.01021e-06	8.22012e-05	MSC

## Sheet: ChickenBrain2.3_12H
GeneNames	logFC	logCPM	LR	PValue	FDR	ChickenOrtholog
LOC107055934	-7.39702	0.302917	16.3336	5.31141e-05	0.0178708	LOC107055934
MGAM	-6.37759	1.86864	21.4605	3.61191e-06	0.00248286	MGAM
LOC107057151	-5.65846	1.0304	20.0377	7.59288e-06	0.00459308	LOC107057151
LOC101751493	-2.19506	2.02623	29.9077	4.53111e-08	7.61378e-05	LOC101751493
LOC107054912	-1.68441	1.77945	21.9023	2.86883e-06	0.0023007	LOC107054912
LOC107056921	-1.66435	2.32091	16.5472	4.74531e-05	0.0166891	LOC107056921
MYO1A	-1.62541	0.350206	13.2408	0.000273916	0.0493147	MYO1A
LOC101751133	-1.575	3.67506	19.8783	8.25316e-06	0.00475308	LOC101751133
TTPA	1.5361	1.71156	19.2201	1.1648e-05	0.00604479	TTPA
LOC107050444	1.59781	3.42627	14.5847	0.000133996	0.0341441	LOC107050444
LOC107049045	1.8207	1.25723	18.3831	1.80651e-05	0.00803523	LOC107049045
CIART	2.43052	1.40704	32.9093	9.6561e-09	2.92059e-05	CIART
LOC100859134	3.04579	0.892756	37.0177	1.17063e-09	5.90114e-06	LOC100859134
LOC100859374	3.2382	-0.202944	16.7696	4.22033e-05	0.0157148	LOC100859374
ERICH5	3.2877	1.89535	21.6959	3.19479e-06	0.0023007	ERICH5
LOC107054704	3.38222	1.00194	20.0926	7.37822e-06	0.00459308	LOC107054704
LOC101751539	3.78968	-0.387396	30.673	3.05381e-08	5.77284e-05	LOC101751539
FOLR1	4.57859	0.569787	19.8251	8.48597e-06	0.00475308	FOLR1
SLC13A1	4.72522	1.24691	16.1694	5.79215e-05	0.0190423	SLC13A1
SLCO1C1	4.99873	1.92165	19.0403	1.27986e-05	0.00604479	SLCO1C1
SLC13A4	5.83457	3.8748	22.4044	2.2087e-06	0.00208764	SLC13A4
KCNJ13	7.72243	1.22313	33.4441	7.33409e-09	2.77284e-05	KCNJ13
TTR	7.78672	9.99845	42.8929	5.78204e-11	4.37209e-07	TTR

## Sheet: ChickenBrain2.3_24H
GeneNames	logFC	logCPM	LR	PValue	FDR	ChickenOrtholog
LOC107057217	-9.58254	0.4277	15.4346	8.54086e-05	0.00814532	LOC107057217
LOC107050416	-9.06632	-0.0338525	15.7337	7.29134e-05	0.00746702	LOC107050416
LOC107056641	-8.00008	-1.0594	14.7099	0.000125386	0.0103419	LOC107056641
LOC107050491	-6.1494	2.41308	89.3723	3.2709e-21	7.13009e-18	LOC107050491
LOC107057151	-4.27597	1.09318	20.0903	7.38698e-06	0.00132609	LOC107057151
LOC107055522	-3.48232	3.39866	72.3623	1.79107e-17	3.03665e-14	LOC107055522
LOC107056929	-3.16706	1.06513	62.5771	2.56216e-15	3.25799e-12	LOC107056929
YIPF7	-2.88437	-0.340516	18.9666	1.33025e-05	0.00199003	YIPF7
LOC107051008	-2.81055	-0.231316	14.5821	0.000134185	0.0109494	LOC107051008
LOC107049752	-2.73714	1.12645	14.5021	0.000140003	0.011069	LOC107049752
SCGN	-2.55852	4.73403	17.8096	2.44153e-05	0.00310461	SCGN
LOC100859531	-2.41206	1.17662	10.7796	0.00102627	0.0434998	LOC100859531
LOC107056946	-2.22498	1.00373	15.5171	8.17608e-05	0.00799736	LOC107056946
LOC107049846	-2.18909	2.16517	22.815	1.78366e-06	0.000415227	LOC107049846
MYO1A	-2.15517	0.257514	22.5194	2.08028e-06	0.000466809	MYO1A
LOC107056478	-2.01903	0.330372	12.8887	0.000330571	0.0205885	LOC107056478
LOC107056159	-2.00415	0.103531	22.2168	2.43538e-06	0.000538573	LOC107056159
LOC107049733	-1.96131	1.90504	11.1846	0.000824797	0.0375689	LOC107049733
MMRN1	-1.93293	1.71674	33.5155	7.06971e-09	3.71989e-06	MMRN1
LOC107056462	-1.85206	-0.302746	16.0942	6.02687e-05	0.00652227	LOC107056462
LOC107057616	-1.85103	0.610139	20.0326	7.61345e-06	0.00134753	LOC107057616
LOC107051212	-1.84747	-0.0381653	19.095	1.24372e-05	0.00198561	LOC107051212
LOC107049652	-1.8198	1.33131	16.3991	5.13089e-05	0.00567335	LOC107049652
LRRN4	-1.81224	2.79593	22.7778	1.81854e-06	0.000415227	LRRN4
LOC107054756	-1.77939	-0.0255864	18.059	2.14162e-05	0.00276941	LOC107054756
DSC2	-1.75276	0.195554	21.8322	2.97567e-06	0.000639517	DSC2
LOC107052258	-1.74637	-0.348303	14.0911	0.000174165	0.0129384	LOC107052258
LOC107049603	-1.72663	4.50294	47.6424	5.11492e-12	4.10782e-09	LOC107049603
LOC107050337	-1.68084	1.82948	14.529	0.000138021	0.0110173	LOC107050337
LOC107054912	-1.61399	1.80539	18.8841	1.38907e-05	0.00202666	LOC107054912
17.5	-1.51524	3.13924	13.6118	0.000224767	0.0154532	17.5
LOC428971	-1.50216	1.25427	10.5709	0.00114879	0.0472824	LOC428971
DTX3L	1.50356	3.70371	25.0346	5.63112e-07	0.000156228	DTX3L
LOC107055789	1.51311	1.69869	20.0152	7.68301e-06	0.00134753	LOC107055789
C1S	1.55145	1.80979	11.7541	0.000607099	0.03073	C1S
LOC107051124	1.60065	1.70513	19.151	1.20774e-05	0.00198161	LOC107051124
BCL2A1	1.60115	0.730476	20.2988	6.62436e-06	0.0012327	BCL2A1
TMEM27	1.60965	0.0452199	13.7492	0.000208912	0.0148269	TMEM27
HBAD	1.61603	4.14003	93.0444	5.11343e-22	1.30043e-18	HBAD
IRX1	1.61748	2.16649	13.8419	0.000198856	0.0143129	IRX1
LOC416147	1.62565	2.44111	23.5679	1.20583e-06	0.000301635	LOC416147
HHIPL2	1.67732	0.867998	11.4953	0.000697737	0.0338486	HHIPL2
PARP9	1.68064	3.2592	25.6539	4.08473e-07	0.000119863	PARP9
LOC101747378	1.70036	5.03437	20.1175	7.28262e-06	0.00132292	LOC101747378
PROCA1	1.73861	4.97163	43.5803	4.06912e-11	2.82231e-08	PROCA1
BCMO1	1.74969	0.897972	13.5058	0.000237826	0.0161288	BCMO1
COL8A1	1.76564	2.16926	11.8244	0.000584588	0.0299919	COL8A1
TF	1.78173	9.04505	28.7074	8.41826e-08	3.01411e-05	TF
LOC415312	1.80062	3.06021	13.6153	0.000224345	0.0154532	LOC415312
CA9	1.8106	0.470004	26.1642	3.13575e-07	9.56969e-05	CA9
TLR3	1.81487	3.18559	17.174	3.4108e-05	0.00403007	TLR3
IRF7	1.84211	4.2308	11.5549	0.0006757	0.0330526	IRF7
LOC107053715	1.84525	0.00959522	12.9658	0.000317235	0.0201829	LOC107053715
HPCA	1.86908	3.58738	17.2572	3.26453e-05	0.00389167	HPCA
MUC4	1.89969	0.155181	16.2498	5.55158e-05	0.00609436	MUC4
GBX2	1.92567	1.38001	11.3829	0.000741246	0.0353511	GBX2
CBLN1	1.93171	4.43547	11.6289	0.000649341	0.0322746	CBLN1
NMI	1.93677	4.50794	36.8267	1.29111e-09	7.88044e-07	NMI
UMODL1	1.97485	-0.490581	19.0217	1.29238e-05	0.00198561	UMODL1
PARP14	1.99166	1.94247	17.1614	3.43344e-05	0.00403007	PARP14
IFI27L2	2.00041	4.00888	27.8028	1.34335e-07	4.27044e-05	IFI27L2
CLIC6	2.02547	2.14787	47.9295	4.41834e-12	3.74553e-09	CLIC6
LOC100859100	2.03368	1.19929	11.9074	0.000559106	0.0295204	LOC100859100
LOC100857706	2.0515	0.199781	24.1564	8.88206e-07	0.000236529	LOC100857706
ESPN	2.0993	0.118091	25.5903	4.22165e-07	0.000121544	ESPN
STBD1	2.15402	2.43764	28.2644	1.05826e-07	3.43778e-05	STBD1
LOC107055217	2.15782	0.262317	19.1016	1.23942e-05	0.00198561	LOC107055217
USP18	2.16702	4.32633	33.9154	5.75625e-09	3.25314e-06	USP18
AVP	2.18744	5.86323	27.3807	1.67087e-07	5.20323e-05	AVP
LOC418667	2.18898	1.17526	15.3669	8.85272e-05	0.0083264	LOC418667
HELZ2	2.20448	4.45432	15.9999	6.33467e-05	0.0068071	HELZ2
MFSD2B	2.21036	-0.641314	14.0857	0.000174671	0.0129384	MFSD2B
BET3L	2.22007	0.997377	18.3771	1.81219e-05	0.00246895	BET3L
LOC415922	2.2331	4.01146	12.9105	0.000326747	0.0205885	LOC415922
LOC107054193	2.25538	-0.0335995	12.8535	0.000336851	0.0207259	LOC107054193
LOC100858168	2.27442	0.456633	31.4097	2.0893e-08	8.85573e-06	LOC100858168
LOC107055361	2.35997	4.90967	20.9524	4.70827e-06	0.000957913	LOC107055361
LOC101749103	2.37912	1.04437	15.335	9.0034e-05	0.0083264	LOC101749103
SSPO	2.4065	2.03045	12.8708	0.000333744	0.0206665	SSPO
HCRT	2.4135	1.49933	11.8872	0.000565207	0.0295359	HCRT
IRF1	2.44959	3.90523	23.2753	1.40393e-06	0.000345526	IRF1
TRIM25	2.45625	4.87505	31.464	2.03168e-08	8.85573e-06	TRIM25
SNCG	2.46514	5.76972	11.8739	0.000569252	0.0296458	SNCG
LOC107050060	2.4705	0.648637	10.905	0.00095904	0.0414561	LOC107050060
ZNFX1	2.54595	5.00409	25.8121	3.76325e-07	0.000112595	ZNFX1
VIP	2.56096	2.79309	15.1087	0.000101496	0.00898334	VIP
IFI6	2.64662	4.64801	18.3459	1.84214e-05	0.00248754	IFI6
CMPK2	2.65045	4.99169	30.3793	3.55302e-08	1.42672e-05	CMPK2
RNF213	2.65595	5.35126	20.1872	7.02225e-06	0.00129099	RNF213
GCH1	2.66364	-0.254757	15.4509	8.4678e-05	0.00812643	GCH1
LOC107051670	2.71976	-0.41292	12.8664	0.000334532	0.0206665	LOC107051670
MOV10	2.76111	3.17364	17.5088	2.85983e-05	0.003494	MOV10
BARHL1	2.81873	-0.863888	11.86	0.000573532	0.0297671	BARHL1
LOC100859134	2.84661	0.718089	19.412	1.05342e-05	0.00176639	LOC100859134
TRH	2.90382	0.426315	14.3811	0.000149295	0.0116825	TRH
LOC768429	2.90728	-0.55102	10.8966	0.000963399	0.0415268	LOC768429
MEIOB	2.91362	1.45385	16.4051	5.11462e-05	0.00567335	MEIOB
SOD3	2.92019	2.47459	33.5204	7.05188e-09	3.71989e-06	SOD3
WFIKKN2	2.93693	-0.713203	32.0406	1.50986e-08	6.98149e-06	WFIKKN2
SBSPON	3.11006	0.718884	12.6569	0.000374173	0.0223902	SBSPON
GATA3	3.11352	1.08049	15.5184	8.1708e-05	0.00799736	GATA3
SLC18A2	3.1308	3.85919	14.117	0.000171781	0.0129384	SLC18A2
LOC100859374	3.20233	-0.235392	10.8017	0.00101407	0.0431023	LOC100859374
UCN3	3.22306	0.578458	12.9009	0.000328422	0.0205885	UCN3
FOXB1	3.24068	-0.661315	11.0733	0.000875785	0.0386231	FOXB1
LOC101750514	3.24129	-0.0620605	42.1645	8.3909e-11	5.56681e-08	LOC101750514
TPH2	3.25212	2.92458	12.5092	0.00040496	0.0236754	TPH2
LOC417973	3.37876	1.22987	28.2632	1.05889e-07	3.43778e-05	LOC417973
CCL19	3.43557	1.16582	18.2133	1.97493e-05	0.00262048	CCL19
LOC107054704	3.46725	1.0689	13.9221	0.000190543	0.0138452	LOC107054704
LOC107054669	3.47555	0.00477854	15.4782	8.34602e-05	0.00811158	LOC107054669
CALCA	3.47569	1.4826	14.819	0.000118334	0.00986702	CALCA
FEV	3.49787	-0.800737	15.3313	9.02076e-05	0.0083264	FEV
OASL	3.65012	6.21004	33.3737	7.60468e-09	3.868e-06	OASL
FOLR1	3.71625	-0.23892	51.6088	6.77384e-13	6.46013e-10	FOLR1
SLC6A4	3.73638	3.43413	15.3335	9.01029e-05	0.0083264	SLC6A4
LOC107055274	3.74033	-0.932776	19.0099	1.30044e-05	0.00198561	LOC107055274
DDC	4.00176	4.05442	14.7331	0.000123855	0.0102712	DDC
SLC13A1	4.03327	0.584374	68.4008	1.33424e-16	1.85083e-13	SLC13A1
EN1	4.06934	0.740107	14.1444	0.000169305	0.0128528	EN1
LOC107049382	4.11943	1.90151	29.8374	4.69835e-08	1.83826e-05	LOC107049382
SIM1	4.13126	-1.02304	13.4312	0.000247475	0.0167089	SIM1
LOC107049357	4.15722	0.94781	15.4642	8.4085e-05	0.00812059	LOC107049357
LOC107053723	4.22115	-0.513146	59.246	1.39145e-14	1.63324e-11	LOC107053723
SLCO1C1	4.29031	1.24988	110.281	8.50437e-26	3.2442e-22	SLCO1C1
SAMD9L	4.39675	1.90615	53.5367	2.5381e-13	2.58193e-10	SAMD9L
IFIT5	4.4587	6.97843	46.5873	8.76262e-12	6.36708e-09	IFIT5
PAX2	4.61624	1.23326	11.3481	0.000755258	0.0357903	PAX2
OTX2	4.70594	1.20485	46.7476	8.07457e-12	6.1605e-09	OTX2
LOC100859113	4.78922	0.451039	16.715	4.34361e-05	0.00498339	LOC100859113
LOC418700	4.826	2.42322	17.6436	2.66408e-05	0.00333207	LOC418700
RSAD2	4.87962	5.32272	34.7515	3.74599e-09	2.19847e-06	RSAD2
OXT	4.93226	4.96801	18.8931	1.3825e-05	0.00202666	OXT
LOC107052871	5.29585	0.0998284	12.061	0.000514863	0.0279805	LOC107052871
SLC13A4	5.40074	3.45745	175.461	4.74943e-40	3.62358e-36	SLC13A4
LOC107049255	5.71845	-0.70336	18.8765	1.39458e-05	0.00202666	LOC107049255
PITX2	5.81603	0.545117	11.5755	0.000668276	0.0330007	PITX2
SHOX2	6.38184	-0.813736	22.9921	1.62672e-06	0.000387844	SHOX2
LOC107056385	6.49264	1.89535	86.061	1.74467e-20	3.32773e-17	LOC107056385
SLC6A20	6.80275	0.325071	115.923	4.94209e-27	2.51371e-23	SLC6A20
SOX14	6.83255	-0.389343	18.7792	1.46758e-05	0.00209288	SOX14
KCNJ13	6.83577	0.362574	106.342	6.20546e-25	1.89378e-21	KCNJ13
TTR	7.50367	9.72065	1229.65	2.1941e-269	3.34798e-265	TTR
WNT3	7.68794	-1.31428	19.7881	8.65212e-06	0.0014834	WNT3
LOC107056166	7.87947	-1.14625	14.9667	0.000109428	0.00944398	LOC107056166
LOC107057083	8.06613	-0.980104	15.1021	0.000101849	0.00898334	LOC107057083
LOC107050591	8.78781	-0.318608	15.581	7.90464e-05	0.00783227	LOC107050591

## Sheet: ChickenBrain2.3_48H
GeneNames	logFC	logCPM	LR	PValue	FDR	ChickenOrtholog
LOC107050416	-9.06433	-0.0520737	14.6401	0.000130119	0.000852001	LOC107050416
LOC107055934	-6.40243	0.320013	12.957	0.00031873	0.00186889	LOC107055934
LOC107052498	-6.09396	0.144402	74.2819	6.77227e-18	2.87812e-16	LOC107052498
LOC107056641	-4.60733	-1.02275	6.72462	0.00950911	0.0330212	LOC107056641
FAM181A	-3.85025	0.963812	65.906	4.72939e-16	1.70356e-14	FAM181A
LOC107056004	-3.68928	0.0597413	30.9807	2.60612e-08	3.95021e-07	LOC107056004
LOC107057433	-3.50174	-0.539664	9.22524	0.00238701	0.0104697	LOC107057433
MLPH	-3.48337	2.92749	59.0941	1.50307e-14	4.72649e-13	MLPH
LOC107049294	-3.46287	4.80521	29.0342	7.11121e-08	1.00374e-06	LOC107049294
P2RY4	-3.37713	-0.0944604	28.239	1.0722e-07	1.45799e-06	P2RY4
VWF	-3.34768	3.86937	46.4433	9.43066e-12	2.27693e-10	VWF
CD34	-3.25072	1.71806	41.6691	1.08104e-10	2.27253e-09	CD34
C8ORF22	-3.23309	3.9329	89.2051	3.55925e-21	1.97557e-19	C8ORF22
PIGY	-3.2278	5.06013	60.194	8.59556e-15	2.76994e-13	PIGY
COL1A1	-3.18602	3.493	70.8593	3.83637e-17	1.50342e-15	COL1A1
LOC107056159	-3.00658	-0.0555043	26.7544	2.31028e-07	2.94391e-06	LOC107056159
GPR34	-2.97827	1.17151	37.3552	9.84577e-10	1.8109e-08	GPR34
ECM2	-2.94072	2.22023	50.364	1.27717e-12	3.3592e-11	ECM2
SERPIND1	-2.93476	0.693765	41.7304	1.04767e-10	2.21717e-09	SERPIND1
ITGA1	-2.92954	0.338504	34.0921	5.25656e-09	8.873e-08	ITGA1
ABCB5	-2.86881	3.53082	43.1012	5.19805e-11	1.13868e-09	ABCB5
LOC107054798	-2.83214	4.22503	29.1214	6.79823e-08	9.66563e-07	LOC107054798
TECRL	-2.79779	0.670708	13.8328	0.000199818	0.00124314	TECRL
LOC107056545	-2.79048	1.2739	22.659	1.93452e-06	2.04838e-05	LOC107056545
HKDC1	-2.75231	4.06573	74.0775	7.51105e-18	3.18342e-16	HKDC1
NCALD	-2.72222	6.65872	83.7204	5.69932e-20	2.84001e-18	NCALD
LOC100858707	-2.70009	0.547442	15.4742	8.36388e-05	0.000575436	LOC100858707
LOC101751743	-2.68091	0.173745	23.8081	1.06435e-06	1.18322e-05	LOC101751743
RAMP2	-2.67634	0.898107	34.2598	4.82234e-09	8.18433e-08	RAMP2
LOC107050162	-2.66158	4.22992	119.084	1.00405e-27	8.11411e-26	LOC107050162
ADAMTS17	-2.65622	2.40242	49.7686	1.72992e-12	4.48945e-11	ADAMTS17
LOC107052906	-2.65022	0.0160088	27.3226	1.72183e-07	2.23423e-06	LOC107052906
LOC107051246	-2.59921	2.23642	36.3817	1.62223e-09	2.89828e-08	LOC107051246
ADCY1	-2.58837	3.68354	43.6998	3.82816e-11	8.51751e-10	ADCY1
LOC107050337	-2.56149	1.64978	17.1213	3.50672e-05	0.000270764	LOC107050337
PLA1A	-2.55432	0.772998	16.7674	4.22532e-05	0.000318831	PLA1A
OSTN	-2.55321	0.703887	22.7526	1.84256e-06	1.95899e-05	OSTN
LOC107049045	-2.54781	-0.630475	10.1474	0.00144502	0.00681315	LOC107049045
LOC107053524	-2.54303	0.225504	29.0829	6.93474e-08	9.81499e-07	LOC107053524
LOC107051597	-2.49319	0.259013	11.8282	0.000583416	0.00313885	LOC107051597
LOC101750377	-2.47893	2.84854	33.1203	8.66298e-09	1.4178e-07	LOC101750377
FAP	-2.45509	0.29489	27.7608	1.37278e-07	1.81144e-06	FAP
LRRC18	-2.43512	0.697383	25.3114	4.87808e-07	5.84807e-06	LRRC18
FBLN5	-2.41964	0.0937703	20.0876	7.39735e-06	6.86765e-05	FBLN5
SLC9A3	-2.41761	-0.219885	13.3655	0.000256301	0.00153928	SLC9A3
LOC415852	-2.41563	1.55807	17.7767	2.48402e-05	0.000200224	LOC415852
LUM	-2.3771	2.76102	32.8513	9.9482e-09	1.60957e-07	LUM
KCNH5	-2.35284	5.77797	29.1054	6.85445e-08	9.72783e-07	KCNH5
FOXQ1	-2.32631	-0.108299	18.4806	1.71643e-05	0.000144241	FOXQ1
COL15A1	-2.30612	1.32873	19.6744	9.18223e-06	8.32163e-05	COL15A1
FNDC1	-2.30398	3.57111	62.1189	3.23333e-15	1.08921e-13	FNDC1
LOC101750905	-2.3011	-0.260671	22.4583	2.14753e-06	2.24798e-05	LOC101750905
LOC107056462	-2.29608	-0.39666	9.69598	0.00184672	0.00845415	LOC107056462
LOC101748090	-2.27687	0.118442	19.8612	8.32717e-06	7.6086e-05	LOC101748090
LOC107052832	-2.26114	2.00868	31.3918	2.10872e-08	3.24356e-07	LOC107052832
LOC107051212	-2.2577	-0.128334	15.6596	7.58285e-05	0.000530357	LOC107051212
LOC107053843	-2.24617	1.04758	18.1647	2.026e-05	0.000166752	LOC107053843
VWA2	-2.2439	1.14944	16.157	5.8302e-05	0.000422358	VWA2
HES5	-2.24118	1.18289	16.1628	5.81243e-05	0.000421658	HES5
RXFP1	-2.21756	4.3905	49.2534	2.24939e-12	5.75144e-11	RXFP1
RGS5	-2.1985	5.50258	69.4958	7.65757e-17	2.93132e-15	RGS5
TEK	-2.19521	0.976669	24.4648	7.56785e-07	8.6791e-06	TEK
LOC107053130	-2.1911	1.30058	13.8956	0.000193253	0.00120663	LOC107053130
PTPRB	-2.18122	3.33197	37.3055	1.00999e-09	1.85326e-08	PTPRB
DSP	-2.18051	4.67646	36.4779	1.54404e-09	2.77768e-08	DSP
LOC107050675	-2.17593	5.65121	103.201	3.02873e-24	2.00165e-22	LOC107050675
STX19	-2.17196	0.695559	15.9451	6.52057e-05	0.000463468	STX19
NTSR1	-2.15253	3.70148	77.4263	1.37766e-18	6.19233e-17	NTSR1
LOC100858452	-2.14284	1.41443	32.011	1.53303e-08	2.41521e-07	LOC100858452
LOC107053437	-2.12423	0.176584	11.8519	0.000576015	0.00310236	LOC107053437
LOC422316	-2.12142	3.52754	48.0159	4.22768e-12	1.04499e-10	LOC422316
CLSTN2	-2.11341	6.79983	69.3999	8.03947e-17	3.06581e-15	CLSTN2
COL3A1	-2.1052	4.27029	65.9252	4.68357e-16	1.69489e-14	COL3A1
KLHL1	-2.09186	2.60022	36.7986	1.30985e-09	2.38386e-08	KLHL1
FRMD7	-2.09162	1.97716	7.63744	0.00571689	0.0217691	FRMD7
LOC101747537	-2.06802	0.540957	10.9949	0.000913639	0.00459492	LOC101747537
PAQR5	-2.06273	2.11977	36.8582	1.2704e-09	2.31476e-08	PAQR5
LOC107052661	-2.06198	-0.35223	10.1782	0.00142108	0.00671452	LOC107052661
LOC107049449	-2.04696	0.811892	14.9079	0.000112887	0.000753398	LOC107049449
VIPR2	-2.04683	1.41326	28.6809	8.53418e-08	1.19059e-06	VIPR2
RRH	-2.04233	0.385357	10.7598	0.00103729	0.00511495	RRH
SLC1A2	-2.04055	11.1092	116.371	3.94126e-27	3.04316e-25	SLC1A2
NOS1	-2.03593	6.56732	74.0537	7.602e-18	3.21082e-16	NOS1
LOC101749435	-2.02921	0.235142	12.2617	0.000462351	0.00255629	LOC101749435
CFHR2	-2.02462	4.09051	43.2064	4.9259e-11	1.08539e-09	CFHR2
ABCC4	-2.02333	4.84536	7.87204	0.0050205	0.0195225	ABCC4
USH1C	-2.01388	3.75351	42.5925	6.74188e-11	1.45239e-09	USH1C
LOC107051290	-2.009	6.14728	54.2555	1.76045e-13	4.99231e-12	LOC107051290
LOC101747455	-2.00597	1.063	16.5733	4.68047e-05	0.000348788	LOC101747455
GPR12	-2.00374	1.07196	18.4293	1.7633e-05	0.000147544	GPR12
LOC107049765	-1.9996	0.714596	18.023	2.18247e-05	0.000178688	LOC107049765
LOC107056605	-1.99411	-0.424325	11.8909	0.000564079	0.00304957	LOC107056605
LYRM9	-1.99101	1.49008	19.2573	1.14233e-05	0.000101003	LYRM9
GUCY1A2	-1.98508	5.80661	51.1183	8.69647e-13	2.31466e-11	GUCY1A2
SLC30A8	-1.97766	-0.381604	15.1935	9.70392e-05	0.000657195	SLC30A8
LOC426093	-1.97262	0.276209	7.36626	0.00664592	0.0246801	LOC426093
LOC101750883	-1.96544	4.40866	61.7206	3.95826e-15	1.32199e-13	LOC101750883
OGN	-1.9599	2.33456	10.3196	0.00131626	0.00629358	OGN
IGSF10	-1.9517	2.48035	17.6686	2.62931e-05	0.000209767	IGSF10
LOC428421	-1.9506	0.234678	14.9495	0.00011043	0.000738583	LOC428421
COL1A2	-1.94722	6.35345	26.2214	3.04431e-07	3.7925e-06	COL1A2
ENTPD2	-1.94035	7.12093	34.5883	4.07353e-09	6.96654e-08	ENTPD2
ACVRL1	-1.92813	2.20148	19.312	1.11009e-05	9.85994e-05	ACVRL1
NID1	-1.92125	3.92728	61.6504	4.10182e-15	1.36701e-13	NID1
KCNA6	-1.91724	2.82887	37.6544	8.4457e-10	1.57193e-08	KCNA6
GRM3	-1.91173	7.79593	90.4476	1.89941e-21	1.08121e-19	GRM3
TNS4	-1.90687	-0.053849	10.7818	0.00102504	0.00506738	TNS4
GPR26	-1.90237	1.69134	18.7582	1.48386e-05	0.000127058	GPR26
LOC107056478	-1.89302	0.339939	10.3294	0.00130928	0.00626408	LOC107056478
LOC107053497	-1.8899	1.21526	19.5175	9.96808e-06	8.95577e-05	LOC107053497
GPR124	-1.88376	3.01104	37.8509	7.63616e-10	1.42979e-08	GPR124
ENPP3	-1.87733	0.691785	16.1244	5.93156e-05	0.000428705	ENPP3
LOC107053249	-1.87711	-0.254429	12.4483	0.000418363	0.00234214	LOC107053249
LOC107055576	-1.87065	1.71669	14.8173	0.000118443	0.000787116	LOC107055576
LOC101751233	-1.86692	1.77358	16.5661	4.69837e-05	0.000349621	LOC101751233
ELOVL2	-1.86412	5.69596	73.0101	1.2899e-17	5.29438e-16	ELOVL2
TREM2	-1.86148	0.678683	13.8502	0.000197978	0.00123366	TREM2
LOC107056535	-1.85278	2.78336	31.9979	1.54343e-08	2.42915e-07	LOC107056535
KNDC1	-1.85005	4.45776	52.3893	4.55202e-13	1.23475e-11	KNDC1
LOC100859067	-1.83764	1.76879	13.0551	0.000302457	0.0017815	LOC100859067
FGF19	-1.83369	0.611915	10.7907	0.0010201	0.00504937	FGF19
LOC107049603	-1.82662	4.46496	31.4249	2.0731e-08	3.19192e-07	LOC107049603
LOC107057148	-1.81993	-0.414116	8.88819	0.00287021	0.0122047	LOC107057148
PHACTR1	-1.81977	6.58101	126.467	2.42957e-29	2.09359e-27	PHACTR1
SLC22A3	-1.81938	2.12156	18.905	1.37393e-05	0.000118853	SLC22A3
PDE10A	-1.81207	6.14837	35.7884	2.19949e-09	3.87194e-08	PDE10A
PLEKHH1	-1.8035	3.08324	17.5204	2.84243e-05	0.000224359	PLEKHH1
DSC2	-1.80129	0.170036	11.9739	0.000539496	0.00293598	DSC2
SLC13A3	-1.7969	7.06985	28.0977	1.15343e-07	1.55491e-06	SLC13A3
KCNA1	-1.7958	3.1399	24.0132	9.56763e-07	1.07203e-05	KCNA1
LOC425324	-1.79002	2.42974	12.1416	0.000493091	0.0027061	LOC425324
LOC107057159	-1.78877	0.091634	11.8519	0.000576035	0.00310236	LOC107057159
LOC107051736	-1.78591	3.32055	36.4335	1.57965e-09	2.82868e-08	LOC107051736
HMGCS1	-1.78382	6.90375	16.1147	5.96186e-05	0.000430297	HMGCS1
FGF5	-1.77879	1.69252	18.3227	1.86473e-05	0.000155143	FGF5
LOC107056978	-1.77767	0.130543	12.1823	0.000482458	0.00265335	LOC107056978
TMEM179	-1.77715	3.6129	30.9746	2.61426e-08	3.9587e-07	TMEM179
NWD2	-1.77009	7.01037	39.1911	3.84295e-10	7.58716e-09	NWD2
TH	-1.76991	-0.842859	7.53798	0.00604116	0.0228215	TH
ROBO3	-1.76122	1.73993	18.4657	1.72992e-05	0.000145296	ROBO3
LOC101749230	-1.76116	3.01005	36.4414	1.57324e-09	2.82368e-08	LOC101749230
LOC100859791	-1.76082	3.75497	24.2261	8.56635e-07	9.66084e-06	LOC100859791
DNAJC5	-1.76026	5.27032	43.9774	3.32198e-11	7.4337e-10	DNAJC5
CHRM3	-1.75583	1.35846	15.5762	7.92449e-05	0.000550059	CHRM3
LOC107053678	-1.74766	1.70476	13.1614	0.000285772	0.00169153	LOC107053678
RXRG	-1.74123	2.15974	23.8604	1.03579e-06	1.15229e-05	RXRG
ACAN	-1.74021	4.19109	46.3695	9.79284e-12	2.36072e-10	ACAN
LOC107053526	-1.73746	2.3795	15.8774	6.75827e-05	0.000478478	LOC107053526
LOC107056569	-1.73667	2.07907	11.5301	0.000684797	0.00359139	LOC107056569
GABRG3	-1.72924	1.48348	21.1108	4.33483e-06	4.24955e-05	GABRG3
TAGLN	-1.72601	1.81698	15.6405	7.65971e-05	0.000534774	TAGLN
EFEMP1	-1.72483	4.44024	47.1743	6.49451e-12	1.58521e-10	EFEMP1
XKR4	-1.71013	5.50713	42.9862	5.51272e-11	1.20423e-09	XKR4
SCUBE1	-1.70688	5.2658	45.7497	1.34372e-11	3.18996e-10	SCUBE1
LOC107054912	-1.7065	1.76719	19.3441	1.09154e-05	9.72291e-05	LOC107054912
LOC107053748	-1.7063	3.75734	27.7715	1.36522e-07	1.80912e-06	LOC107053748
LOC107056901	-1.69707	1.87992	19.4894	1.01161e-05	9.07304e-05	LOC107056901
LOC107052128	-1.69485	-0.327197	8.75865	0.00308138	0.0129909	LOC107052128
EML5	-1.68752	4.15595	23.1884	1.46883e-06	1.59536e-05	EML5
ABCB1LB	-1.68655	2.73139	26.1719	3.12327e-07	3.88466e-06	ABCB1LB
LOC107053442	-1.68573	2.6856	24.5374	7.28818e-07	8.38302e-06	LOC107053442
LOC107053546	-1.68298	1.65933	8.38443	0.00378449	0.0154601	LOC107053546
LOC107052921	-1.68118	0.499869	11.3332	0.000761352	0.00393336	LOC107052921
PARVA	-1.67777	2.76614	22.814	1.78458e-06	1.90254e-05	PARVA
GRPR	-1.66112	0.48487	12.7518	0.000355668	0.00205054	GRPR
TBX18	-1.66107	1.45609	14.428	0.000145618	0.000939292	TBX18
EPHA6	-1.66073	7.53017	74.6937	5.49711e-18	2.349e-16	EPHA6
PAQR8	-1.6603	7.57645	31.9001	1.62308e-08	2.54936e-07	PAQR8
CGNRH-R	-1.65418	1.7983	15.3754	8.81281e-05	0.000603926	CGNRH-R
LOC101749175	-1.65096	3.58952	30.6557	3.08127e-08	4.60331e-07	LOC101749175
SCARA3	-1.65059	2.11185	15.3103	9.12196e-05	0.000622376	SCARA3
LOC100857440	-1.65009	1.9275	20.8307	5.01729e-06	4.84249e-05	LOC100857440
CERS1	-1.64957	7.24818	55.6389	8.70833e-14	2.53876e-12	CERS1
LOC423605	-1.64768	0.585335	8.0941	0.00444096	0.0176383	LOC423605
NSDHL	-1.6429	3.98553	46.1119	1.11691e-11	2.67594e-10	NSDHL
LOC107056587	-1.6422	-0.0621784	6.23272	0.0125411	0.041119	LOC107056587
SEMA3A	-1.63823	5.72448	77.733	1.17952e-18	5.34797e-17	SEMA3A
LOC101748980	-1.63573	1.45869	17.1036	3.53956e-05	0.000273029	LOC101748980
LOC107055775	-1.63417	1.3522	12.3338	0.000444838	0.00246909	LOC107055775
SLC47A2	-1.63227	3.33414	22.0251	2.69113e-06	2.75237e-05	SLC47A2
CHRM5	-1.62964	3.67218	26.7031	2.37239e-07	3.00877e-06	CHRM5
SCUBE2	-1.62299	3.94064	53.0147	3.31057e-13	9.18772e-12	SCUBE2
BRS3	-1.62199	4.48542	34.8275	3.60243e-09	6.18801e-08	BRS3
GPR50	-1.62037	0.3751	10.1046	0.001479	0.00695237	GPR50
SCGN	-1.61899	4.90024	5.81139	0.0159227	0.0497089	SCGN
LOC107054512	-1.61882	2.13482	15.3355	9.00077e-05	0.000614645	LOC107054512
LOC107055721	-1.61609	-0.426798	7.02591	0.00803386	0.028852	LOC107055721
FREM1	-1.61347	2.21968	19.166	1.19828e-05	0.000105195	FREM1
BMPR1B	-1.61072	3.08137	28.3972	9.88085e-08	1.35781e-06	BMPR1B
IGSF9B	-1.60935	8.04189	13.1511	0.000287357	0.00170027	IGSF9B
VGLL3	-1.60437	3.41455	26.3292	2.87908e-07	3.60682e-06	VGLL3
LOC107053531	-1.60408	0.503421	8.35233	0.00385193	0.0156945	LOC107053531
CELF2	-1.60166	5.21885	52.5002	4.3021e-13	1.17719e-11	CELF2
NEGR1	-1.60116	9.5818	37.2851	1.0206e-09	1.87053e-08	NEGR1
ATRNL1	-1.59859	6.86049	62.9792	2.08906e-15	7.14541e-14	ATRNL1
LOC107051276	-1.59621	4.00382	51.9446	5.70891e-13	1.54052e-11	LOC107051276
LOC101748788	-1.5937	6.21611	16.4487	4.99833e-05	0.000368949	LOC101748788
LOC422643	-1.59272	1.32789	12.6263	0.000380366	0.00216675	LOC422643
LOC100859377	-1.59033	-0.117414	11.2984	0.000775758	0.00398534	LOC100859377
SLC6A13	-1.58962	3.14679	11.6267	0.000650126	0.00343613	SLC6A13
LOC107051501	-1.58859	4.33999	39.7201	2.93097e-10	5.89103e-09	LOC107051501
LOC101751443	-1.58777	2.36508	14.7044	0.000125755	0.000829347	LOC101751443
EPHA1	-1.58566	-0.430836	9.55582	0.00199317	0.00899782	EPHA1
LOC101751133	-1.58412	3.66115	12.7989	0.000346824	0.0020072	LOC101751133
SLC39A6	-1.5826	5.59041	49.1429	2.37972e-12	6.0549e-11	SLC39A6
HOMER2	-1.58086	5.62803	58.2667	2.2889e-14	7.11155e-13	HOMER2
LOC107056833	-1.57967	1.51733	6.99967	0.00815248	0.0291772	LOC107056833
PDGFRA	-1.57781	6.04138	22.5043	2.09679e-06	2.20227e-05	PDGFRA
LOC107052625	-1.57685	0.687083	12.0889	0.000507216	0.00277678	LOC107052625
DOK6	-1.56906	6.37126	72.7001	1.5093e-17	6.10625e-16	DOK6
AFAP1	-1.568	4.85573	36.4373	1.57654e-09	2.82636e-08	AFAP1
FAXC	-1.56408	5.56664	43.9573	3.35619e-11	7.49951e-10	FAXC
MYO15A	-1.56354	2.05829	12.7236	0.000361072	0.0020735	MYO15A
USH1G	-1.56161	-0.387645	6.28712	0.0121618	0.0401372	USH1G
LOC428971	-1.56107	1.22487	11.7173	0.000619206	0.00329954	LOC428971
PODXL	-1.56103	4.79215	49.5166	1.96703e-12	5.06266e-11	PODXL
LOC107050822	-1.55892	3.60907	24.8139	6.31417e-07	7.36955e-06	LOC107050822
DLGAP2	-1.55854	5.92392	39.8251	2.7775e-10	5.59699e-09	DLGAP2
LOC107050650	-1.55595	2.61514	22.6783	1.91521e-06	2.02931e-05	LOC107050650
EDN3	-1.55288	3.94096	27.6729	1.43659e-07	1.88449e-06	EDN3
LOC107055982	-1.55106	0.930046	8.876	0.00288945	0.0122731	LOC107055982
PCLO	-1.54609	7.17587	46.831	7.73816e-12	1.8741e-10	PCLO
CERS6	-1.54472	5.3303	75.8805	3.01364e-18	1.31663e-16	CERS6
LOC107053933	-1.54352	2.21475	11.8419	0.000579137	0.00311798	LOC107053933
OTOG	-1.54269	1.42354	8.57149	0.00341468	0.0141647	OTOG
AQP9	-1.54237	1.84745	8.73179	0.00312709	0.0131464	AQP9
LOC107054134	-1.54236	0.814287	8.34303	0.00387171	0.0157586	LOC107054134
LMCD1	-1.53956	4.53045	55.1518	1.11573e-13	3.22259e-12	LMCD1
KCNE4	-1.53775	0.969928	13.7948	0.000203895	0.00126497	KCNE4
ATP13A5	-1.5348	3.29254	10.455	0.00122319	0.00590288	ATP13A5
LOC107051008	-1.53349	-0.0234309	9.17375	0.00245511	0.0107022	LOC107051008
LOC107056619	-1.53287	1.83358	16.2664	5.50302e-05	0.000402583	LOC107056619
GLI2	-1.52544	2.79036	26.1968	3.08331e-07	3.83802e-06	GLI2
NOV	-1.52521	3.54433	20.7881	5.13012e-06	4.93916e-05	NOV
CDR2	-1.52251	1.13624	13.8489	0.000198117	0.00123404	CDR2
CCDC113	-1.52248	1.64058	10.9981	0.000912035	0.00459019	CCDC113
DICER1	-1.52243	4.31277	25.5611	4.28587e-07	5.19399e-06	DICER1
SHMT1	-1.52152	2.24559	13.5384	0.000233726	0.00142177	SHMT1
GRM2	-1.52053	6.27241	30.6936	3.02156e-08	4.53148e-07	GRM2
LOC107052863	-1.51861	3.69695	15.9542	6.48934e-05	0.000462166	LOC107052863
LOC107050287	-1.51793	3.48527	11.7663	0.00060313	0.00322932	LOC107050287
EMP2	-1.51663	3.31899	33.0764	8.86099e-09	1.44566e-07	EMP2
HR	-1.5165	3.58758	26.5074	2.62535e-07	3.31023e-06	HR
CPED1	-1.51589	2.11902	9.12331	0.00252373	0.0109615	CPED1
LOC107052288	-1.51565	1.199	9.69411	0.00184859	0.00845784	LOC107052288
MYOF	-1.51542	2.34095	14.456	0.000143469	0.000926197	MYOF
LOC107049698	-1.5136	-0.403541	6.7576	0.00933491	0.0325283	LOC107049698
MEGF6	-1.50931	4.54878	28.9117	7.57549e-08	1.06254e-06	MEGF6
LOC107052550	-1.50929	0.237526	8.47059	0.00360935	0.0148692	LOC107052550
LOC107057361	-1.50571	0.102726	7.37457	0.00661527	0.0245973	LOC107057361
PAQR9	-1.50023	3.52177	28.0001	1.21307e-07	1.62735e-06	PAQR9
ITPKB	1.50262	6.63212	67.9014	1.71883e-16	6.38301e-15	ITPKB
BLK	1.50399	1.72991	16.9911	3.75548e-05	0.000287693	BLK
TNFSF15	1.50598	-0.156166	10.8647	0.000980149	0.00488415	TNFSF15
IGSF1	1.50715	0.869612	13.9704	0.000185714	0.00116329	IGSF1
LOC101748347	1.50771	-0.0897086	9.16466	0.00246733	0.0107464	LOC101748347
LOC100858751	1.50996	3.35115	21.0102	4.56833e-06	4.45048e-05	LOC100858751
GPNMB	1.5106	1.5802	12.572	0.000391569	0.00221842	GPNMB
MCTP2	1.51232	4.46871	33.401	7.49856e-09	1.2337e-07	MCTP2
SLC26A2	1.51568	2.91209	24.9978	5.73963e-07	6.77676e-06	SLC26A2
FAM102B	1.51884	3.56263	28.8353	7.88037e-08	1.10431e-06	FAM102B
STK10	1.52075	4.88535	47.6066	5.20928e-12	1.28356e-10	STK10
CRISPLD1	1.52329	2.85492	19.4716	1.02105e-05	9.14193e-05	CRISPLD1
NCAPG	1.52378	2.1959	14.5716	0.000134936	0.000879115	NCAPG
GSG1L	1.52676	5.25174	26.3139	2.90199e-07	3.6297e-06	GSG1L
VRK2	1.52704	3.51725	24.5551	7.22158e-07	8.31254e-06	VRK2
WDHD1	1.52942	1.12604	13.6207	0.000223708	0.00137045	WDHD1
LGALS2	1.53173	0.985894	6.11487	0.0134049	0.04335	LGALS2
AMY2A	1.53292	3.14608	15.9383	6.54412e-05	0.000464582	AMY2A
ZNF710	1.53392	4.83883	56.2428	6.40533e-14	1.89571e-12	ZNF710
LRP3	1.53616	5.63303	36.7746	1.32608e-09	2.4106e-08	LRP3
IGF2BP2	1.53803	3.97119	28.1254	1.13703e-07	1.53676e-06	IGF2BP2
LOC101747807	1.53937	1.26529	8.78267	0.00304106	0.0128436	LOC101747807
HGFAC	1.53971	0.332342	12.7779	0.000350729	0.00202605	HGFAC
TRPV2	1.54011	4.83076	53.3654	2.76927e-13	7.7267e-12	TRPV2
ESR1	1.54261	0.696468	13.1636	0.000285441	0.00169085	ESR1
ENPP4	1.54337	4.6905	63.8723	1.32749e-15	4.64236e-14	ENPP4
DNAJC13	1.54526	7.06412	54.7389	1.37652e-13	3.96118e-12	DNAJC13
MGST2	1.54602	0.627788	10.4716	0.00121221	0.00586177	MGST2
LOC418421	1.54621	2.31649	12.1081	0.000502044	0.00274943	LOC418421
PLK2	1.54673	6.06497	60.3603	7.89886e-15	2.55599e-13	PLK2
LOC425001	1.54812	1.9881	19.4525	1.03135e-05	9.22887e-05	LOC425001
C4	1.54875	1.68632	13.7875	0.000204697	0.00126693	C4
PNPLA7	1.54883	4.99324	68.4724	1.28663e-16	4.81237e-15	PNPLA7
KIF13B	1.54925	6.63362	22.4242	2.186e-06	2.28213e-05	KIF13B
MYOC	1.54989	3.27934	9.25602	0.00234723	0.0103434	MYOC
GCNT7	1.5504	2.71669	17.0349	3.6699e-05	0.00028169	GCNT7
LOC431499	1.55053	1.83009	8.0898	0.00445152	0.0176752	LOC431499
LOC425462	1.55105	3.17635	25.275	4.97119e-07	5.94599e-06	LOC425462
LOC107053958	1.55132	0.566195	8.81272	0.00299137	0.0126543	LOC107053958
LOC100859840	1.55139	3.71187	23.3588	1.34428e-06	1.46929e-05	LOC100859840
MT4	1.55251	8.70507	17.366	3.08287e-05	0.000241505	MT4
P4HA2	1.55348	4.37639	33.7754	6.18575e-09	1.03197e-07	P4HA2
LOC423719	1.55433	0.797132	9.09312	0.00256573	0.0111129	LOC423719
MIER1	1.55632	5.35001	84.2413	4.37926e-20	2.21046e-18	MIER1
MNAT1	1.55664	6.09792	87.8906	6.91765e-21	3.75503e-19	MNAT1
SLA	1.55797	1.1321	15.5738	7.93482e-05	0.000550287	SLA
LOC107054951	1.56062	0.645825	7.1699	0.0074137	0.0269978	LOC107054951
GMEB2	1.56128	5.15532	59.8416	1.02809e-14	3.27916e-13	GMEB2
LOC101750247	1.56572	1.251	13.2208	0.000276862	0.00164817	LOC101750247
TRIM47	1.56575	5.88566	58.8504	1.70128e-14	5.3283e-13	TRIM47
LOC107053052	1.56618	0.557748	11.6137	0.000654672	0.00345313	LOC107053052
CARHSP1	1.56939	5.28903	9.29997	0.00229158	0.0101309	CARHSP1
LOC107055680	1.56956	2.03381	10.9176	0.000952568	0.00476651	LOC107055680
ST6GAL1	1.56976	7.22888	63.4372	1.65563e-15	5.71302e-14	ST6GAL1
LOC100858014	1.5704	0.895546	14.5109	0.000139355	0.000902622	LOC100858014
LOC107055739	1.57141	6.07757	21.2658	3.99795e-06	3.94159e-05	LOC107055739
ZYX	1.5726	7.51891	49.224	2.28345e-12	5.82897e-11	ZYX
IL12RB2	1.57442	2.96861	13.0484	0.00030354	0.00178721	IL12RB2
LOC107051791	1.57446	-0.398448	7.26785	0.00701996	0.0257989	LOC107051791
COL13A1	1.57524	4.61451	35.2393	2.91583e-09	5.06439e-08	COL13A1
TMOD1	1.5775	4.09144	22.8272	1.77242e-06	1.89109e-05	TMOD1
FAM38B	1.57914	3.92029	7.75377	0.00536004	0.0206167	FAM38B
DAPP1	1.57996	3.61282	21.8412	2.96177e-06	2.98415e-05	DAPP1
TAGLN3	1.58021	8.74122	45.2572	1.72782e-11	4.04031e-10	TAGLN3
NUB1	1.5807	7.07994	68.0644	1.58245e-16	5.89056e-15	NUB1
BTG2	1.58316	6.12294	52.6005	4.08778e-13	1.12248e-11	BTG2
MGP	1.58507	4.11242	19.5591	9.75345e-06	8.80351e-05	MGP
WDFY2	1.58644	5.30446	74.7955	5.22088e-18	2.23709e-16	WDFY2
A2ML2	1.58753	0.125407	6.36074	0.0116673	0.0387758	A2ML2
FNDC4	1.58965	6.37544	49.4261	2.05986e-12	5.28414e-11	FNDC4
SCARF1	1.58979	3.3601	10.919	0.000951824	0.00476431	SCARF1
LOC101747958	1.59016	0.59452	11.462	0.000710353	0.00370774	LOC101747958
FAM109A	1.5914	1.67912	20.314	6.57168e-06	6.15977e-05	FAM109A
LDHA	1.59169	8.10208	76.9884	1.71962e-18	7.6413e-17	LDHA
NTN4L	1.59305	6.78707	43.206	4.92693e-11	1.08539e-09	NTN4L
CREBRF	1.59701	5.58819	68.5176	1.25752e-16	4.71478e-15	CREBRF
PIM1	1.59743	2.94718	26.6316	2.46184e-07	3.11162e-06	PIM1
WDR53	1.59803	5.20064	70.4432	4.73707e-17	1.8385e-15	WDR53
DALRD3	1.5987	5.39585	65.7309	5.16899e-16	1.85335e-14	DALRD3
OAF	1.60128	4.65112	65.2842	6.48401e-16	2.30893e-14	OAF
RAD51D	1.60139	3.05088	21.9047	2.86539e-06	2.89828e-05	RAD51D
MXD3	1.60219	1.56656	16.8437	4.05886e-05	0.000308473	MXD3
FAM101A	1.6047	5.44191	59.8705	1.01308e-14	3.23792e-13	FAM101A
CNP	1.6066	10.0443	15.6739	7.52563e-05	0.000527302	CNP
CTGF	1.60818	6.22598	37.8758	7.53954e-10	1.41339e-08	CTGF
RFC1	1.61602	6.34556	94.5683	2.36782e-22	1.40957e-20	RFC1
LOC101747660	1.6182	2.48801	24.4832	7.49596e-07	8.60298e-06	LOC101747660
CYP2J2L1	1.61839	0.113578	12.7948	0.000347577	0.00200949	CYP2J2L1
LOC107055010	1.62008	2.03689	9.42383	0.00214184	0.00956924	LOC107055010
IGF2BP3	1.62103	4.15708	62.7881	2.30189e-15	7.85615e-14	IGF2BP3
TNFRSF1B	1.62337	2.39006	14.6454	0.000129748	0.000850284	TNFRSF1B
HK2	1.62484	5.11366	31.4584	2.03758e-08	3.14344e-07	HK2
TMBIM1	1.63141	6.52313	60.0934	9.04593e-15	2.90906e-13	TMBIM1
MYC	1.63178	2.86252	29.4777	5.6564e-08	8.09385e-07	MYC
ERICH1	1.63304	4.62738	31.6014	1.89289e-08	2.93473e-07	ERICH1
CTD-2521M24.10	1.63343	3.60861	12.5769	0.000390539	0.00221338	CTD-2521M24.10
EPHB6	1.63818	5.58821	33.5274	7.02677e-09	1.15975e-07	EPHB6
NAAA	1.64086	6.80638	45.5353	1.49912e-11	3.53198e-10	NAAA
RAPSN	1.64177	1.48861	10.6784	0.00108396	0.00531818	RAPSN
CAPN8	1.64254	0.245124	7.47733	0.00624806	0.0234652	CAPN8
LOC107057185	1.64397	1.56416	10.4784	0.00120777	0.00584295	LOC107057185
TNFSF4	1.64654	0.976862	12.6642	0.000372731	0.00213102	TNFSF4
MCL1	1.64875	7.72235	80.8304	2.4594e-19	1.16593e-17	MCL1
C3AR1	1.64959	2.10707	19.304	1.11473e-05	9.88988e-05	C3AR1
CSTF3	1.64988	5.70086	74.0499	7.61687e-18	3.21082e-16	CSTF3
LOC101750175	1.65262	1.89629	15.2505	9.41522e-05	0.000640983	LOC101750175
NBN	1.65692	6.45054	102.187	5.05309e-24	3.28387e-22	NBN
LOC769325	1.657	1.39232	12.8472	0.000337986	0.00196407	LOC769325
LOC101750454	1.65712	-0.376468	7.53084	0.00606518	0.0228997	LOC101750454
NR0B1	1.66005	3.72663	52.7928	3.70657e-13	1.02321e-11	NR0B1
LOC101749407	1.66102	-0.559745	9.68963	0.0018531	0.00846593	LOC101749407
DUSP1	1.66189	4.31331	27.0679	1.96431e-07	2.52992e-06	DUSP1
CABP7	1.66343	4.77361	28.1627	1.11531e-07	1.51003e-06	CABP7
SAMSN1	1.6649	0.593233	9.66596	0.00187713	0.00856072	SAMSN1
LOC107049633	1.66755	0.951167	11.6236	0.000651194	0.00344061	LOC107049633
LOC101750423	1.66839	1.86123	17.798	2.45639e-05	0.00019851	LOC101750423
LOC107055056	1.66969	0.236663	9.47484	0.00208309	0.00934964	LOC107055056
BTBD6	1.66974	6.62256	40.7358	1.74264e-10	3.60955e-09	BTBD6
ELP2	1.67211	4.70506	49.1954	2.31693e-12	5.90476e-11	ELP2
OTUD4	1.67599	6.03604	78.9321	6.42829e-19	2.96633e-17	OTUD4
PTPLAD2	1.6773	0.461239	9.86429	0.00168518	0.00779239	PTPLAD2
BAK1	1.67978	6.20294	81.2158	2.0237e-19	9.71188e-18	BAK1
LTC4SL	1.6814	2.29641	21.1614	4.22175e-06	4.1439e-05	LTC4SL
TUBA8A	1.68355	1.27551	7.44616	0.0063572	0.0237949	TUBA8A
FBXO6	1.68633	3.84252	43.867	3.51462e-11	7.84227e-10	FBXO6
DDR2	1.68827	3.73942	35.9052	2.07155e-09	3.65498e-08	DDR2
ACE	1.68955	4.26476	21.8162	3.00058e-06	3.01935e-05	ACE
LOC107051014	1.69275	5.0065	56.4463	5.77555e-14	1.73233e-12	LOC107051014
SELPLG	1.69525	0.600673	13.6288	0.00022274	0.00136506	SELPLG
TRAF3IP2	1.69565	4.31391	45.4982	1.52783e-11	3.5942e-10	TRAF3IP2
AL928654.7	1.69723	8.01153	41.858	9.81475e-11	2.09127e-09	AL928654.7
LOC101751655	1.70361	0.0183178	7.99522	0.0046901	0.0184679	LOC101751655
FAM163A	1.70438	0.816424	15.3238	9.05688e-05	0.000618206	FAM163A
LOC101750757	1.70665	0.316261	14.5401	0.000137208	0.000891309	LOC101750757
COL20A1	1.70842	3.21385	15.5606	7.99018e-05	0.000553227	COL20A1
PROX1	1.70897	3.83077	38.8024	4.68958e-10	9.04122e-09	PROX1
LRRN4	1.7109	4.50759	17.2156	3.3369e-05	0.00025945	LRRN4
LOC770260	1.71142	1.94347	19.6271	9.41224e-06	8.52513e-05	LOC770260
PLD4	1.71196	2.36457	14.1382	0.000169861	0.00107521	PLD4
GPX1	1.71258	5.83705	60.9071	5.98327e-15	1.94825e-13	GPX1
TNS1	1.71284	6.0944	57.5904	3.22796e-14	9.89126e-13	TNS1
DMB2	1.71284	3.04583	21.9336	2.82246e-06	2.86228e-05	DMB2
MATN3	1.71392	2.39049	19.0112	1.29956e-05	0.00011311	MATN3
VPS54	1.71479	5.56204	97.0136	6.88519e-23	4.26144e-21	VPS54
TGFBR2	1.71512	5.20531	64.0154	1.23449e-15	4.33656e-14	TGFBR2
KRT14	1.71758	2.10412	19.9763	7.84077e-06	7.22768e-05	KRT14
RASSF9	1.7178	4.89742	65.1839	6.82261e-16	2.42397e-14	RASSF9
TPM2	1.71782	6.88946	74.5744	5.83957e-18	2.48852e-16	TPM2
MUM1	1.71909	6.48521	89.2839	3.42036e-21	1.90526e-19	MUM1
LOC100859584	1.71961	4.83301	40.7231	1.75401e-10	3.62828e-09	LOC100859584
LOC107056739	1.72241	1.79535	22.7375	1.85709e-06	1.97175e-05	LOC107056739
LOC107049705	1.72363	0.875693	8.13619	0.00433903	0.017335	LOC107049705
RNF103	1.72516	6.87269	84.8498	3.21908e-20	1.65158e-18	RNF103
HPS5	1.72771	5.32544	17.462	2.93103e-05	0.000230304	HPS5
C12H9ORF89	1.73094	3.58152	44.8607	2.11558e-11	4.90293e-10	C12H9ORF89
HPCA	1.73108	3.46364	14.9022	0.00011323	0.00075537	HPCA
DPYSL4	1.73177	4.2259	44.5223	2.51477e-11	5.75736e-10	DPYSL4
SELENBP1	1.73219	5.09849	25.2403	5.06129e-07	6.03524e-06	SELENBP1
LOC107055024	1.73226	0.426722	8.9914	0.00271253	0.0116453	LOC107055024
RPS6KA2	1.73341	4.92035	56.2816	6.28009e-14	1.86572e-12	RPS6KA2
HECTD3	1.73548	7.10521	51.0584	8.96603e-13	2.38234e-11	HECTD3
C1ORF116	1.73736	0.338403	9.69201	0.00185071	0.00846	C1ORF116
LOC107052934	1.7378	2.3762	21.5038	3.53132e-06	3.51263e-05	LOC107052934
LOC100858385	1.73827	1.06111	16.4779	4.92218e-05	0.000364363	LOC100858385
MYO1G	1.74003	1.09304	10.9316	0.000945393	0.00473668	MYO1G
MT3	1.74056	7.34166	41.7911	1.01562e-10	2.15519e-09	MT3
TMEM168	1.74231	5.42289	98.1777	3.82465e-23	2.38612e-21	TMEM168
CHRNA4	1.74248	7.04279	43.4504	4.34835e-11	9.66115e-10	CHRNA4
MYO1F	1.74332	3.53891	24.8896	6.07097e-07	7.11411e-06	MYO1F
RFX4	1.74347	5.51806	65.6642	5.3467e-16	1.91267e-14	RFX4
NAMPT	1.74383	6.99579	88.186	5.95801e-21	3.2606e-19	NAMPT
LOC107051961	1.74559	1.12349	9.09327	0.00256551	0.0111129	LOC107051961
TTPA	1.7473	1.8515	13.261	0.000270989	0.00161939	TTPA
LOC418666	1.74755	1.78175	16.9502	3.83731e-05	0.000293241	LOC418666
LOC417083	1.74838	1.85041	5.89297	0.0152015	0.048033	LOC417083
SQSTM1	1.7493	7.33906	80.2408	3.31448e-19	1.55711e-17	SQSTM1
LOC419335	1.74951	0.458814	15.75	7.22895e-05	0.000509259	LOC419335
BFAR	1.75228	4.73874	76.5777	2.11713e-18	9.30164e-17	BFAR
DGUOK	1.7555	5.68847	71.3562	2.98218e-17	1.17755e-15	DGUOK
HCLS1	1.75755	3.16447	10.2601	0.00135935	0.0064766	HCLS1
C3ORF33	1.75932	3.86645	46.0859	1.13182e-11	2.70338e-10	C3ORF33
ANGPTL1	1.75933	4.2326	37.7305	8.1225e-10	1.51539e-08	ANGPTL1
LOC101750869	1.76038	1.81617	25.6015	4.19717e-07	5.10634e-06	LOC101750869
LMO2	1.76279	5.16698	88.3677	5.43501e-21	2.98485e-19	LMO2
CYR61	1.76282	2.96152	32.8811	9.79715e-09	1.58928e-07	CYR61
GGACT	1.76322	9.04917	54.0145	1.99014e-13	5.63344e-12	GGACT
RNF19A	1.76562	6.00779	91.4154	1.16466e-21	6.70303e-20	RNF19A
HIST1H46	1.76731	0.881902	15.6892	7.46474e-05	0.000523741	HIST1H46
HIST2H4B	1.76731	0.881902	15.6892	7.46474e-05	0.000523741	HIST2H4B
CEP68	1.76731	5.61624	90.8325	1.56366e-21	8.96633e-20	CEP68
PAQR7	1.77011	4.5028	14.9191	0.000112219	0.000749267	PAQR7
RIN3	1.77053	1.69867	22.5942	2.0009e-06	2.1115e-05	RIN3
LOC776463	1.77109	4.90985	32.88	9.80244e-09	1.58928e-07	LOC776463
ZBTB7B	1.77135	-0.122361	11.3505	0.000754281	0.0039007	ZBTB7B
TNFRSF14	1.77145	2.78654	31.3597	2.14384e-08	3.29088e-07	TNFRSF14
LOC100858168	1.77208	0.0578768	11.1372	0.000846156	0.00430166	LOC100858168
AvBD5	1.77643	3.6327	9.97559	0.00158629	0.00740094	AvBD5
NUP210L	1.78605	0.499824	17.3507	3.10788e-05	0.000243097	NUP210L
IL12RB1	1.78742	1.86098	11.7997	0.000592415	0.00317741	IL12RB1
KCNJ16	1.78779	1.71889	14.1491	0.000168882	0.00107032	KCNJ16
ADAP2	1.7898	1.90317	23.9697	9.78616e-07	1.09259e-05	ADAP2
MAOA	1.79062	5.46058	66.3204	3.83272e-16	1.3967e-14	MAOA
LOC107052979	1.79084	-0.0916731	12.3394	0.000443507	0.00246258	LOC107052979
IRF5	1.79203	2.07651	20.3382	6.48908e-06	6.09333e-05	IRF5
LOC771069	1.79218	5.34487	65.8191	4.94267e-16	1.77629e-14	LOC771069
RFX5	1.79331	5.34414	76.689	2.00114e-18	8.84185e-17	RFX5
LOC428278	1.79364	0.047474	11.9099	0.00055835	0.0030277	LOC428278
LOC107051813	1.79427	0.851069	9.6476	0.00189599	0.00863156	LOC107051813
KLHL23	1.79609	0.180909	13.5502	0.000232266	0.00141565	KLHL23
LOC107051863	1.79776	2.08036	21.0311	4.5188e-06	4.41602e-05	LOC107051863
GYS1	1.79837	4.08028	57.0865	4.17069e-14	1.2646e-12	GYS1
BCL2L15	1.79989	0.597318	9.34249	0.00223902	0.00992664	BCL2L15
GIMAP5	1.80836	2.10441	16.4301	5.04783e-05	0.000372075	GIMAP5
PPL	1.81194	4.39289	39.3621	3.52057e-10	6.99495e-09	PPL
LOC101748935	1.81474	0.264494	10.1591	0.00143592	0.00677641	LOC101748935
LOC428967	1.81505	1.78172	18.6137	1.60065e-05	0.00013546	LOC428967
SPP1	1.8152	0.615205	10.7881	0.00102156	0.00505339	SPP1
CLMP	1.81698	5.22473	26.7354	2.33309e-07	2.96786e-06	CLMP
LOC101749453	1.82134	0.156959	13.2065	0.000278981	0.00165826	LOC101749453
KRTCAP3	1.82138	0.324373	9.96117	0.00159876	0.00745245	KRTCAP3
LOC107056992	1.82308	1.54644	10.8006	0.00101469	0.00502775	LOC107056992
LIPA	1.82338	7.12898	63.9103	1.30215e-15	4.56395e-14	LIPA
ATP8B1	1.82477	1.01918	5.84771	0.0155973	0.0489085	ATP8B1
LOC426820	1.82516	0.57325	13.0475	0.000303696	0.00178745	LOC426820
RIMBP3C	1.82675	3.5029	41.5071	1.17444e-10	2.46207e-09	RIMBP3C
RPA3	1.82691	4.5248	63.1247	1.94026e-15	6.66568e-14	RPA3
EXOC3L4	1.82957	-0.373498	6.78278	0.00920416	0.0321157	EXOC3L4
TNFRSF8	1.82968	3.49037	18.4144	1.77711e-05	0.00014854	TNFRSF8
GLIPR1L	1.83136	4.30744	39.2722	3.68645e-10	7.29665e-09	GLIPR1L
BFSP1	1.83271	-0.467646	9.49795	0.00205702	0.00925391	BFSP1
SLA2	1.83414	1.53563	21.9416	2.81074e-06	2.85431e-05	SLA2
GNS	1.83459	8.06305	87.3296	9.18612e-21	4.94055e-19	GNS
F3	1.83567	7.48457	39.1161	3.99328e-10	7.84423e-09	F3
TMEM51	1.83676	2.70341	33.7	6.42993e-09	1.0703e-07	TMEM51
LOC101748203	1.83835	2.18705	23.6918	1.13064e-06	1.25068e-05	LOC101748203
FIGF	1.84189	2.30168	18.8678	1.40095e-05	0.000120856	FIGF
LRRIQ1	1.84514	2.6679	38.6434	5.0874e-10	9.73597e-09	LRRIQ1
AP000295.9	1.84714	3.48992	40.2916	2.18748e-10	4.47158e-09	AP000295.9
LOC107054554	1.84829	2.62903	15.3728	8.82482e-05	0.000604483	LOC107054554
TSC22D3	1.8489	6.83931	79.0306	6.11557e-19	2.8304e-17	TSC22D3
HYAL3	1.85086	3.36532	44.1415	3.0548e-11	6.91276e-10	HYAL3
LOC107052656	1.85269	0.856035	16.7649	4.23079e-05	0.000319089	LOC107052656
TNIP2	1.85281	2.89371	36.7507	1.34242e-09	2.43746e-08	TNIP2
LOC107050965	1.85825	3.62808	59.9886	9.54077e-15	3.05559e-13	LOC107050965
LOC100857714	1.85875	1.60415	18.8638	1.40391e-05	0.000121044	LOC100857714
CD48	1.85975	2.9787	29.5361	5.48836e-08	7.86783e-07	CD48
LOC101749378	1.86026	2.09687	11.616	0.000653865	0.00345121	LOC101749378
MAP3K14	1.86776	6.92542	85.4456	2.38162e-20	1.23409e-18	MAP3K14
BCL2A1	1.8691	0.911983	17.7905	2.46615e-05	0.000199005	BCL2A1
ZMYM6NB	1.86911	3.73122	57.1134	4.11387e-14	1.25076e-12	ZMYM6NB
RNF19B	1.87336	7.46598	79.1365	5.79629e-19	2.69062e-17	RNF19B
NFKB2	1.87502	4.95636	69.3831	8.10815e-17	3.08446e-15	NFKB2
CXCL12	1.87645	5.3444	79.7187	4.31687e-19	2.02193e-17	CXCL12
PROK1	1.87813	0.423441	12.5836	0.000389156	0.00220715	PROK1
TROJAN	1.87939	-0.351078	10.2843	0.00134165	0.00640126	TROJAN
LOC107057010	1.8799	0.0425732	9.05952	0.0026133	0.0112796	LOC107057010
CPN1	1.88032	4.96018	92.4885	6.77177e-22	3.94102e-20	CPN1
STAT5B	1.88166	6.78231	119.374	8.67222e-28	7.05732e-26	STAT5B
JUN	1.8863	7.6665	46.1364	1.103e-11	2.64669e-10	JUN
MAFF	1.88634	6.03734	124.702	5.91564e-29	4.98736e-27	MAFF
SRGN	1.88741	0.628948	8.1904	0.00421125	0.0169112	SRGN
SLC13A5	1.88879	7.00354	45.1738	1.80302e-11	4.19728e-10	SLC13A5
LOC768760	1.89142	3.45052	36.5582	1.48173e-09	2.66866e-08	LOC768760
MARCKSL1	1.89145	8.36757	84.4812	3.87891e-20	1.9771e-18	MARCKSL1
LOC101747632	1.89567	1.99273	20.7147	5.33044e-06	5.10995e-05	LOC101747632
LOC101749103	1.89583	0.644843	14.4106	0.000146972	0.000947632	LOC101749103
NCF4	1.89692	2.63825	30.6363	3.11222e-08	4.64511e-07	NCF4
THYN1	1.9031	4.70765	71.7703	2.41769e-17	9.66889e-16	THYN1
TXNDC16	1.90381	6.17536	96.6386	8.32093e-23	5.06959e-21	TXNDC16
VNN1	1.90381	4.09292	63.3933	1.69289e-15	5.82869e-14	VNN1
STARD5	1.90539	5.6892	116.581	3.54571e-27	2.77902e-25	STARD5
WIF1	1.90748	2.09166	12.8575	0.000336137	0.00195551	WIF1
LOC100858824	1.91033	1.85021	13.9878	0.000184005	0.00115443	LOC100858824
OPN4-1	1.91076	0.948743	22.6817	1.91184e-06	2.02712e-05	OPN4-1
CD8A	1.91207	-0.277	8.40734	0.00373709	0.0153066	CD8A
FAM46A	1.91519	4.99118	83.1475	7.6154e-20	3.77071e-18	FAM46A
HSPA2	1.91628	8.91011	19.2177	1.16625e-05	0.00010271	HSPA2
RASD1	1.91712	7.48868	99.9625	1.55309e-23	9.88715e-22	RASD1
APOLD1	1.91797	1.19947	20.6873	5.40741e-06	5.17102e-05	APOLD1
ADGRL4	1.91824	4.60388	29.7417	4.93612e-08	7.14844e-07	ADGRL4
CNN2	1.9218	2.25007	27.992	1.21819e-07	1.63091e-06	CNN2
SLC26A4	1.92697	2.13997	22.5001	2.10131e-06	2.20552e-05	SLC26A4
FKBP5	1.9274	7.72579	32.8029	1.01991e-08	1.64504e-07	FKBP5
LOC101751545	1.92775	4.30594	82.6973	9.56309e-20	4.70522e-18	LOC101751545
LOC107052315	1.92799	-0.00520029	16.4468	5.00339e-05	0.000368973	LOC107052315
LOC418424	1.92846	-0.16596	17.0827	3.57869e-05	0.000275639	LOC418424
LOC101750644	1.92896	0.821168	11.4491	0.000715267	0.00372869	LOC101750644
BCAP29	1.93011	6.60999	96.9023	7.28335e-23	4.49005e-21	BCAP29
HIST1H2A4L3	1.93547	-0.205511	13.3809	0.000254206	0.00152906	HIST1H2A4L3
MAP3K7CL	1.94065	0.16043	19.7705	8.73203e-06	7.93669e-05	MAP3K7CL
IGFBP5	1.94419	5.17079	71.3969	2.92125e-17	1.15642e-15	IGFBP5
APELA	1.95154	1.25759	10.7168	0.00106166	0.00522028	APELA
LRRC52	1.9536	-0.360838	14.8424	0.000116878	0.000777042	LRRC52
LOC107053801	1.95536	1.34918	16.7317	4.30551e-05	0.000323941	LOC107053801
RBL1	1.95646	4.40447	44.5819	2.43936e-11	5.6199e-10	RBL1
LOC100858999	1.95812	4.21628	17.2583	3.26265e-05	0.000254311	LOC100858999
KCNMB4	1.95977	0.584802	22.4895	2.11294e-06	2.21625e-05	KCNMB4
LOC776507	1.95989	1.33511	18.7116	1.52052e-05	0.000129664	LOC776507
ANKRD33B	1.96133	2.83062	23.9932	9.66745e-07	1.08088e-05	ANKRD33B
ARRDC1	1.96663	5.16233	115.27	6.86649e-27	5.24984e-25	ARRDC1
SKA3	1.96896	0.362739	16.7219	4.32779e-05	0.000325304	SKA3
LOC107053414	1.97299	0.711802	8.5096	0.00353277	0.0146039	LOC107053414
BET3L	1.97326	0.786473	11.112	0.000857715	0.00435191	BET3L
AZIN2	1.97662	7.69015	121.068	3.69231e-28	3.04703e-26	AZIN2
CASP18	1.97972	0.451869	17.7127	2.56902e-05	0.000205799	CASP18
TCIRG1	1.98041	5.0346	70.4426	4.73859e-17	1.8385e-15	TCIRG1
C5H11orf96	1.98541	4.63949	80.9101	2.36224e-19	1.12329e-17	C5H11orf96
LOC107051428	1.98587	1.39761	8.50677	0.00353828	0.0146228	LOC107051428
LOC107054551	1.98666	-0.182834	17.3966	3.03368e-05	0.00023789	LOC107054551
CEBPA	1.99127	1.89166	17.1881	3.38555e-05	0.000262578	CEBPA
KIAA1755	1.99226	6.34775	70.8139	3.92563e-17	1.5307e-15	KIAA1755
TUBB6	1.99259	5.2235	38.2656	6.17429e-10	1.16869e-08	TUBB6
LOC107054097	1.99272	2.28405	28.4821	9.45682e-08	1.30877e-06	LOC107054097
S100A10	1.99377	4.32856	58.5427	1.98923e-14	6.20521e-13	S100A10
LOC107054378	1.99456	2.42279	9.47687	0.00208078	0.00934196	LOC107054378
ZDHHC4	1.99494	2.9187	33.7489	6.27033e-09	1.04485e-07	ZDHHC4
LY6E	1.99612	10.5096	108.093	2.56437e-25	1.78556e-23	LY6E
DHDH	2	2.01189	23.3506	1.35004e-06	1.47455e-05	DHDH
LOC101750163	2.00274	0.755764	16.5057	4.85043e-05	0.000359393	LOC101750163
AMH	2.00645	1.6683	18.4868	1.71087e-05	0.000143929	AMH
LOC107054539	2.01143	1.41022	18.2626	1.92452e-05	0.000159578	LOC107054539
CRLF1	2.01262	3.3721	32.3049	1.31777e-08	2.10157e-07	CRLF1
LOC107053945	2.01411	1.66728	26.8086	2.24641e-07	2.86956e-06	LOC107053945
LOC107057352	2.01649	-0.157595	11.5109	0.000691907	0.00362502	LOC107057352
LOC425299	2.01721	1.19176	20.3618	6.40972e-06	6.02606e-05	LOC425299
FANCA	2.01918	4.62997	56.7401	4.97393e-14	1.49765e-12	FANCA
LOC420486	2.02074	0.229545	16.843	4.06037e-05	0.000308473	LOC420486
LOC770492	2.02223	2.77277	29.7681	4.86927e-08	7.05818e-07	LOC770492
CCDC69	2.02826	0.138721	17.836	2.40784e-05	0.000195229	CCDC69
CCDC85C	2.02972	5.37551	69.1929	8.92875e-17	3.38014e-15	CCDC85C
ZC3H12A	2.03131	4.38006	71.6872	2.52163e-17	1.00344e-15	ZC3H12A
IKBIP	2.03159	3.34318	55.4938	9.37528e-14	2.72302e-12	IKBIP
IRF2	2.03318	5.52145	118.958	1.06977e-27	8.60066e-26	IRF2
LOC107052224	2.03418	1.47891	25.7731	3.84009e-07	4.70864e-06	LOC107052224
LOC100858447	2.03588	2.21236	19.1409	1.21414e-05	0.000106328	LOC100858447
CLDN19	2.03619	1.288	14.6351	0.000130461	0.000853883	CLDN19
LOC107049109	2.0381	0.453576	6.31233	0.0119901	0.039646	LOC107049109
IL13RA1	2.04401	3.40274	33.5876	6.81255e-09	1.12917e-07	IL13RA1
SHISA5	2.04586	7.83123	88.4709	5.15882e-21	2.84318e-19	SHISA5
WWTR1	2.04663	5.48065	67.3287	2.29806e-16	8.41381e-15	WWTR1
FKBP9	2.04672	6.9501	60.3748	7.8409e-15	2.5478e-13	FKBP9
ATP10A	2.04948	4.61907	56.4212	5.84977e-14	1.75122e-12	ATP10A
LOC107053854	2.04983	0.205691	20.6097	5.63088e-06	5.35517e-05	LOC107053854
LOC101747481	2.05188	-0.0251362	18.6123	1.60185e-05	0.000135488	LOC101747481
FNDC9	2.05303	6.69227	77.3018	1.46731e-18	6.57632e-17	FNDC9
MSTN	2.05338	0.848258	9.79199	0.00175273	0.00806175	MSTN
PXK	2.05503	6.68233	114.361	1.08636e-26	8.18545e-25	PXK
COMMD8	2.05561	5.95869	101.672	6.55157e-24	4.24003e-22	COMMD8
KCNK4	2.05785	2.02989	18.9478	1.34347e-05	0.000116476	KCNK4
LOC107052057	2.06001	1.18841	25.5941	4.21331e-07	5.11799e-06	LOC107052057
LOXHD1	2.06063	-0.379752	14.2356	0.000161294	0.00102765	LOXHD1
G0S2	2.06115	2.84469	23.8657	1.03296e-06	1.14998e-05	G0S2
LOC107051997	2.06497	-0.306808	14.1463	0.000169132	0.00107147	LOC107051997
GPX2	2.06871	0.214382	11.8847	0.000565958	0.00305653	GPX2
HIST1H2B7	2.07103	0.705226	13.9983	0.000182973	0.00114842	HIST1H2B7
C1QTNF8	2.07379	-0.0811378	10.7737	0.0010295	0.00508457	C1QTNF8
SETX	2.07386	6.84581	132.089	1.43081e-30	1.26798e-28	SETX
LOC107053335	2.07415	0.461465	12.4494	0.000418116	0.0023416	LOC107053335
VTG1	2.07445	0.931458	13.9327	0.000189474	0.00118589	VTG1
ACKR2	2.076	-0.459854	6.07715	0.0136941	0.0441317	ACKR2
SLC16A4	2.07833	1.57919	21.2716	3.98588e-06	3.93467e-05	SLC16A4
LOC427201	2.08457	5.57311	107.584	3.31544e-25	2.29827e-23	LOC427201
LOC101749939	2.08605	0.083396	16.0654	6.11904e-05	0.000440215	LOC101749939
PQLC2	2.09024	2.91648	34.9774	3.33559e-09	5.755e-08	PQLC2
C7H2ORF66	2.0933	2.88462	16.4761	4.92665e-05	0.000364521	C7H2ORF66
MARCO	2.09518	0.75844	11.227	0.00080617	0.00411987	MARCO
PTGES	2.09786	3.01027	25.0544	5.57354e-07	6.58564e-06	PTGES
SRMS	2.0985	1.82301	20.2839	6.67593e-06	6.24997e-05	SRMS
LOC419425	2.10174	0.517678	9.67068	0.00187232	0.00854128	LOC419425
LOC107053186	2.10294	5.82328	87.2744	9.44628e-21	5.06301e-19	LOC107053186
ARPC1B	2.10468	3.71883	49.8345	1.67277e-12	4.35562e-11	ARPC1B
IL18	2.10491	4.84512	98.0975	3.98291e-23	2.47496e-21	IL18
EZR	2.10667	6.76454	85.1441	2.77394e-20	1.43262e-18	EZR
TACC3	2.10819	4.22486	103.314	2.8601e-24	1.89825e-22	TACC3
ANGPT1	2.11239	4.37998	63.6557	1.48179e-15	5.1588e-14	ANGPT1
XAF1	2.1174	1.98591	23.4269	1.29755e-06	1.4242e-05	XAF1
TYR	2.11867	0.120845	21.7212	3.15283e-06	3.15829e-05	TYR
MST1R	2.12067	2.9958	14.0424	0.00017873	0.00112451	MST1R
LOC100857402	2.12246	0.33214	16.5709	4.68657e-05	0.000349008	LOC100857402
HEYL	2.12358	5.91402	125.86	3.29936e-29	2.82748e-27	HEYL
GRAP2	2.12979	0.353038	14.4871	0.000141123	0.000912939	GRAP2
C10H15orf39	2.13071	2.7886	30.7935	2.87004e-08	4.32921e-07	C10H15orf39
SERINC2	2.13088	4.32129	85.8996	1.8931e-20	9.97524e-19	SERINC2
GDPD4	2.13354	5.20235	72.4637	1.70136e-17	6.83921e-16	GDPD4
SPI1	2.13441	2.98799	37.0685	1.14052e-09	2.08299e-08	SPI1
ZC3HAV1L	2.13465	1.89109	24.2614	8.41061e-07	9.51962e-06	ZC3HAV1L
NANP	2.13629	5.84454	124.426	6.797e-29	5.69961e-27	NANP
CH25H	2.13912	1.48098	22.3409	2.28287e-06	2.36899e-05	CH25H
CD40	2.14028	2.6531	45.6088	1.44388e-11	3.41734e-10	CD40
IGFBP3	2.14154	3.94895	92.6016	6.39565e-22	3.75011e-20	IGFBP3
KLF-4	2.14595	2.24112	26.6351	2.45738e-07	3.10849e-06	KLF-4
CD164L2	2.15098	3.405	14.0644	0.000176653	0.00111323	CD164L2
LOC101749915	2.15177	4.78274	64.7095	8.67933e-16	3.06271e-14	LOC101749915
INPP5B	2.15746	5.23716	68.9114	1.02989e-16	3.88001e-15	INPP5B
CDCA7	2.15936	4.22929	79.2066	5.59419e-19	2.60456e-17	CDCA7
ORC1	2.16324	0.876562	16.1785	5.76442e-05	0.000419081	ORC1
CROT	2.16628	6.67834	105.578	9.12147e-25	6.23981e-23	CROT
GINM1	2.16638	5.73429	85.8645	1.92694e-20	1.01194e-18	GINM1
CD99	2.16706	5.10501	65.1345	6.99576e-16	2.47984e-14	CD99
DDIT4	2.17644	6.12582	36.6731	1.39694e-09	2.52469e-08	DDIT4
LOC100857777	2.17797	1.39553	21.6942	3.1976e-06	3.20109e-05	LOC100857777
ST6GALNAC2	2.19109	4.71299	84.7238	3.43089e-20	1.75448e-18	ST6GALNAC2
LOC107054101	2.1918	0.66421	16.6417	4.51479e-05	0.00033757	LOC107054101
WISP1	2.19199	1.78952	29.9489	4.43586e-08	6.46599e-07	WISP1
LIMK2	2.19356	5.7887	112.647	2.57844e-26	1.89698e-24	LIMK2
LOC107055789	2.19368	2.20848	38.5152	5.43281e-10	1.03843e-08	LOC107055789
CWH43	2.19571	2.88068	22.5394	2.05881e-06	2.16821e-05	CWH43
HIST1H4D	2.19639	1.47598	18.2479	1.93943e-05	0.000160644	HIST1H4D
PNAT3	2.19904	6.28354	94.2448	2.78812e-22	1.65347e-20	PNAT3
LOC776594	2.20646	3.52538	75.0875	4.50302e-18	1.94553e-16	LOC776594
DMP1	2.20712	-0.222973	13.0601	0.00030165	0.00177742	DMP1
LOC107052222	2.21088	6.28653	143.409	4.78504e-33	4.72356e-31	LOC107052222
LOC425756	2.21405	2.0019	6.35775	0.011687	0.0388246	LOC425756
LOC107050062	2.2142	3.3874	16.3125	5.3709e-05	0.000393841	LOC107050062
C3	2.21671	2.19418	25.1688	5.25255e-07	6.23471e-06	C3
CRISPLD2	2.2193	4.76952	53.7323	2.29759e-13	6.46851e-12	CRISPLD2
STAT3	2.21965	8.40195	170.988	4.50178e-39	5.16281e-37	STAT3
HIST1H101	2.22113	4.72279	81.0898	2.15691e-19	1.02878e-17	HIST1H101
BMP7	2.22126	3.36183	43.2503	4.81668e-11	1.06411e-09	BMP7
NRROS	2.2218	1.87335	22.1681	2.49789e-06	2.56651e-05	NRROS
LOC107051754	2.22613	0.179469	15.251	9.41284e-05	0.000640983	LOC107051754
ESM1	2.22624	1.34922	16.1367	5.89294e-05	0.000426111	ESM1
FUT10	2.22907	3.78383	38.8282	4.62799e-10	8.94457e-09	FUT10
ADAMTSL2L	2.22944	3.86351	45.4125	1.59609e-11	3.74912e-10	ADAMTSL2L
SLC25A29	2.23249	7.12281	167.303	2.87177e-38	3.19936e-36	SLC25A29
LOC107051978	2.23527	0.0325448	22.9478	1.66457e-06	1.78313e-05	LOC107051978
LOC107053924	2.23605	0.569098	20.0281	7.63123e-06	7.06376e-05	LOC107053924
MMP9	2.23796	1.36956	31.8254	1.68671e-08	2.63603e-07	MMP9
VTN	2.23868	8.68658	66.635	3.26725e-16	1.19343e-14	VTN
FAM3B	2.24243	1.90592	18.7193	1.51441e-05	0.000129356	FAM3B
MADCAM1	2.24296	0.932509	10.1012	0.00148171	0.00696091	MADCAM1
TOM1L1	2.24346	1.99543	30.7592	2.92119e-08	4.39785e-07	TOM1L1
LOC107056234	2.24891	0.531364	16.5575	4.71961e-05	0.000351034	LOC107056234
PLEKHS1	2.25095	-0.18639	15.2355	9.49007e-05	0.000645234	PLEKHS1
LOC101747454	2.25181	5.59933	15.5603	7.99141e-05	0.000553227	LOC101747454
LOC107054195	2.25675	1.28988	5.88473	0.0152728	0.0481523	LOC107054195
LRRC32	2.25844	1.59736	25.2329	5.08084e-07	6.0493e-06	LRRC32
TMPRSS7	2.25864	2.09171	12.3544	0.000439943	0.00244627	TMPRSS7
RAB20	2.26452	2.08537	39.4181	3.42107e-10	6.80593e-09	RAB20
ZFP36L1	2.26536	5.97309	169.975	7.49147e-39	8.46699e-37	ZFP36L1
CHODL	2.2695	3.49981	17.0085	3.72131e-05	0.000285355	CHODL
LOC101749109	2.27101	1.62427	24.8325	6.25334e-07	7.30586e-06	LOC101749109
CHAC1	2.27157	3.63679	34.3719	4.55243e-09	7.76003e-08	CHAC1
LOC107057497	2.27315	2.38874	27.7586	1.37433e-07	1.81195e-06	LOC107057497
LOC100859173	2.27401	1.8115	40.524	1.94214e-10	3.99624e-09	LOC100859173
LOC107049468	2.27686	4.31445	77.1964	1.54776e-18	6.91703e-17	LOC107049468
PSTPIP1	2.27853	2.09611	19.5303	9.90148e-06	8.9062e-05	PSTPIP1
HTR2B	2.27867	2.43224	40.6847	1.7888e-10	3.69534e-09	HTR2B
LOC107054186	2.28434	-0.299194	18.7586	1.48354e-05	0.000127058	LOC107054186
PKP3	2.28622	1.32337	10.6796	0.00108325	0.00531637	PKP3
CHST9	2.28902	-0.145821	10.3159	0.0013189	0.0063043	CHST9
TMEM136-1	2.29605	0.0774124	21.1657	4.21238e-06	4.13731e-05	TMEM136-1
GPR160	2.2982	0.0761993	20.3647	6.40009e-06	6.02064e-05	GPR160
ETV4	2.29839	5.39089	108.188	2.44517e-25	1.71019e-23	ETV4
RGL1	2.30163	6.27365	148.377	3.92349e-34	3.97368e-32	RGL1
LOC100859599	2.30534	2.05728	27.5945	1.49602e-07	1.95914e-06	LOC100859599
NFKBIZ	2.3071	3.94495	85.76	2.03154e-20	1.05973e-18	NFKBIZ
SLC7A7	2.30925	4.37793	99.0466	2.46633e-23	1.55111e-21	SLC7A7
KIAA0513	2.30935	8.05211	135.602	2.43872e-31	2.22437e-29	KIAA0513
RBM43	2.30953	4.42845	113.139	2.01129e-26	1.50096e-24	RBM43
GPR114	2.31539	0.542221	13.21	0.000278464	0.00165582	GPR114
MAP3K6	2.31601	0.348198	10.9848	0.000918643	0.00461452	MAP3K6
TF	2.31664	9.45911	29.562	5.41558e-08	7.77064e-07	TF
HIST1H2B7L2	2.31768	2.11235	27.8443	1.31482e-07	1.74529e-06	HIST1H2B7L2
RGS2	2.32043	4.62717	95.7577	1.29843e-22	7.81918e-21	RGS2
BAG3	2.3274	6.19713	87.3511	9.08693e-21	4.90411e-19	BAG3
LOC101751355	2.32742	0.309371	20.7598	5.2065e-06	4.99727e-05	LOC101751355
BTBD17	2.33405	6.15983	110.294	8.44813e-26	6.04429e-24	BTBD17
RP9	2.33689	5.93553	170.137	6.90752e-39	7.86399e-37	RP9
SH3BGR	2.3375	2.36945	17.5035	2.86784e-05	0.00022625	SH3BGR
IL16	2.33879	1.62869	10.6974	0.00107286	0.00527135	IL16
IL2RG	2.33882	2.75143	32.0774	1.4815e-08	2.34588e-07	IL2RG
LOC419584	2.33918	6.05107	115.443	6.29496e-27	4.83657e-25	LOC419584
LOC101750621	2.34145	1.79862	27.2497	1.78807e-07	2.31057e-06	LOC101750621
GSDMA	2.3425	0.791302	18.8683	1.40063e-05	0.000120856	GSDMA
LOC419112	2.34761	0.430399	22.023	2.69401e-06	2.75306e-05	LOC419112
LOC107050382	2.3502	2.63331	6.14253	0.0131968	0.0428547	LOC107050382
S100A4	2.35558	2.48452	42.168	8.37591e-11	1.78958e-09	S100A4
CSF1	2.35841	5.02535	133.406	7.37011e-31	6.6446e-29	CSF1
LITAF	2.36	1.39425	32.5689	1.15041e-08	1.84031e-07	LITAF
MXI1	2.36229	7.86702	168.485	1.58524e-38	1.77878e-36	MXI1
IL2RB	2.36531	2.82019	44.2289	2.92141e-11	6.64217e-10	IL2RB
TNFRSF11B	2.36594	4.63553	71.1498	3.31108e-17	1.30083e-15	TNFRSF11B
LOC101751844	2.36733	2.38264	39.0502	4.13036e-10	8.09313e-09	LOC101751844
FAM46C	2.36987	3.93015	111.581	4.41465e-26	3.20257e-24	FAM46C
LOC415336	2.37134	3.64574	53.3119	2.84577e-13	7.92598e-12	LOC415336
NEU4	2.37496	4.72959	86.4691	1.41941e-20	7.5046e-19	NEU4
GLRX	2.37785	1.41865	28.9799	7.31327e-08	1.02854e-06	GLRX
C8ORF4	2.37948	3.64317	78.0938	9.82595e-19	4.46808e-17	C8ORF4
LGALS1	2.38009	1.92401	15.6637	7.56607e-05	0.000529659	LGALS1
FGL2	2.38579	4.15887	125.475	4.00636e-29	3.4146e-27	FGL2
NR13	2.3908	5.2107	116.683	3.36855e-27	2.6535e-25	NR13
SH2D1B	2.39092	1.42411	19.5183	9.96395e-06	8.95577e-05	SH2D1B
LOC107057545	2.39163	2.7487	18.5623	1.64438e-05	0.000138784	LOC107057545
GPR137B	2.39201	7.49467	179.972	4.91419e-41	6.03517e-39	GPR137B
HPGD	2.39204	0.408594	13.4912	0.00023968	0.00145402	HPGD
KIFC1	2.39412	5.29786	13.0443	0.000304217	0.00178984	KIFC1
SNAI1	2.39927	0.985575	16.2521	5.54488e-05	0.000405265	SNAI1
MAT1A	2.40246	2.29293	28.2694	1.0555e-07	1.43904e-06	MAT1A
PLA2G6	2.40488	7.13787	187.531	1.09984e-42	1.4177e-40	PLA2G6
SEMA3B	2.40551	4.20572	57.4698	3.43209e-14	1.04961e-12	SEMA3B
CALCA	2.40614	0.547043	26.2267	3.03589e-07	3.78504e-06	CALCA
LOC770078	2.40913	-0.379606	10.3565	0.00129023	0.00618241	LOC770078
LOC770392	2.41441	5.1805	77.1396	1.5929e-18	7.09841e-17	LOC770392
P2RY11	2.41961	2.5054	25.7263	3.93422e-07	4.80894e-06	P2RY11
LRRC15	2.4237	2.03542	28.3266	1.02478e-07	1.39961e-06	LRRC15
ARHGAP8	2.42833	1.79574	34.0404	5.39787e-09	9.07226e-08	ARHGAP8
LOC101749155	2.42857	2.87162	40.7699	1.71252e-10	3.55662e-09	LOC101749155
LOC420807	2.43071	1.2781	31.0564	2.50642e-08	3.8102e-07	LOC420807
RPP38	2.43091	3.60569	103.097	3.19162e-24	2.09158e-22	RPP38
CCR2	2.43143	2.39851	39.5479	3.20112e-10	6.40922e-09	CCR2
BIN2	2.44057	1.13799	15.0674	0.000103737	0.00069801	BIN2
LCP2	2.44126	1.3488	25.5618	4.28429e-07	5.19399e-06	LCP2
NFKBIA	2.44239	5.01072	112.474	2.81285e-26	2.05972e-24	NFKBIA
LOC107054125	2.44796	-0.11145	12.5045	0.000405979	0.00228759	LOC107054125
CTSH	2.44947	5.91097	40.1076	2.40358e-10	4.87498e-09	CTSH
LOC419080	2.45086	-0.595702	14.1362	0.00017004	0.00107591	LOC419080
LOC424588	2.45223	4.59626	107.427	3.589e-25	2.47688e-23	LOC424588
STEAP3	2.45521	5.6047	191.82	1.27383e-43	1.69811e-41	STEAP3
ITGB4	2.45869	4.90262	73.9765	7.90506e-18	3.32332e-16	ITGB4
KCNJ8	2.46626	3.93676	73.6512	9.32167e-18	3.88743e-16	KCNJ8
TEAD4	2.47138	3.79722	32.1043	1.46113e-08	2.3207e-07	TEAD4
SP1	2.47194	6.74278	153.273	3.33842e-35	3.47129e-33	SP1
GPR64	2.4786	2.89362	32.7246	1.06182e-08	1.70735e-07	GPR64
MAB21L1	2.4801	2.35772	16.0152	6.28356e-05	0.000449357	MAB21L1
NEIL3	2.48358	-0.158119	14.3076	0.000155238	0.00099435	NEIL3
C5H14ORF79	2.48656	5.18284	51.9028	5.83173e-13	1.57094e-11	C5H14ORF79
LOC770718	2.48791	5.09548	67.5707	2.03263e-16	7.49478e-15	LOC770718
LOC416197	2.4951	-0.125759	25.1196	5.38835e-07	6.38618e-06	LOC416197
ACKR4	2.49819	1.82542	22.5152	2.0849e-06	2.19126e-05	ACKR4
PLVAP	2.49956	1.45396	30.5186	3.30685e-08	4.91208e-07	PLVAP
LOC100858951	2.50083	4.95679	48.4727	3.34919e-12	8.37137e-11	LOC100858951
LOC101751390	2.50192	4.15272	71.9284	2.23149e-17	8.94718e-16	LOC101751390
PARVG	2.50264	4.2891	111.838	3.87655e-26	2.82536e-24	PARVG
IGFBP1	2.5037	0.737356	33.5689	6.87839e-09	1.13888e-07	IGFBP1
FANCB	2.50699	1.46099	31.8587	1.65808e-08	2.5991e-07	FANCB
B3GNT5	2.50719	2.04572	42.528	6.96792e-11	1.49902e-09	B3GNT5
IL6	2.50839	2.81492	63.5125	1.59349e-15	5.52304e-14	IL6
CHRNB4	2.5112	3.55274	59.1293	1.47643e-14	4.65211e-13	CHRNB4
GHDC	2.51284	4.98838	99.3	2.1701e-23	1.37032e-21	GHDC
LOC107049269	2.51558	4.35303	69.9105	6.20564e-17	2.38986e-15	LOC107049269
TMEM100	2.51623	4.923	145.471	1.69454e-33	1.69422e-31	TMEM100
LOC100857685	2.51941	0.316937	15.4031	8.68456e-05	0.000596184	LOC100857685
ACE2	2.52192	1.02262	7.76819	0.00531742	0.0204819	ACE2
CASP8	2.52201	2.20033	32.8187	1.01167e-08	1.63344e-07	CASP8
TNFAIP3	2.52221	3.68815	87.1811	9.90234e-21	5.28927e-19	TNFAIP3
YF6	2.52396	2.66	13.5962	0.000226643	0.00138613	YF6
LOC101751159	2.52796	1.26432	29.5057	5.57516e-08	7.98492e-07	LOC101751159
LOC415913	2.52847	0.181186	15.0832	0.000102873	0.000693095	LOC415913
S100A9	2.52851	1.79189	20.1038	7.33524e-06	6.8181e-05	S100A9
C1H21ORF91	2.53993	3.7262	65.507	5.79087e-16	2.06682e-14	C1H21ORF91
LOC107056447	2.5401	2.30615	27.7687	1.36721e-07	1.80999e-06	LOC107056447
PRLHR2	2.54595	3.22531	73.109	1.22681e-17	5.04869e-16	PRLHR2
DHRS13	2.54848	0.413103	29.5653	5.40632e-08	7.76449e-07	DHRS13
DUSP15	2.54902	4.89125	90.0529	2.31871e-21	1.30559e-19	DUSP15
MMP1	2.55079	2.2635	38.3687	5.8564e-10	1.11257e-08	MMP1
DSG2	2.55125	4.14062	75.4559	3.73662e-18	1.6234e-16	DSG2
CCDC28B	2.55557	2.65646	44.0324	3.22991e-11	7.25892e-10	CCDC28B
PAPSS2	2.55784	5.49168	78.4384	8.2531e-19	3.77489e-17	PAPSS2
LOC107053101	2.56371	1.0443	13.1986	0.000280152	0.00166395	LOC107053101
SDCBP2	2.567	3.23379	16.4223	5.06856e-05	0.00037325	SDCBP2
PRIMPOL	2.57396	2.40574	43.7731	3.68739e-11	8.21603e-10	PRIMPOL
ENDOV	2.57628	5.07848	58.009	2.60923e-14	8.07463e-13	ENDOV
LOC771089	2.58284	2.87866	44.6371	2.37157e-11	5.47181e-10	LOC771089
LOC101747995	2.58481	0.020394	18.4589	1.73612e-05	0.000145739	LOC101747995
LOC107050042	2.58635	0.686966	21.2223	4.08986e-06	4.02712e-05	LOC107050042
TM4SF19	2.58676	2.53874	50.8535	9.9525e-13	2.63547e-11	TM4SF19
FKBP6	2.58786	1.56299	30.7263	2.97115e-08	4.46445e-07	FKBP6
SMCHD1	2.58793	6.95359	164.764	1.03007e-37	1.11569e-35	SMCHD1
LOC101752294	2.59227	1.91076	22.299	2.33333e-06	2.41493e-05	LOC101752294
LOC107049413	2.60108	4.98151	73.4879	1.01255e-17	4.18906e-16	LOC107049413
ASS1	2.60898	7.54429	158.603	2.2851e-36	2.40816e-34	ASS1
LOC422147	2.6188	2.12544	34.2994	4.72525e-09	8.03705e-08	LOC422147
MYOM3	2.6309	0.239227	12.8745	0.000333088	0.00194139	MYOM3
STRA8	2.63153	-0.330329	23.6867	1.13361e-06	1.25308e-05	STRA8
FAM159A	2.63251	2.97887	13.428	0.000247891	0.00149743	FAM159A
LOC107055701	2.63842	4.09914	15.9269	6.58367e-05	0.000466965	LOC107055701
SNX10	2.64082	7.33625	222.786	2.23153e-50	3.44606e-48	SNX10
ESR2	2.64451	1.99568	48.2486	3.75476e-12	9.32531e-11	ESR2
LOC101748239	2.64831	5.75294	138.807	4.85514e-32	4.64575e-30	LOC101748239
MFAP5	2.65179	4.68507	29.2118	6.48831e-08	9.24185e-07	MFAP5
TNFSF13B	2.65522	3.92982	50.3275	1.30111e-12	3.41639e-11	TNFSF13B
ELOVL3	2.66382	2.93696	12.7459	0.000356795	0.002055	ELOVL3
LOC107050513	2.66977	5.70687	101.537	7.01346e-24	4.52021e-22	LOC107050513
MYO7A	2.67116	4.77172	81.6707	1.60763e-19	7.73894e-18	MYO7A
LOC107054124	2.67258	-0.0110943	25.727	3.93291e-07	4.80894e-06	LOC107054124
SNX22	2.67573	2.59403	45.5684	1.47403e-11	3.47813e-10	SNX22
LOC107054193	2.6781	0.290043	17.7474	2.52265e-05	0.000202709	LOC107054193
MBL2	2.68524	2.61491	28.5824	8.97955e-08	1.24825e-06	MBL2
APAF1	2.6899	4.77973	118.278	1.50717e-27	1.2055e-25	APAF1
RNF216	2.70822	6.59367	246.829	1.27587e-55	2.45675e-53	RNF216
EBF2	2.70956	0.662379	10.6308	0.00111221	0.00542894	EBF2
NFATC2	2.71002	3.51953	59.4772	1.23721e-14	3.91416e-13	NFATC2
RHOV	2.71026	0.763423	17.6261	2.68872e-05	0.00021385	RHOV
TP63	2.7129	1.61064	40.5371	1.9292e-10	3.97487e-09	TP63
COL10A1	2.71835	1.0617	9.23554	0.00237363	0.0104315	COL10A1
MOBKL2C	2.71999	3.39667	86.8977	1.1428e-20	6.06265e-19	MOBKL2C
TMPRSS13	2.72094	2.32129	51.6067	6.78087e-13	1.81409e-11	TMPRSS13
CENPE	2.72096	2.21106	37.98	7.14734e-10	1.34634e-08	CENPE
CHD1L	2.72155	6.4503	38.7501	4.81683e-10	9.27508e-09	CHD1L
PLCD3	2.72325	5.09443	219.804	9.98096e-50	1.45489e-47	PLCD3
RGCCL	2.72329	3.715	116.392	3.90101e-27	3.02707e-25	RGCCL
LOC107051144	2.72445	3.14473	48.992	2.57005e-12	6.48625e-11	LOC107051144
CSF2RB	2.72945	2.3263	38.0359	6.94542e-10	1.31147e-08	CSF2RB
SERPINB10	2.73127	0.179706	15.3601	8.88424e-05	0.000607232	SERPINB10
RNF24	2.73162	4.69325	191.625	1.40479e-43	1.85682e-41	RNF24
PRAM1	2.73356	0.44769	33.11	8.70877e-09	1.4238e-07	PRAM1
MAP3K15	2.74371	2.00194	28.0365	1.19048e-07	1.59931e-06	MAP3K15
MB21D1	2.74564	2.2284	51.2538	8.11623e-13	2.16391e-11	MB21D1
ADAR	2.7499	7.99805	236.427	2.36508e-53	4.24001e-51	ADAR
LOC422224	2.75148	4.52791	96.3373	9.68888e-23	5.88006e-21	LOC422224
MYH15	2.75466	3.03731	82.0975	1.29538e-19	6.2941e-18	MYH15
TLR1B	2.75626	1.51897	29.7263	4.97563e-08	7.19897e-07	TLR1B
EFHD1	2.7577	6.82096	60.9631	5.81548e-15	1.89758e-13	EFHD1
LOC107049264	2.75815	0.227387	30.6808	3.04156e-08	4.54835e-07	LOC107049264
CYTL1	2.7583	2.69297	14.9566	0.000110011	0.000736849	CYTL1
THPO	2.75974	-0.288403	24.7017	6.69262e-07	7.76095e-06	THPO
OGFR	2.76855	7.43902	208.293	3.23836e-47	4.63383e-45	OGFR
SCNN1D	2.77154	2.85076	43.1169	5.15646e-11	1.13275e-09	SCNN1D
TEC	2.777	3.30765	57.9456	2.69473e-14	8.32271e-13	TEC
RILP	2.7775	3.69829	73.678	9.19583e-18	3.84524e-16	RILP
TNFAIP6	2.78778	0.653816	10.513	0.00118536	0.00575234	TNFAIP6
PKDCCb	2.79101	2.83585	53.9197	2.0885e-13	5.90115e-12	PKDCCb
BID	2.79122	4.54108	161.297	5.89096e-37	6.29324e-35	BID
LOC107056752	2.79488	0.779043	33.0824	8.83334e-09	1.44266e-07	LOC107056752
NRAP	2.79911	1.55974	35.6395	2.37424e-09	4.16548e-08	NRAP
STOML1	2.8091	7.97528	183.165	9.87333e-42	1.24189e-39	STOML1
GPR83-L	2.81619	4.75266	61.1834	5.19985e-15	1.70741e-13	GPR83-L
LOC100857553	2.81964	0.144727	6.10244	0.0134995	0.0436106	LOC100857553
SP5	2.82028	0.700575	21.2665	3.99665e-06	3.94159e-05	SP5
HEPH	2.82109	5.8911	49.8956	1.6215e-12	4.24338e-11	HEPH
LOC107051174	2.82169	3.85913	96.2367	1.01938e-22	6.16253e-21	LOC107051174
VIM	2.82365	8.81525	66.2655	3.94096e-16	1.4328e-14	VIM
S100A16	2.82754	1.60756	33.3195	7.81947e-09	1.28515e-07	S100A16
LOC419545	2.8326	0.994254	22.5358	2.06259e-06	2.17073e-05	LOC419545
STBD1	2.83306	2.99222	61.246	5.03705e-15	1.66095e-13	STBD1
CREM	2.83839	5.8048	221.683	3.88395e-50	5.82481e-48	CREM
HPSE	2.84277	2.11779	55.7579	8.19681e-14	2.40311e-12	HPSE
LOC100859906	2.84313	5.31009	100.289	1.31695e-23	8.4529e-22	LOC100859906
MCOLN2	2.8501	-0.409922	28.6904	8.4925e-08	1.18583e-06	MCOLN2
KPNA7	2.85343	1.76531	45.9901	1.18853e-11	2.83447e-10	KPNA7
STOM	2.85394	4.07717	109.672	1.15618e-25	8.19681e-24	STOM
RLN1	2.85405	3.67766	17.8827	2.34945e-05	0.000191155	RLN1
CMTM6	2.85687	3.13809	50.5157	1.18217e-12	3.11984e-11	CMTM6
LOXL2	2.85816	2.24948	52.6758	3.93412e-13	1.0822e-11	LOXL2
GATA3	2.86037	0.845255	18.0327	2.17144e-05	0.000177878	GATA3
MYO7L2	2.86115	1.71655	19.8416	8.41315e-06	7.67817e-05	MYO7L2
CLIC2	2.86572	4.08475	72.6976	1.5112e-17	6.10625e-16	CLIC2
PLOD1	2.86811	6.26369	226.422	3.59561e-51	5.66471e-49	PLOD1
TNFAIP2	2.8899	6.49683	171.901	2.84496e-39	3.28688e-37	TNFAIP2
NCF1	2.89651	3.00951	52.7178	3.85087e-13	1.06117e-11	NCF1
ACSL5	2.89859	1.51045	27.8927	1.28235e-07	1.70509e-06	ACSL5
CETP	2.89958	-0.471175	14.2835	0.000157234	0.00100508	CETP
ASPG	2.89961	6.75144	46.9049	7.45181e-12	1.80756e-10	ASPG
TAPBPL	2.90571	4.83446	73.6177	9.48129e-18	3.94346e-16	TAPBPL
TMEM45A	2.90576	1.17092	26.0455	3.3346e-07	4.12122e-06	TMEM45A
LOC422305	2.90708	1.10104	24.9315	5.9403e-07	6.98105e-06	LOC422305
FAM162B	2.90993	0.0696775	29.598	5.31594e-08	7.66292e-07	FAM162B
CLEC3A	2.91332	1.52055	7.06462	0.00786211	0.0283527	CLEC3A
LOC107054815	2.92094	1.00289	33.5899	6.80437e-09	1.12902e-07	LOC107054815
LOC768786	2.92211	-0.536835	10.1838	0.00141679	0.00669832	LOC768786
PDCD1	2.92257	0.590971	32.0383	1.51166e-08	2.38638e-07	PDCD1
ABCB11	2.92887	2.02533	10.6467	0.00110265	0.00538954	ABCB11
CD44	2.93298	3.14065	40.816	1.67258e-10	3.48294e-09	CD44
GIP	2.93352	3.43249	53.5581	2.51056e-13	7.03001e-12	GIP
LOC101750545	2.93555	-0.715454	20.65	5.51369e-06	5.26943e-05	LOC101750545
TXK	2.94221	1.24056	12.8553	0.000336522	0.00195702	TXK
PLSCR1	2.94377	7.21762	188.753	5.94976e-43	7.7332e-41	PLSCR1
TAAR1	2.94408	2.77376	47.8661	4.56345e-12	1.1262e-10	TAAR1
PPEF2	2.95493	3.7819	39.4267	3.406e-10	6.78459e-09	PPEF2
CRTAM	2.96228	-0.359005	9.90117	0.00165174	0.00765593	CRTAM
DNASE1L3	2.97218	1.46608	48.3601	3.54715e-12	8.83784e-11	DNASE1L3
LOC107049862	2.97471	3.68573	92.6846	6.13283e-22	3.60957e-20	LOC107049862
IKBKE	2.98753	3.28711	56.2501	6.38155e-14	1.89226e-12	IKBKE
LOC107055350	2.99023	3.1981	37.5676	8.8297e-10	1.63559e-08	LOC107055350
LOC107050443	2.99538	4.32306	136.262	1.74826e-31	1.60398e-29	LOC107050443
LOC107057345	3.0019	1.18966	19.3127	1.10965e-05	9.85994e-05	LOC107057345
CLDN1	3.00324	3.4178	48.977	2.58976e-12	6.52545e-11	CLDN1
KLHL10	3.00695	3.28437	102.599	4.10437e-24	2.67849e-22	KLHL10
LOC100859853	3.00917	6.38468	104.872	1.30314e-24	8.76078e-23	LOC100859853
LOC770026	3.01009	1.49841	49.7468	1.74927e-12	4.53213e-11	LOC770026
LOC107056167	3.01341	0.0433145	36.4092	1.59947e-09	2.86088e-08	LOC107056167
LOC101750658	3.01629	-0.850597	14.7214	0.000124625	0.000823284	LOC101750658
ELF3	3.01649	1.5852	37.9999	7.07482e-10	1.33429e-08	ELF3
LOC101747700	3.01805	-0.0646532	24.5816	7.12284e-07	8.211e-06	LOC101747700
TNFRSF1A	3.0206	5.00662	190.729	2.20453e-43	2.88942e-41	TNFRSF1A
PARP3	3.02719	3.4804	76.9492	1.75412e-18	7.77243e-17	PARP3
LOC107056345	3.03428	3.90503	20.5317	5.86523e-06	5.56109e-05	LOC107056345
ARL11	3.03539	1.8298	32.2374	1.36439e-08	2.17369e-07	ARL11
SLCO4C1	3.03744	0.88857	29.0006	7.23557e-08	1.01945e-06	SLCO4C1
TIPARP	3.03964	5.50686	178.385	1.09165e-40	1.31988e-38	TIPARP
LOC107052302	3.04098	1.53143	6.45439	0.0110678	0.0372518	LOC107052302
NT5C3B	3.04253	8.19011	267.239	4.535e-60	9.68936e-58	NT5C3B
LOC420300	3.04415	0.229307	25.1107	5.41306e-07	6.41059e-06	LOC420300
C1QA	3.05573	4.69769	52.4497	4.41419e-13	1.20364e-11	C1QA
TNIP3	3.06164	0.0310528	19.3653	1.07951e-05	9.62125e-05	TNIP3
LOC107054432	3.0654	0.21958	35.9162	2.05993e-09	3.63858e-08	LOC107054432
CALCOCO2	3.07537	6.90649	73.5407	9.85815e-18	4.0893e-16	CALCOCO2
RHOC	3.07669	3.1586	72.821	1.41958e-17	5.79613e-16	RHOC
TNFSF10	3.08244	6.09853	137.125	1.13214e-31	1.05737e-29	TNFSF10
LOC101749148	3.08283	0.538254	30.1893	3.91857e-08	5.78221e-07	LOC101749148
CARD8	3.08836	2.11145	49.6271	1.85926e-12	4.80114e-11	CARD8
IL22RA2	3.09221	0.177591	31.585	1.90898e-08	2.95087e-07	IL22RA2
GUCY2C	3.09311	1.23289	22.7736	1.82254e-06	1.93903e-05	GUCY2C
CILP2	3.09369	1.05548	37.3474	9.88531e-10	1.81603e-08	CILP2
CD86	3.10197	0.655342	21.333	3.8602e-06	3.82028e-05	CD86
LOC107056747	3.10456	0.92864	10.6389	0.00110733	0.00541071	LOC107056747
LOC107056419	3.10573	-0.294794	28.6398	8.71708e-08	1.21393e-06	LOC107056419
C1QTNF9	3.10681	1.1293	18.0097	2.1978e-05	0.00017966	C1QTNF9
HNF4beta	3.12427	0.0873887	31.6107	1.88388e-08	2.92367e-07	HNF4beta
LOC100859492	3.12941	0.0410856	38.6639	5.03441e-10	9.64639e-09	LOC100859492
GFAP	3.13051	10.801	26.5709	2.54035e-07	3.20565e-06	GFAP
TRANK1	3.14926	6.58183	232.72	1.52119e-52	2.55119e-50	TRANK1
SM1	3.15152	0.0444396	19.8743	8.27059e-06	7.58357e-05	SM1
LOC107057534	3.15249	-0.243113	21.2198	4.09502e-06	4.02965e-05	LOC107057534
BPI	3.15742	4.67767	53.7241	2.30712e-13	6.48364e-12	BPI
KRT10	3.15755	1.79407	52.9821	3.36604e-13	9.32507e-12	KRT10
LOC107050994	3.16015	2.91868	80.5122	2.88916e-19	1.36552e-17	LOC107050994
CASP7	3.16137	3.03487	92.573	6.48859e-22	3.79036e-20	CASP7
SAMHD1	3.16188	6.36295	212.408	4.09815e-48	5.91841e-46	SAMHD1
CASP10	3.16296	2.48809	77.4826	1.33894e-18	6.05317e-17	CASP10
HAS2	3.16884	2.10763	39.4873	3.30193e-10	6.60259e-09	HAS2
VCAM1	3.18422	4.97176	56.3125	6.1821e-14	1.84364e-12	VCAM1
THRSPB	3.18897	0.168773	20.645	5.52821e-06	5.27683e-05	THRSPB
ENTPD8L	3.20418	3.63453	88.6469	4.71971e-21	2.6104e-19	ENTPD8L
LOC107049001	3.21121	0.402888	16.0015	6.32934e-05	0.000452423	LOC107049001
LOC101752219	3.22291	2.41555	41.7835	1.01959e-10	2.16068e-09	LOC101752219
ALPK1	3.22611	0.631182	40.8952	1.60617e-10	3.34912e-09	ALPK1
ECEL1	3.22792	5.86243	136.764	1.35826e-31	1.261e-29	ECEL1
PDK4	3.23348	5.01791	62.0092	3.41854e-15	1.14664e-13	PDK4
LOC107052215	3.25167	3.63308	42.6806	6.44497e-11	1.39614e-09	LOC107052215
CD300A	3.25734	1.06565	38.8969	4.46799e-10	8.66757e-09	CD300A
ETV6	3.26139	5.83535	298.129	8.42282e-67	2.26501e-64	ETV6
ANG	3.26353	2.90675	52.2498	4.88715e-13	1.32335e-11	ANG
CYP3A7	3.26751	-0.781992	9.87132	0.00167875	0.00776725	CYP3A7
LOC107049410	3.27336	-0.132142	16.6585	4.47488e-05	0.000335016	LOC107049410
IL18R1	3.2799	3.45794	57.1189	4.10244e-14	1.24972e-12	IL18R1
FKBP11	3.28279	3.62343	132.762	1.01928e-30	9.0844e-29	FKBP11
MAP3K8	3.28753	1.71343	56.8998	4.58583e-14	1.38615e-12	MAP3K8
P2RX7	3.2938	3.68695	52.8671	3.56905e-13	9.86995e-12	P2RX7
SIGLEC1	3.29423	3.13009	44.5417	2.48994e-11	5.71954e-10	SIGLEC1
TULP1	3.29725	0.110247	18.7032	1.52726e-05	0.000130167	TULP1
LOC101749104	3.31718	2.8739	30.6842	3.03624e-08	4.54475e-07	LOC101749104
BANK1	3.31869	2.7964	67.4118	2.20324e-16	8.08563e-15	BANK1
C1QC	3.32509	4.46399	90.0847	2.28182e-21	1.29417e-19	C1QC
GADD45B	3.33298	3.94479	149.99	1.74269e-34	1.78821e-32	GADD45B
TLR15	3.3403	0.992639	52.392	4.54578e-13	1.23475e-11	TLR15
TNFRSF6B	3.34894	2.9937	91.8765	9.2256e-22	5.34913e-20	TNFRSF6B
MAFA	3.34945	1.07731	27.6223	1.47472e-07	1.93287e-06	MAFA
LOC101751464	3.35608	1.06042	25.519	4.38053e-07	5.29637e-06	LOC101751464
LOC107053922	3.36209	-0.464205	33.0083	9.17674e-09	1.49561e-07	LOC107053922
COL9A3	3.36509	3.94284	90.4655	1.88226e-21	1.07537e-19	COL9A3
C1QB	3.36619	4.46049	96.6487	8.27875e-23	5.06367e-21	C1QB
PHF11	3.36847	5.92295	342.873	1.51072e-76	5.01334e-74	PHF11
MALL	3.37169	2.59289	71.5815	2.66039e-17	1.05583e-15	MALL
LOC107054275	3.3778	2.26284	65.9065	4.72821e-16	1.70356e-14	LOC107054275
K123	3.3788	3.18224	137.853	7.84716e-32	7.41771e-30	K123
GJA3	3.38151	2.1062	66.1547	4.16892e-16	1.51215e-14	GJA3
SDC4	3.38403	6.10503	152.877	4.07495e-35	4.20907e-33	SDC4
LOC107051061	3.39357	2.05656	67.6444	1.95812e-16	7.23717e-15	LOC107051061
LOC418667	3.40414	2.20436	60.3689	7.8644e-15	2.55013e-13	LOC418667
ZP1	3.41233	5.74657	47.4362	5.68231e-12	1.39351e-10	ZP1
TRAFD1	3.43842	7.71903	284.549	7.66275e-64	1.73211e-61	TRAFD1
LOC768350	3.44743	3.79236	11.1146	0.000856518	0.00434867	LOC768350
SLC25A37	3.44853	4.38621	222.31	2.83514e-50	4.31187e-48	SLC25A37
ENTPD2L	3.453	3.05398	54.3291	1.6957e-13	4.82624e-12	ENTPD2L
BIRC2	3.46538	8.78549	236.368	2.43645e-53	4.31834e-51	BIRC2
TGM2	3.4679	9.46948	390.932	5.188e-87	2.69724e-84	TGM2
RSFR	3.47282	3.99262	44.5202	2.51748e-11	5.75736e-10	RSFR
MYD88	3.47614	5.58229	290.071	4.79947e-65	1.18821e-62	MYD88
LOC101752158	3.47992	1.06065	40.2303	2.25723e-10	4.60812e-09	LOC101752158
LOC101748650	3.48151	1.32189	30.5591	3.23854e-08	4.8198e-07	LOC101748650
LOC430600	3.48169	3.45293	22.6981	1.8956e-06	2.01127e-05	LOC430600
FCER1G	3.48876	3.62332	70.0451	5.79635e-17	2.24332e-15	FCER1G
RGS1	3.50086	0.958486	19.3994	1.06042e-05	9.46729e-05	RGS1
CMTR1	3.50679	8.63348	289.033	8.07896e-65	1.96887e-62	CMTR1
LOC101749146	3.51152	1.3351	45.5954	1.45382e-11	3.43563e-10	LOC101749146
LOC100859807	3.53369	2.15585	21.9826	2.75128e-06	2.80469e-05	LOC100859807
PPAP2C	3.54489	5.03841	139.108	4.17182e-32	4.01654e-30	PPAP2C
TMEM184A	3.57367	2.90564	34.5501	4.15418e-09	7.09669e-08	TMEM184A
SDC1	3.57739	3.91678	72.7926	1.44014e-17	5.86473e-16	SDC1
LOC107053941	3.5837	3.45326	82.6512	9.78905e-20	4.7862e-18	LOC107053941
LOC107054098	3.58783	2.57838	54.6013	1.47636e-13	4.23286e-12	LOC107054098
LOC107053690	3.58835	1.46437	45.0358	1.93469e-11	4.49039e-10	LOC107053690
PMAIP1	3.5903	0.986062	46.1053	1.12064e-11	2.68077e-10	PMAIP1
LOC429682	3.62227	0.9055	31.7488	1.75454e-08	2.73382e-07	LOC429682
CEBPD	3.63121	3.40046	98.5715	3.13505e-23	1.96375e-21	CEBPD
ERAP1	3.64616	6.92958	309.929	2.26253e-69	6.30156e-67	ERAP1
IL10RA	3.67922	4.02409	129.355	5.67014e-30	4.99645e-28	IL10RA
CEBPB	3.68059	3.32315	112.79	2.3984e-26	1.77288e-24	CEBPB
LOC420368	3.68154	2.40723	62.3057	2.94066e-15	9.94914e-14	LOC420368
LOC417345	3.69187	5.50843	263.416	3.08905e-59	6.42399e-57	LOC417345
LOC100859100	3.70443	2.62354	39.4476	3.36983e-10	6.72113e-09	LOC100859100
BCL2L14	3.71092	0.334534	40.0834	2.43344e-10	4.92915e-09	BCL2L14
SOD3	3.71119	3.17069	49.058	2.48502e-12	6.30225e-11	SOD3
LOC101751113	3.71692	-0.231301	29.0916	6.90356e-08	9.77973e-07	LOC101751113
VDR	3.71721	2.57617	76.5899	2.10412e-18	9.2706e-17	VDR
LOC101749170	3.7199	3.52985	61.4865	4.45797e-15	1.47311e-13	LOC101749170
LOC107052981	3.7326	1.41444	25.6804	4.02907e-07	4.91716e-06	LOC107052981
LOC100857659	3.73719	0.937126	42.954	5.60419e-11	1.2225e-09	LOC100857659
HPGDS	3.73801	3.35612	160.824	7.47678e-37	7.93301e-35	HPGDS
KCNMB1	3.74745	1.59407	52.3992	4.52899e-13	1.23279e-11	KCNMB1
LIPI	3.75706	-0.353003	37.9063	7.42236e-10	1.3931e-08	LIPI
ATF3	3.758	4.80853	300.217	2.95471e-67	8.08502e-65	ATF3
B3GNT4	3.76445	5.6635	263.553	2.8845e-59	6.07968e-57	B3GNT4
LOC101750812	3.77374	1.04204	41.669	1.08112e-10	2.27253e-09	LOC101750812
CYP11A1	3.78039	3.55678	37.6051	8.66156e-10	1.60635e-08	CYP11A1
SLC16A8	3.78466	-0.444272	26.228	3.03394e-07	3.78504e-06	SLC16A8
HSP25	3.79942	5.20228	27.8373	1.31958e-07	1.75012e-06	HSP25
MEF2B	3.80111	3.11158	103.122	3.15186e-24	2.07424e-22	MEF2B
BEST4	3.80148	0.095859	21.0329	4.51454e-06	4.41463e-05	BEST4
PPM1J	3.80733	7.33224	296.839	1.60873e-66	4.25278e-64	PPM1J
LOC107056749	3.80787	1.00998	19.8503	8.375e-06	7.64783e-05	LOC107056749
LOC107049024	3.81485	2.29049	74.8841	4.99163e-18	2.15068e-16	LOC107049024
CAPN13	3.82209	3.93957	91.7558	9.80615e-22	5.66468e-20	CAPN13
LOC772360	3.83392	4.85475	222.301	2.84749e-50	4.31187e-48	LOC772360
TMC3	3.8383	3.74662	116.445	3.79739e-27	2.96139e-25	TMC3
SERPINA9	3.85605	0.527627	42.1785	8.33109e-11	1.78489e-09	SERPINA9
TRIM39.2	3.86917	-0.118848	26.8724	2.17339e-07	2.78541e-06	TRIM39.2
CFD	3.87993	6.14428	51.568	6.91582e-13	1.84702e-11	CFD
EVA1C	3.88056	3.09382	112.897	2.27293e-26	1.68814e-24	EVA1C
LOC107051241	3.88788	2.45033	61.1023	5.4186e-15	1.77178e-13	LOC107051241
IL13RA2	3.88803	3.02267	51.9638	5.6532e-13	1.52813e-11	IL13RA2
LOC107057449	3.88911	3.05112	9.15102	0.0024858	0.0108121	LOC107057449
LOC107051733	3.89093	-0.783927	29.5694	5.395e-08	7.75537e-07	LOC107051733
MITD1	3.89952	5.94447	388.862	1.46453e-86	7.3685e-84	MITD1
ADGRD2	3.90327	6.07009	288.763	9.24845e-65	2.2192e-62	ADGRD2
ARID5A	3.90381	6.19246	377.045	5.47539e-84	2.37221e-81	ARID5A
SERPING1	3.90421	7.95059	237.773	1.20299e-53	2.20742e-51	SERPING1
HSPB1	3.90707	4.51524	13.9753	0.000185224	0.00116115	HSPB1
ASL2	3.91894	6.89601	122.183	2.10492e-28	1.75564e-26	ASL2
ZPLD1	3.92744	1.93344	82.6685	9.70336e-20	4.75922e-18	ZPLD1
OLFML1	3.94067	3.8161	137.708	8.44003e-32	7.93007e-30	OLFML1
NCF2	3.95112	1.41862	51.7745	6.2255e-13	1.67124e-11	NCF2
ANGPTL7	3.95268	2.8672	59.6332	1.14293e-14	3.62323e-13	ANGPTL7
LOC100859347	3.95713	1.08309	63.0919	1.97288e-15	6.76288e-14	LOC100859347
DIO3	3.96285	1.65422	72.7757	1.45254e-17	5.89981e-16	DIO3
LOC415472	3.96775	2.1248	19.5741	9.67701e-06	8.7497e-05	LOC415472
LOC107050538	3.97028	1.48643	8.24465	0.00408724	0.0164938	LOC107050538
CD274	3.97048	5.89885	381.61	5.55088e-85	2.62391e-82	CD274
OCA2	3.98601	1.70162	38.8802	4.50629e-10	8.731e-09	OCA2
IRF8	4.00565	7.40855	311.271	1.1541e-69	3.27283e-67	IRF8
LOC101749471	4.04066	1.67213	37.6223	8.58592e-10	1.59612e-08	LOC101749471
CTSS	4.0604	6.20678	282.401	2.25155e-63	5.01677e-61	CTSS
SCIN	4.07006	5.42815	68.1685	1.50107e-16	5.60101e-15	SCIN
MASP1	4.0844	4.12739	223.195	1.81737e-50	2.83456e-48	MASP1
GKAP1	4.08879	5.30222	296.322	2.08521e-66	5.42051e-64	GKAP1
PAX3	4.09671	0.494738	24.324	8.14202e-07	9.26267e-06	PAX3
MSX1	4.11465	0.306198	30.9659	2.62598e-08	3.97259e-07	MSX1
IL15RA	4.12141	1.51566	72.6488	1.54902e-17	6.24289e-16	IL15RA
LOC107051780	4.1292	1.64846	35.176	3.01216e-09	5.22007e-08	LOC107051780
TOR1AIP2	4.14668	4.02821	176.535	2.76636e-40	3.29366e-38	TOR1AIP2
C3H8ORF80	4.18749	3.31481	140.029	2.62309e-32	2.54114e-30	C3H8ORF80
LOC107049977	4.19197	0.960794	27.9387	1.2522e-07	1.66928e-06	LOC107049977
BEST1	4.19263	1.44663	54.3634	1.6664e-13	4.75154e-12	BEST1
ZAP70	4.20968	1.20724	19.2959	1.11945e-05	9.92049e-05	ZAP70
GIMAP1	4.23164	2.70076	128.804	7.4848e-30	6.55845e-28	GIMAP1
ABCB1LA	4.24631	2.12715	45.7535	1.3411e-11	3.18859e-10	ABCB1LA
SCTR	4.24709	1.09196	45.2037	1.77568e-11	4.146e-10	SCTR
BAIAP2L2	4.28024	1.85112	87.886	6.9337e-21	3.75503e-19	BAIAP2L2
NT5C1B	4.29421	4.50982	205.243	1.4987e-46	2.0686e-44	NT5C1B
LOC100858581	4.29507	1.44886	34.0993	5.237e-09	8.84956e-08	LOC100858581
MPEG1	4.3004	5.9514	93.8338	3.43153e-22	2.02733e-20	MPEG1
HBEGF	4.30139	3.58126	230.96	3.68191e-52	6.04491e-50	HBEGF
LOC418423	4.31609	3.03754	54.4463	1.59757e-13	4.56362e-12	LOC418423
PML	4.33222	7.06492	461.689	2.06268e-102	1.69324e-99	PML
LOC424033	4.35056	-0.224056	22.9681	1.64709e-06	1.76622e-05	LOC424033
IL8L2	4.3598	-0.554201	20.831	5.01632e-06	4.84249e-05	IL8L2
TOR4A	4.38197	6.6936	406.398	2.22938e-90	1.28784e-87	TOR4A
XDH	4.39214	2.69854	73.1187	1.22083e-17	5.03738e-16	XDH
LOC107054123	4.40725	0.78289	24.882	6.09474e-07	7.13661e-06	LOC107054123
PGF	4.40774	5.13756	136.662	1.42936e-31	1.31916e-29	PGF
IL18BP	4.43535	5.4318	49.0292	2.5218e-12	6.38515e-11	IL18BP
CHIR-IG1-5	4.44904	1.08977	24.9861	5.77443e-07	6.81269e-06	CHIR-IG1-5
LOC107053407	4.4669	0.424342	40.7359	1.74258e-10	3.60955e-09	LOC107053407
LOC107050645	4.47678	3.67872	236.311	2.50666e-53	4.39286e-51	LOC107050645
LOC101751764	4.47992	4.81906	89.9311	2.46606e-21	1.38356e-19	LOC101751764
LOC107054294	4.48387	1.17663	68.7775	1.10226e-16	4.14263e-15	LOC107054294
LOC107051858	4.49679	3.57228	201.783	8.52557e-46	1.16643e-43	LOC107051858
LOC107054929	4.50445	0.729514	49.8504	1.65923e-12	4.32759e-11	LOC107054929
LOC423478	4.51503	3.11152	119.371	8.6876e-28	7.05732e-26	LOC423478
IFIH1	4.52294	7.17865	416.978	1.10963e-92	6.92273e-90	IFIH1
OVCH2	4.52501	6.34051	138.715	5.08458e-32	4.83562e-30	OVCH2
EIF2AK2	4.5283	7.84295	394.987	6.79595e-88	3.65505e-85	EIF2AK2
IGJ	4.53166	3.07844	6.10345	0.0134918	0.0436106	IGJ
LOC420301	4.53572	1.72951	75.9673	2.88399e-18	1.26353e-16	LOC420301
TMEM173	4.53867	6.60818	332.279	3.0651e-74	9.37379e-72	TMEM173
ATP6V0A4	4.5544	0.87467	16.7574	4.24767e-05	0.000320053	ATP6V0A4
TSGA10	4.55569	0.366962	50.6707	1.09239e-12	2.88779e-11	TSGA10
C15ORF43	4.55716	8.70129	365.917	1.44974e-81	5.65292e-79	C15ORF43
IL23R	4.55757	3.94411	73.9014	8.21173e-18	3.44297e-16	IL23R
LOC100857706	4.57959	2.40818	105.085	1.17028e-24	7.90165e-23	LOC100857706
LAG3	4.58551	0.51379	48.5785	3.17329e-12	7.94443e-11	LAG3
B2M	4.59726	9.21524	360.039	2.76146e-80	1.02549e-77	B2M
CD83	4.59936	4.65404	62.1285	3.21766e-15	1.08627e-13	CD83
LOC101749215	4.61779	-0.369287	44.7727	2.21289e-11	5.12084e-10	LOC101749215
HPX	4.64665	2.21982	48.4551	3.37941e-12	8.43338e-11	HPX
ARHGAP36	4.66738	2.18326	79.6874	4.38597e-19	2.04814e-17	ARHGAP36
PSTPIP2	4.67317	1.55576	83.0798	7.88074e-20	3.88975e-18	PSTPIP2
FAM83F	4.67447	2.1914	110.736	6.75878e-26	4.8804e-24	FAM83F
IRF7	4.68673	6.75831	141.85	1.04895e-32	1.02896e-30	IRF7
LOC422513	4.68975	9.01291	347.655	1.37328e-77	4.75979e-75	LOC422513
LOC107052256	4.69394	0.466433	42.3973	7.44928e-11	1.59816e-09	LOC107052256
PARP12	4.69397	6.43908	291.307	2.58056e-65	6.49178e-63	PARP12
LOC107050978	4.69745	5.36884	81.1788	2.06189e-19	9.86482e-18	LOC107050978
AGTR1	4.7133	3.87503	78.4638	8.14776e-19	3.73766e-17	AGTR1
BF2	4.7395	7.78011	119.677	7.4461e-28	6.11246e-26	BF2
CCL1B	4.75409	-0.247621	48.6772	3.01755e-12	7.57886e-11	CCL1B
CX3CL1	4.76651	4.24274	50.1977	1.39012e-12	3.64399e-11	CX3CL1
LIF	4.79894	0.16581	61.9211	3.57494e-15	1.19653e-13	LIF
LOC107056699	4.8131	-0.223697	40.3288	2.14621e-10	4.39297e-09	LOC107056699
LOC418168	4.82525	2.20581	81.8547	1.46465e-19	7.09446e-18	LOC418168
LOC420107	4.8272	3.84706	128.751	7.68991e-30	6.70053e-28	LOC420107
MST1	4.83001	5.3416	318.103	3.75031e-71	1.08322e-68	MST1
TAPBP	4.85108	8.02853	418.803	4.44729e-93	3.01584e-90	TAPBP
LOC415756	4.85483	5.80648	239.623	4.75173e-54	8.82294e-52	LOC415756
C26H6ORF222	4.86176	-0.158301	48.2831	3.68911e-12	9.17688e-11	C26H6ORF222
DENND2D	4.86485	5.54341	220.05	8.81853e-50	1.30993e-47	DENND2D
EFCAB3	4.8894	0.0619267	36.891	1.24924e-09	2.27888e-08	EFCAB3
TTC31	4.90045	6.91875	287.362	1.86788e-64	4.34826e-62	TTC31
CHRD	4.90551	6.06808	114.778	8.80407e-27	6.66587e-25	CHRD
BF1	4.92366	9.21982	109.295	1.39858e-25	9.87042e-24	BF1
LOC107054311	4.93077	1.59491	100.216	1.36647e-23	8.73476e-22	LOC107054311
LY96	4.93515	3.96956	117.537	2.18953e-27	1.73351e-25	LY96
LOC101750271	4.93672	6.02537	364.288	3.28099e-81	1.24814e-78	LOC101750271
STAT2	4.94818	8.56471	321.635	6.37989e-72	1.87749e-69	STAT2
TLR1A	4.95381	-0.153285	49.2705	2.22986e-12	5.71086e-11	TLR1A
STAT1	4.98916	1.89535	565.326	5.83389e-125	1.29987e-121	STAT1
GPR149	4.98996	4.75498	47.1069	6.72187e-12	1.63559e-10	GPR149
LPAR6	5.01465	3.62246	105.194	1.10768e-24	7.51152e-23	LPAR6
FAM26F	5.02364	5.35212	373.284	3.60644e-83	1.4423e-80	FAM26F
GGT5	5.03026	7.05454	381.61	5.55166e-85	2.62391e-82	GGT5
PADI2	5.03489	4.08707	192.384	9.59407e-44	1.28999e-41	PADI2
C8H1ORF168	5.03557	1.70241	95.3615	1.58608e-22	9.47821e-21	C8H1ORF168
LOC771689	5.0441	0.020442	49.4559	2.02877e-12	5.21297e-11	LOC771689
SLC2A6	5.07757	2.97552	133.2	8.17679e-31	7.3295e-29	SLC2A6
LOC107052493	5.07859	1.08658	55.7364	8.28696e-14	2.42499e-12	LOC107052493
IFI35	5.08191	7.86464	649.314	3.15019e-143	1.22834e-139	IFI35
LOC101750112	5.11888	3.42735	235.283	4.19965e-53	7.19802e-51	LOC101750112
DDX60	5.13228	4.76952	108.188	2.44408e-25	1.71019e-23	DDX60
ASL1	5.13779	2.74537	60.0033	9.47003e-15	3.03918e-13	ASL1
C1R	5.14478	6.28002	349.62	5.12835e-78	1.81788e-75	C1R
LOC417057	5.17881	3.36753	16.0895	6.04183e-05	0.000435263	LOC417057
THEMIS2	5.20027	2.15069	114.953	8.05669e-27	6.12977e-25	THEMIS2
LOC107049469	5.20247	6.00483	62.77	2.3231e-15	7.91122e-14	LOC107049469
SELE	5.20251	1.5157	40.7855	1.69887e-10	3.53297e-09	SELE
LOC417056	5.21622	2.38325	16.799	4.15554e-05	0.000314631	LOC417056
MLKL	5.22929	1.10461	57.6699	3.10004e-14	9.51796e-13	MLKL
SLC15A1	5.2343	0.900355	38.6848	4.98077e-10	9.55536e-09	SLC15A1
PRRG4	5.23472	1.66632	48.671	3.02711e-12	7.59064e-11	PRRG4
TLR3	5.2443	6.2695	253.334	4.87205e-57	9.86875e-55	TLR3
LCN8	5.25726	7.07222	166.231	4.9261e-38	5.41074e-36	LCN8
DTX3L	5.26775	7.04869	429.274	2.33801e-95	1.65754e-92	DTX3L
BCMO1	5.27215	4.029	177.925	1.37564e-40	1.65045e-38	BCMO1
MRGPRH	5.28629	-0.61665	48.9605	2.61167e-12	6.57004e-11	MRGPRH
UMODL1	5.30904	2.44373	110.683	6.9415e-26	4.98924e-24	UMODL1
LOC100857928	5.3313	6.60956	536.418	1.13444e-118	1.60853e-115	LOC100857928
LOC416755	5.38071	3.0319	121.507	2.95886e-28	2.45475e-26	LOC416755
UBE2L6	5.39855	6.15755	341.898	2.4637e-76	8.00548e-74	UBE2L6
SLBP	5.41167	3.09946	164.911	9.56645e-38	1.04341e-35	SLBP
LOC107053352	5.42059	2.14808	106.788	4.95381e-25	3.40373e-23	LOC107053352
DRAM1	5.47436	3.20602	103.727	2.32153e-24	1.54739e-22	DRAM1
LOC107051096	5.48921	2.88062	158.129	2.89977e-36	3.03542e-34	LOC107051096
ABCA8	5.49784	4.59133	206.809	6.82488e-47	9.67706e-45	ABCA8
LOC101747378	5.49883	8.46092	230.979	3.64545e-52	6.04491e-50	LOC101747378
LOC422511	5.52152	1.14739	53.6931	2.34381e-13	6.5749e-12	LOC422511
TEX12	5.53518	-0.399252	57.756	2.96731e-14	9.12843e-13	TEX12
SERPINF2	5.53598	3.6717	166.887	3.54076e-38	3.91668e-36	SERPINF2
LOC101747868	5.57248	0.70603	21.8095	3.0111e-06	3.02799e-05	LOC101747868
LOC100858381	5.57563	6.54254	180.714	3.38429e-41	4.18927e-39	LOC100858381
SERPINB1	5.59621	4.21772	262.594	4.66671e-59	9.57719e-57	SERPINB1
ATP6V1G3	5.60609	5.50341	147.31	6.71228e-34	6.75429e-32	ATP6V1G3
PADI3	5.63148	9.72308	380.089	1.19031e-84	5.46038e-82	PADI3
MICA	5.63315	0.25242	16.8338	4.08004e-05	0.000309817	MICA
LOC107052152	5.6345	2.5378	117.552	2.17293e-27	1.72914e-25	LOC107052152
TMEM140	5.64002	7.07462	287.935	1.40132e-64	3.31158e-62	TMEM140
TGM4	5.64529	4.75654	332.435	2.83455e-74	8.84208e-72	TGM4
TTR	5.64595	7.8668	24.4623	7.57787e-07	8.68421e-06	TTR
ZC3HAV1	5.66149	8.43644	248.991	4.3089e-56	8.40074e-54	ZC3HAV1
HEMGN	5.66745	0.0855414	75.2512	4.14484e-18	1.79575e-16	HEMGN
LOC107052553	5.70223	0.634516	82.167	1.25062e-19	6.09562e-18	LOC107052553
LOC107057583	5.71689	6.69834	662.836	3.61103e-146	1.87738e-142	LOC107057583
LOC101748198	5.75217	0.863315	63.7918	1.38285e-15	4.82511e-14	LOC101748198
LOC416147	5.75991	6.16988	379.28	1.78511e-84	7.95496e-82	LOC416147
OCX36	5.77755	2.72719	95.3905	1.56305e-22	9.37647e-21	OCX36
CCLI7	5.78866	3.23854	236.071	2.82801e-53	4.90094e-51	CCLI7
TRIM25	5.83166	8.01782	206.066	9.91367e-47	1.393e-44	TRIM25
LOC100859881	5.86614	0.169112	44.1562	3.03193e-11	6.8734e-10	LOC100859881
LOC100857563	5.88714	6.57395	636.491	1.9366e-140	6.04104e-137	LOC100857563
NMI	5.8874	8.13025	437.995	2.95699e-97	2.1962e-94	NMI
LOC107049096	5.889	3.40511	164.312	1.29308e-37	1.39091e-35	LOC107049096
ADM	5.8982	4.08371	227.641	1.94869e-51	3.16601e-49	ADM
IL4I1	5.90514	3.3398	219.898	9.52068e-50	1.40089e-47	IL4I1
GCH1	5.90894	2.70934	78.3448	8.65389e-19	3.94663e-17	GCH1
LOC107053741	5.91588	2.85516	74.8511	5.07581e-18	2.18092e-16	LOC107053741
PARP9	5.91594	7.10399	516.848	2.05277e-114	2.66808e-111	PARP9
ZNFX1	5.95762	8.19525	125.429	4.10078e-29	3.47608e-27	ZNFX1
LOC107055037	5.98244	-0.463118	42.6271	6.6235e-11	1.42886e-09	LOC107055037
LOC107051725	5.99484	0.432634	26.3738	2.81326e-07	3.5272e-06	LOC107051725
CCL1	6.00039	2.26	28.1193	1.14061e-07	1.54027e-06	CCL1
LOC420039	6.00281	2.8355	176.197	3.27886e-40	3.87428e-38	LOC420039
LOC107049460	6.04006	0.0873187	51.688	6.50601e-13	1.74354e-11	LOC107049460
DHX58	6.07092	6.08965	498.867	1.67656e-110	2.01149e-107	DHX58
IL1R2	6.09941	1.38805	43.3108	4.66991e-11	1.03461e-09	IL1R2
EPSTI1	6.12694	6.62198	278.124	1.92518e-62	4.22916e-60	EPSTI1
HSPA12B	6.13841	3.78937	84.4722	3.89648e-20	1.97959e-18	HSPA12B
LOC101751647	6.16342	3.41639	39.9831	2.56163e-10	5.18207e-09	LOC101751647
ISL2	6.2447	0.618782	52.5356	4.22528e-13	1.1582e-11	ISL2
IRX3	6.26727	1.41528	17.0915	3.5622e-05	0.00027464	IRX3
GBE	6.27891	2.77492	173.437	1.3141e-39	1.52956e-37	GBE
LOC770612	6.33687	10.0844	251.914	9.93439e-57	1.9865e-54	LOC770612
TAP1	6.34129	7.52773	173.891	1.04552e-39	1.22609e-37	TAP1
TAP2	6.3609	7.44637	236.712	2.05002e-53	3.71793e-51	TAP2
PARP14	6.36204	5.97477	294.079	6.42452e-66	1.64268e-63	PARP14
LOC418836	6.39586	3.05626	96.8291	7.55755e-23	4.64075e-21	LOC418836
LOC107052494	6.44822	2.62236	16.9811	3.77529e-05	0.000289069	LOC107052494
LOC422993	6.45829	0.474473	49.7834	1.71692e-12	4.46314e-11	LOC422993
IL1B	6.46086	0.831072	83.9711	5.02051e-20	2.50977e-18	IL1B
MIR147-1	6.46954	2.43849	80.477	2.94105e-19	1.38585e-17	MIR147-1
LOC419563	6.49851	8.81571	182.792	1.19101e-41	1.4861e-39	LOC419563
HELZ2	6.49965	8.46311	334.887	8.28942e-75	2.63857e-72	HELZ2
USP18	6.5393	8.40553	617.733	2.32731e-136	6.04985e-133	USP18
PLAC8L1	6.54179	-0.671341	58.4054	2.13303e-14	6.64048e-13	PLAC8L1
LOC101750245	6.56013	0.565361	69.4932	7.668e-17	2.93132e-15	LOC101750245
LOC107053353	6.56242	8.49192	397.833	1.63141e-88	9.08756e-86	LOC107053353
STEAP4	6.57657	2.29	53.1604	3.07389e-13	8.54607e-12	STEAP4
RNF213	6.58174	9.06435	186.269	2.07399e-42	2.65147e-40	RNF213
LOC107056035	6.64442	2.76859	19.732	8.90968e-06	8.09343e-05	LOC107056035
SOCS3	6.6446	4.82895	539.16	2.87168e-119	4.47896e-116	SOCS3
LOC100858002	6.66375	1.31016	85.6461	2.15197e-20	1.11881e-18	LOC100858002
IFI27L2	6.67511	8.3552	375.627	1.11443e-83	4.69776e-81	IFI27L2
TIFA	6.68605	3.16612	140.967	1.63566e-32	1.59446e-30	TIFA
BATF3	6.71412	5.45174	352.364	1.29495e-78	4.69706e-76	BATF3
LOC107055189	6.71737	-0.515162	67.4589	2.15129e-16	7.91359e-15	LOC107055189
LOC101749705	6.73231	2.78	143.836	3.85969e-33	3.83436e-31	LOC101749705
NLRC5	6.75334	6.70312	546.237	8.29234e-121	1.43706e-117	NLRC5
LOC107049127	6.81667	1.1634	84.9627	3.0405e-20	1.5651e-18	LOC107049127
LOC107055361	6.85893	9.14814	205.768	1.15154e-46	1.60363e-44	LOC107055361
CCLI10	6.88935	3.8055	84.077	4.75865e-20	2.38652e-18	CCLI10
LOC107056385	6.90628	1.0138	7.96742	0.00476267	0.0187064	LOC107056385
LOC100859134	6.92527	4.56181	49.8781	1.636e-12	4.27416e-11	LOC100859134
LOC100859374	6.97109	3.29292	41.9799	9.22154e-11	1.96756e-09	LOC100859374
SOCS1	7.0097	5.97901	818.245	5.82561e-180	9.0862e-176	SOCS1
LOC107057321	7.02584	4.00914	417.389	9.03229e-93	5.86986e-90	LOC107057321
IGLL1	7.04823	7.52734	7.98771	0.0047096	0.01854	IGLL1
IRF9	7.07164	6.26757	752.514	1.13957e-165	8.88695e-162	IRF9
IRF1	7.0828	8.28793	227.338	2.26911e-51	3.64859e-49	IRF1
LOC107051584	7.1124	-0.138884	77.4694	1.34796e-18	6.07636e-17	LOC107051584
LOC107052087	7.14497	0.635342	69.668	7.01739e-17	2.69582e-15	LOC107052087
SAMD9L	7.1817	4.60631	234.895	5.10395e-53	8.65286e-51	SAMD9L
AVD	7.20268	6.23781	45.3634	1.63661e-11	3.83852e-10	AVD
LOC107056197	7.36926	1.46608	113.891	1.37665e-26	1.03229e-24	LOC107056197
LOC107057238	7.37658	0.960484	72.8507	1.39841e-17	5.72468e-16	LOC107057238
IFI6	7.42119	9.2012	148.991	2.88046e-34	2.93638e-32	IFI6
GBP	7.42828	6.47858	226.645	3.21458e-51	5.11611e-49	GBP
CMPK2	7.43855	9.55854	470.147	2.97725e-104	2.73154e-101	CMPK2
LOC107052975	7.49678	0.2156	87.9784	6.61721e-21	3.60869e-19	LOC107052975
MOV10	7.55478	7.75614	346.745	2.16753e-77	7.34934e-75	MOV10
PDCD1LG2	7.82496	3.76313	410.556	2.77391e-91	1.66403e-88	PDCD1LG2
MX1	7.87916	7.91547	86.9165	1.13201e-20	6.02595e-19	MX1
LOC107053357	7.90846	0.619309	99.5879	1.87648e-23	1.18974e-21	LOC107053357
C1S	7.95534	7.76129	459.216	7.12183e-102	5.55396e-99	C1S
LOC417192	7.96576	3.53177	271.73	4.76261e-61	1.0317e-58	LOC417192
PLACL2	7.99713	6.47158	330.596	7.12932e-74	2.13838e-71	PLACL2
IFITM5	8.00243	5.9181	245.957	1.97654e-55	3.71422e-53	IFITM5
ETV7	8.22384	3.65233	286.857	2.4061e-64	5.51881e-62	ETV7
CCL4	8.27234	6.92397	185.969	2.41131e-42	3.05765e-40	CCL4
LOC107053928	8.28162	1.74772	126.959	1.89658e-29	1.64339e-27	LOC107053928
LOC107054704	8.29575	5.72493	104.693	1.42618e-24	9.54681e-23	LOC107054704
SERPINA3	8.29652	-0.787736	53.3829	2.74472e-13	7.67193e-12	SERPINA3
GVIN1	8.40834	7.5389	466.464	1.88431e-103	1.63276e-100	GVIN1
LOC417536	8.55679	-0.549481	71.687	2.52194e-17	1.00344e-15	LOC417536
LOC417973	8.57569	6.25746	199.315	2.9465e-45	3.99622e-43	LOC417973
LOC107057421	8.59511	-0.508636	14.9222	0.000112036	0.000748681	LOC107057421
OASL	8.63622	11.074	373.961	2.56883e-83	1.05437e-80	OASL
PATL2	8.64087	6.65945	556.405	5.08865e-123	9.92095e-120	PATL2
LOC415922	8.74499	10.2292	179.756	5.4797e-41	6.6771e-39	LOC415922
LOC100857191	8.92909	6.7788	476.607	1.16946e-105	1.14e-102	LOC100857191
IFNB	8.98431	-0.148901	85.8404	1.95056e-20	1.0209e-18	IFNB
IFIT5	9.22251	11.6666	249.845	2.80679e-56	5.54146e-54	IFIT5
TPH1	9.23385	5.58297	105.434	9.813e-25	6.68355e-23	TPH1
LOC107049955	9.24156	0.0909964	14.3633	0.000150713	0.000968946	LOC107049955
LOC107056201	9.39017	0.238318	59.686	1.11263e-14	3.54159e-13	LOC107056201
LOC418700	9.5102	7.04657	246.804	1.29202e-55	2.45752e-53	LOC418700
IFNA3	9.808	0.638461	90.0623	2.30778e-21	1.30415e-19	IFNA3
LOC107055999	9.82505	0.65743	14.3232	0.000153959	0.000987377	LOC107055999
IFNG	9.82508	0.655814	84.2886	4.27571e-20	2.1652e-18	IFNG
RSAD2	10.3249	10.7067	492.189	4.75957e-109	5.3025e-106	RSAD2
CCL19	10.6073	8.16661	480.265	1.87135e-106	1.94582e-103	CCL19
CCLI8	11.1562	1.95776	134.142	5.08521e-31	4.61128e-29	CCLI8
MSC	11.4754	2.27303	109.969	9.95564e-26	7.09032e-24	MSC

## Sheet: ChickenBrainH9_12H
GeneNames	logFC	logCPM	LR	PValue	FDR	ChickenOrtholog
LOC100859531	-2.87217	1.12879	14.7074	0.000125554	0.0360482	LOC100859531
YIPF7	-2.85268	-0.326429	16.7568	4.24891e-05	0.0186974	YIPF7
KIFC1	-2.66376	2.9045	31.4659	2.02972e-08	0.000308862	KIFC1
LOC107056545	-2.45613	1.35062	16.0954	6.02299e-05	0.0223541	LOC107056545
LOC107051212	-1.91489	-0.0405509	15.5226	8.15226e-05	0.0285501	LOC107051212
LOC101749989	-1.84079	0.489652	14.8836	0.000114352	0.034473	LOC101749989
DSC2	-1.83309	0.19028	16.7339	4.30051e-05	0.0186974	DSC2
SNCG	1.53871	5.04696	14.5334	0.000137699	0.0374171	SNCG
ALPK3	1.64329	2.07637	18.5696	1.63809e-05	0.00958727	ALPK3
GABRR1	1.6886	0.922231	14.4361	0.000144998	0.0387094	GABRR1
LOC107055010	1.80796	2.2115	26.3345	2.87117e-07	0.000843487	LOC107055010
GSTA4	1.92563	2.38316	14.0462	0.000178377	0.046006	GSTA4
MEIOB	1.95374	0.684698	15.3612	8.87916e-05	0.0287477	MEIOB
LOC107050062	2.36937	3.54825	23.3837	1.32699e-06	0.00176922	LOC107050062
TRH	2.66262	0.246366	16.1453	5.86639e-05	0.0223541	TRH
UCN3	3.25492	0.629472	26.0596	3.31046e-07	0.000843487	UCN3
OTX2	4.30571	1.89535	17.1432	3.46651e-05	0.0164843	OTX2
SLCO1C1	4.77357	1.71908	16.3239	5.33862e-05	0.0213784	SLCO1C1
FOLR1	5.48342	1.43438	15.4564	8.4429e-05	0.0285501	FOLR1
SLC13A4	6.32357	4.37116	14.8642	0.000115537	0.034473	SLC13A4
TTR	8.1355	10.3643	23.1148	1.52611e-06	0.00178637	TTR
KCNJ13	8.15164	1.65926	21.8388	2.96543e-06	0.00300833	KCNJ13

## Sheet: ChickenBrainH9_48H
GeneNames	logFC	logCPM	LR	PValue	FDR	ChickenOrtholog
LOC107050491	-5.26241	2.44572	74.0779	7.50954e-18	1.14663e-13	LOC107050491
MGAM	-5.17104	1.91762	15.8631	6.80921e-05	0.0433208	MGAM
YIPF7	-2.79404	-0.311232	22.6583	1.93518e-06	0.00268621	YIPF7
LOC107053511	-2.27707	2.26876	41.7017	1.06317e-10	5.41116e-07	LOC107053511
IGLL1	-1.59713	0.954294	16.1505	5.85041e-05	0.0406045	IGLL1
LOC107057545	2.1087	2.54605	25.525	4.36698e-07	0.000820951	LOC107057545
LOC100859134	2.81354	0.697883	32.1453	1.43059e-08	4.36873e-05	LOC100859134
OTX2	3.87427	1.89535	25.327	4.83893e-07	0.000820951	OTX2
LOC107052257	3.9698	1.99045	25.8501	3.68993e-07	0.00080488	LOC107052257
LOC107052302	4.03329	2.46104	16.8969	3.94665e-05	0.0306544	LOC107052302
FOLR1	4.22696	0.237742	22.259	2.38243e-06	0.00279825	FOLR1
SLCO1C1	4.59646	1.54457	30.4048	3.50655e-08	8.92358e-05	SLCO1C1
SLC13A4	5.84005	3.89339	22.267	2.37243e-06	0.00279825	SLC13A4
KCNJ13	7.42817	0.945721	36.2004	1.78033e-09	6.79598e-06	KCNJ13
TTR	7.64458	9.87353	44.7537	2.23448e-11	1.70591e-07	TTR

## Sheet: ChickenBrainH9_5D
GeneNames	logFC	logCPM	LR	PValue	FDR	ChickenOrtholog
LOC107050491	-5.43374	1.89535	65.1776	6.84424e-16	1.04005e-11	LOC107050491
LOC101750711	-4.36839	-0.553947	27.363	1.68624e-07	0.000284712	LOC101750711
LOC107056124	-3.29427	1.9368	45.2979	1.69232e-11	8.57218e-08	LOC107056124
MMRN1	-2.16841	1.68045	41.2919	1.31109e-10	4.98081e-07	MMRN1
LOC107052257	2.0713	0.342376	23.4257	1.29833e-06	0.00164412	LOC107052257
C1S	2.07647	2.21826	17.4234	2.99122e-05	0.0252525	C1S
LOC107052533	2.17562	0.909009	17.0671	3.6082e-05	0.0274151	LOC107052533
LOC107052302	2.41224	1.02117	20.0138	7.68835e-06	0.00778881	LOC107052302
LOC107049410	4.083	0.59178	20.5561	5.79097e-06	0.00628569	LOC107049410
LOC107057421	9.38226	0.272608	55.8668	7.75531e-14	5.89248e-10	LOC107057421

## Sheet: ChickenLung2.2_12H
GeneNames	logFC	logCPM	LR	PValue	FDR	ChickenOrtholog
LOC107049606	-11.3974	2.51552	123.137	1.30142e-28	3.33143e-25	LOC107049606
LOC107057192	-11.3974	2.51552	123.137	1.30142e-28	3.33143e-25	LOC107057192
LOC107057193	-11.3974	2.51552	123.137	1.30142e-28	3.33143e-25	LOC107057193
SLC5A12	-9.53211	0.705589	96.4551	9.1292e-23	1.27469e-19	SLC5A12
LOC107055082	-9.4588	2.3317	131.555	1.87194e-30	1.43755e-26	LOC107055082
PLA2G2E	-8.74864	1.86976	138.474	5.74006e-32	8.81616e-28	PLA2G2E
LOC107050080	-8.52891	-0.216026	13.2443	0.000273415	0.00556938	LOC107050080
LOC101751912	-8.50319	-0.251181	65.669	5.33393e-16	3.15092e-13	LOC101751912
APOB	-8.18029	-0.539429	55.8461	7.83704e-14	3.25322e-11	APOB
SLC10A2	-7.94442	-0.7514	51.9566	5.67423e-13	1.85427e-10	SLC10A2
ENPEP	-6.94122	1.41618	113.823	1.42448e-26	2.73482e-23	ENPEP
RBP	-6.49203	5.91538	123.678	9.90618e-29	3.33143e-25	RBP
LOC107051569	-6.00703	-0.669971	41.9294	9.46313e-11	1.99102e-08	LOC107051569
ACE2	-5.965	0.495204	71.408	2.90489e-17	1.93983e-14	ACE2
LOC107056420	-5.81815	0.778842	59.5983	1.16337e-14	5.95605e-12	LOC107056420
MUC2	-5.37838	2.0114	98.8197	2.76566e-23	4.24778e-20	MUC2
LOC424523	-5.30832	1.14217	59.1539	1.45813e-14	6.99859e-12	LOC424523
FCGBP	-5.10929	0.76281	69.5656	7.3913e-17	4.54092e-14	FCGBP
MEP1A	-5.04806	1.92794	55.1823	1.09851e-13	4.33818e-11	MEP1A
FABP2	-4.82885	0.085827	46.9783	7.17762e-12	1.77808e-09	FABP2
SI	-4.73543	1.43182	59.4316	1.26616e-14	6.27323e-12	SI
SLC6A19	-4.64589	0.687382	59.0188	1.56176e-14	7.26883e-12	SLC6A19
MYH1E	-4.27808	0.628957	30.9685	2.62255e-08	3.1968e-06	MYH1E
ARSD	-4.2471	0.317235	33.5332	7.00593e-09	1.0248e-06	ARSD
LOC107057122	-4.24205	-0.40585	9.80689	0.0017386	0.021852	LOC107057122
CHRNB3	-4.14941	0.345678	24.0144	9.56179e-07	6.83068e-05	CHRNB3
LOC107057295	-4.06078	1.4524	10.9383	0.000941988	0.0138982	LOC107057295
MYO7B	-4.05789	-0.360609	36.4578	1.56011e-09	2.72293e-07	MYO7B
LOC107056469	-4.05413	-0.126886	21.4838	3.56829e-06	0.000192299	LOC107056469
MYO1H	-4.03495	2.04474	83.7691	5.56063e-20	6.56967e-17	MYO1H
KCNJ11	-4.01444	0.261061	41.039	1.49222e-10	3.01566e-08	KCNJ11
LIPC	-4.00716	1.04775	25.774	3.8383e-07	3.17654e-05	LIPC
LOC107057014	-3.71509	-0.89063	10.4257	0.00124273	0.0171031	LOC107057014
SLC26A3	-3.61189	-0.237699	23.491	1.255e-06	8.4542e-05	SLC26A3
GUCY2C	-3.56735	0.445038	30.886	2.73637e-08	3.30928e-06	GUCY2C
CPO	-3.56226	-0.279958	31.672	1.82537e-08	2.37592e-06	CPO
LOC101748438	-3.52646	-1.11381	9.26047	0.00234152	0.0267955	LOC101748438
CDHR5	-3.52348	-0.304028	34.2733	4.78897e-09	7.35538e-07	CDHR5
XPNPEP2	-3.44933	-0.230587	35.826	2.15745e-09	3.60177e-07	XPNPEP2
LOC421195	-3.42017	-0.00983686	23.8089	1.06388e-06	7.46125e-05	LOC421195
LOC431205	-3.09063	2.73747	23.0155	1.60699e-06	0.000102414	LOC431205
ALB	-2.99565	2.29782	16.6031	4.60758e-05	0.00143255	ALB
TMIGD1	-2.99558	1.55516	50.909	9.67473e-13	2.85758e-10	TMIGD1
ABCC8	-2.93931	4.88373	56.4716	5.70162e-14	2.43253e-11	ABCC8
FABP6	-2.91049	4.00337	72.9765	1.31201e-17	9.59575e-15	FABP6
STMN4	-2.81642	2.19042	19.755	8.80323e-06	0.000393049	STMN4
APLNR	-2.71565	4.99272	95.3422	1.60159e-22	2.0499e-19	APLNR
LOC107051747	-2.70196	0.208987	14.951	0.000110337	0.00281974	LOC107051747
LOC425309	-2.69235	-0.36837	20.7981	5.10323e-06	0.000256146	LOC425309
GRB14	-2.64813	0.575116	15.497	8.26343e-05	0.00223463	GRB14
GRIK1	-2.64151	4.23826	16.8928	3.95515e-05	0.00128158	GRIK1
MEP1B	-2.63231	-0.40918	18.0831	2.11472e-05	0.000788348	MEP1B
LOC101750540	-2.52951	-0.188778	14.6847	0.000127073	0.0031378	LOC101750540
RERG	-2.52846	2.94741	26.296	2.929e-07	2.60038e-05	RERG
LOC415661	-2.46424	2.47585	12.88	0.000332114	0.0063669	LOC415661
ZP3	-2.42941	0.695693	9.77549	0.00176853	0.0221196	ZP3
LOC100857839	-2.42272	-0.182761	17.4024	3.02439e-05	0.00104152	LOC100857839
LOC107057277	-2.33457	5.31634	7.72999	0.00543112	0.049476	LOC107057277
SLC7A9	-2.32611	-0.355513	12.6269	0.000380235	0.00702771	SLC7A9
CDH17	-2.31715	1.0631	17.0273	3.68468e-05	0.00120745	CDH17
SCUBE3	-2.30439	0.924474	22.6087	1.98583e-06	0.000119142	SCUBE3
LOC107051274	-2.30089	8.17393	13.6132	0.000224596	0.00481111	LOC107051274
SMIM24	-2.27869	-0.352535	18.6508	1.5698e-05	0.000637847	SMIM24
LYPD6	-2.27471	1.15667	10.7298	0.00105425	0.0151188	LYPD6
ART7C	-2.27174	-0.484408	16.4955	4.87667e-05	0.00149205	ART7C
HIF3A	-2.26891	0.461621	17.744	2.52712e-05	0.000908994	HIF3A
LOC101748887	-2.25439	0.264555	19.3876	1.06697e-05	0.00046956	LOC101748887
MGAM	-2.24574	4.88783	14.036	0.000179346	0.00410663	MGAM
NETO1	-2.21144	2.51023	22.2524	2.39059e-06	0.000138555	NETO1
CDHR2	-2.19954	0.603109	24.0482	9.39517e-07	6.74301e-05	CDHR2
LOC101748581	-2.17939	1.8856	18.984	1.31818e-05	0.000556208	LOC101748581
PRAP1	-2.17436	0.992085	19.848	8.38519e-06	0.000379906	PRAP1
NR1H4	-2.17249	0.0917651	8.74382	0.00310652	0.0328602	NR1H4
LOC776202	-2.13986	0.471717	12.303	0.000452224	0.00804833	LOC776202
GRIA1	-2.11395	2.19796	12.6739	0.00037079	0.00693216	GRIA1
LRRC55	-2.11153	-0.294207	9.57898	0.00196818	0.0237651	LRRC55
GABBR2	-2.1043	2.13085	19.7792	8.69253e-06	0.000390376	GABBR2
FN1	-2.10001	9.86946	79.7283	4.29608e-19	4.12396e-16	FN1
SLC28A2	-2.09888	-0.495617	14.7737	0.000121213	0.0030199	SLC28A2
LOC107050285	-2.05336	-0.565404	8.55968	0.00343689	0.0353867	LOC107050285
LOC107054818	-2.02177	2.72722	31.2207	2.30294e-08	2.89925e-06	LOC107054818
LOC101751203	-2.02045	5.36538	10.7628	0.00103558	0.0149449	LOC101751203
LOC107049104	-2.02002	1.6702	15.4969	8.26403e-05	0.00223463	LOC107049104
SLC13A1	-2.00805	-0.251976	14.3619	0.000150827	0.00361962	SLC13A1
LOC771422	-1.98737	3.54481	33.4915	7.1576e-09	1.03711e-06	LOC771422
PGBD5	-1.98672	2.62345	31.2501	2.26842e-08	2.87939e-06	PGBD5
CD8B	-1.97324	0.942627	16.8456	4.05462e-05	0.0013001	CD8B
LOC101751308	-1.962	0.0267412	13.2418	0.000273773	0.00556938	LOC101751308
GABRB3	-1.96124	1.16823	19.0911	1.24626e-05	0.000528763	GABRB3
C1QL2	-1.93613	0.669015	17.1105	3.52664e-05	0.00117499	C1QL2
FAT2	-1.93505	3.13666	26.5398	2.58171e-07	2.3325e-05	FAT2
LOC107049156	-1.9161	-0.217273	9.74953	0.00179369	0.0223071	LOC107049156
LOC101749444	-1.84255	1.90597	18.5236	1.67814e-05	0.000671212	LOC101749444
MATN1	-1.83817	0.119714	12.4461	0.000418855	0.00757472	MATN1
MARCO	-1.82877	3.55106	15.0262	0.000106029	0.00272779	MARCO
LOC107052466	-1.8175	2.69002	12.9165	0.000325702	0.00630828	LOC107052466
SBK1	-1.79647	1.16548	9.29836	0.00229359	0.0264073	SBK1
IBSP	-1.79046	-0.0716399	11.944	0.000548229	0.00922261	IBSP
LOC107052519	-1.78631	2.01641	11.4025	0.000733442	0.0115183	LOC107052519
LOC107055207	-1.77934	0.184858	11.7366	0.000612835	0.0100347	LOC107055207
LOC100858707	-1.77503	4.77589	32.4219	1.24082e-08	1.69985e-06	LOC100858707
THBS4	-1.76077	3.30493	17.7649	2.49948e-05	0.000902688	THBS4
FZD10	-1.75447	0.0883867	12.0619	0.000514641	0.00884158	FZD10
FAM189B	-1.7475	-0.336821	8.90282	0.0028473	0.0309934	FAM189B
SLC13A2	-1.7412	1.04885	13.3911	0.000252818	0.00524025	SLC13A2
LOC420486	-1.73958	0.0111299	13.0155	0.00030892	0.00609859	LOC420486
EMID1	-1.73349	3.21719	16.5832	4.65614e-05	0.0014377	EMID1
LOC107055962	-1.71272	3.21732	30.5473	3.2583e-08	3.86996e-06	LOC107055962
EXOC3L1	-1.71216	4.91159	30.1913	3.91457e-08	4.45362e-06	EXOC3L1
LOC107053373	-1.71001	-0.367143	9.9401	0.00161717	0.020786	LOC107053373
PLAC8L1	-1.70965	0.606117	12.9	0.000328584	0.00632422	PLAC8L1
LOC107057407	-1.70881	2.61135	20.9349	4.75156e-06	0.000240855	LOC107057407
CSPG4	-1.70671	7.55189	44.9846	1.98594e-11	4.69263e-09	CSPG4
TBX6	-1.7007	-0.416902	8.42985	0.00369111	0.0373218	TBX6
SPRR2G	-1.69164	0.41289	12.9417	0.000321344	0.00624722	SPRR2G
LOC423605	-1.69163	1.85743	18.1321	2.06096e-05	0.000775842	LOC423605
MMD2	-1.68036	1.79525	13.6933	0.000215221	0.00465576	MMD2
LOC107049806	-1.66568	0.0615604	9.98926	0.00157456	0.0204432	LOC107049806
CYP26B1	-1.66132	3.42558	27.4815	1.58604e-07	1.57161e-05	CYP26B1
ADRA2B	-1.66098	2.04993	16.4861	4.90091e-05	0.00149351	ADRA2B
LOC101749419	-1.64748	1.75751	19.2183	1.16593e-05	0.000504436	LOC101749419
CACNA1H	-1.64045	1.2437	9.67213	0.00187084	0.0229507	CACNA1H
LOC396098	-1.63997	1.95128	13.5978	0.000226451	0.00484011	LOC396098
LOC422926	-1.63565	0.361497	13.7417	0.00020974	0.00456936	LOC422926
AMHR2	-1.6345	4.54195	60.55	7.17338e-15	3.79917e-12	AMHR2
LOC107052221	-1.62914	1.22385	9.73774	0.00180522	0.0223962	LOC107052221
LOC107049790	-1.62332	1.02796	11.7536	0.000607264	0.00996471	LOC107049790
LOC770996	-1.61886	0.224005	12.5858	0.00038868	0.00714939	LOC770996
SPIC	-1.61885	1.68675	9.54657	0.00200324	0.0239775	SPIC
SLC27A2	-1.61877	0.00941755	7.74362	0.00539027	0.0491622	SLC27A2
CLDN10	-1.61815	4.40853	15.0148	0.00010667	0.00273971	CLDN10
LOC101749517	-1.61487	1.21469	13.8836	0.000194484	0.00436707	LOC101749517
LOC107052611	-1.61426	1.01663	12.5478	0.000396669	0.00727889	LOC107052611
ALPP	-1.61406	0.322868	10.1194	0.00146719	0.0194264	ALPP
MYL4	-1.60145	4.71818	33.9093	5.77432e-09	8.78098e-07	MYL4
FAM167A	-1.59869	3.23151	18.9202	1.36302e-05	0.000571986	FAM167A
LOC107049096	-1.59765	3.20426	13.4621	0.000243437	0.00510089	LOC107049096
CLDN2	-1.59435	2.58671	21.9214	2.84052e-06	0.000159699	CLDN2
LOC107054991	-1.58156	-0.228649	9.5313	0.00201997	0.0240875	LOC107054991
LOC430303	-1.57353	-0.115955	8.51989	0.00351286	0.0359693	LOC430303
SLC38A4	-1.57107	2.03268	10.9629	0.00092955	0.0137942	SLC38A4
LOC107052230	-1.56028	0.00318347	8.45719	0.00363603	0.0369594	LOC107052230
LOC107049672	-1.55841	1.36175	8.89095	0.00286588	0.0311075	LOC107049672
COL4A2	-1.55203	8.81498	39.1128	4.00014e-10	7.64166e-08	COL4A2
LOC107054280	-1.55099	0.599292	9.77056	0.00177329	0.0221466	LOC107054280
C1QTNF6	-1.55087	5.2527	35.086	3.15463e-09	5.10021e-07	C1QTNF6
CD180	-1.55069	1.51847	16.8571	4.03025e-05	0.00129499	CD180
F10	-1.54873	4.40503	13.5697	0.00022987	0.00489	F10
NAALAD2	-1.54267	3.22844	18.2109	1.97741e-05	0.000751758	NAALAD2
LOC107054765	-1.5392	1.09997	13.7837	0.000205106	0.0045197	LOC107054765
WSCD2	-1.53118	3.7521	25.0526	5.57877e-07	4.34946e-05	WSCD2
MYCN	-1.52733	2.2469	18.2688	1.91819e-05	0.000732874	MYCN
LOC107054627	-1.50719	0.215096	9.69039	0.00185234	0.0227839	LOC107054627
IGLL1	-1.50131	11.1979	9.75339	0.00178992	0.0222783	IGLL1
LRRC6	1.5067	2.40753	8.42579	0.00369935	0.0373805	LRRC6
CCDC176	1.50813	1.96578	14.3457	0.000152128	0.00363947	CCDC176
EFCAB11	1.50851	3.34358	16.6216	4.56289e-05	0.00142442	EFCAB11
DNAJB1	1.51843	6.9787	53.7494	2.27764e-13	8.13541e-11	DNAJB1
LOC101748065	1.52135	2.92695	11.3812	0.000741897	0.0115899	LOC101748065
LOC107052440	1.53788	0.203902	10.8525	0.000986646	0.0143639	LOC107052440
CYR61	1.53803	9.96599	14.8218	0.000118163	0.00296546	CYR61
EDA2R	1.5414	1.24618	9.88281	0.0016683	0.0211414	EDA2R
TSNAXIP1	1.543	1.49431	9.51609	0.00203678	0.0242	TSNAXIP1
LOC101747591	1.55634	1.7186	18.0887	2.10845e-05	0.000787926	LOC101747591
SERPIND1	1.56134	2.74144	13.8466	0.000198356	0.00442813	SERPIND1
TAF4B	1.57691	1.89391	18.4871	1.71061e-05	0.000678896	TAF4B
LOC100858687	1.58579	3.41033	11.2745	0.000785774	0.0121293	LOC100858687
HIST1H2B5	1.58621	-0.165965	8.01508	0.00463895	0.0441812	HIST1H2B5
LOC107054544	1.59766	2.51361	10.5244	0.00117809	0.0163897	LOC107054544
FAM161B	1.59849	3.82566	20.4233	6.2069e-06	0.000296061	FAM161B
APOLD1	1.59858	8.76482	15.377	8.80559e-05	0.00233181	APOLD1
DND1	1.60218	2.88791	11.6492	0.000642298	0.0103838	DND1
WDR17	1.60738	0.405747	9.95876	0.00160086	0.0206445	WDR17
LOC107055306	1.60983	3.99337	16.3865	5.16514e-05	0.00155552	LOC107055306
ADAMTS1	1.61872	7.82241	75.0873	4.50348e-18	3.45844e-15	ADAMTS1
SLC25A37	1.62443	6.20256	41.0973	1.44839e-10	2.9661e-08	SLC25A37
LOC101748596	1.63533	4.69738	17.7115	2.57066e-05	0.000918204	LOC101748596
CTGF	1.63567	10.478	19.3765	1.07319e-05	0.000469605	CTGF
INHBA	1.63658	3.19524	18.0473	2.15489e-05	0.000795598	INHBA
LOC107055844	1.63939	2.3844	10.7363	0.00105056	0.0150906	LOC107055844
LOC427665	1.64436	1.33952	11.5495	0.000677689	0.0108249	LOC427665
FOSL2	1.65058	3.66388	31.188	2.34212e-08	2.92461e-06	FOSL2
LOC107053741	1.65221	0.58391	12.72	0.000361771	0.0068186	LOC107053741
GFAP	1.65468	0.387125	10.8234	0.00100224	0.0145358	GFAP
LOC107051156	1.67515	2.49732	8.79016	0.0030286	0.032303	LOC107051156
PLK3	1.67884	5.63014	76.4929	2.21007e-18	1.78655e-15	PLK3
TCERG1L	1.68882	1.9144	13.4392	0.000246426	0.00515649	TCERG1L
LOC107053743	1.69214	1.09522	16.8008	4.15161e-05	0.00131883	LOC107053743
LOC421584	1.69491	3.2227	10.2484	0.00136806	0.0184071	LOC421584
LOC418701	1.69764	1.94325	12.6061	0.000384494	0.00708937	LOC418701
SLC4A1	1.71611	7.22239	52.1207	5.21924e-13	1.74266e-10	SLC4A1
IL23A	1.71942	0.22589	12.978	0.000315171	0.00617438	IL23A
LOC693258	1.75415	-0.0536803	9.51811	0.00203454	0.0242	LOC693258
OTUD1	1.75609	8.27754	79.7597	4.22831e-19	4.12396e-16	OTUD1
LOC101751874	1.76618	0.44559	9.05833	0.00261501	0.0292102	LOC101751874
ANKRD9	1.77317	4.27532	38.0958	6.73553e-10	1.21707e-07	ANKRD9
RGS8	1.77544	0.511998	13.0481	0.000303588	0.00601652	RGS8
NR1D2	1.77586	6.03896	118.393	1.42247e-27	3.1211e-24	NR1D2
RASD1	1.78158	6.40969	51.2924	7.95817e-13	2.44459e-10	RASD1
LOC107055045	1.7989	0.0916076	10.0436	0.00152882	0.02003	LOC107055045
SIK1	1.81898	7.74028	78.7489	7.05269e-19	6.3719e-16	SIK1
NELL2	1.82675	2.80407	11.4636	0.00070973	0.0112148	NELL2
LOC107054579	1.82716	3.61572	12.0315	0.000523087	0.00892158	LOC107054579
NOCT	1.82927	6.19465	32.1982	1.39216e-08	1.87563e-06	NOCT
LOC107053435	1.83477	1.58218	16.2457	5.56347e-05	0.0016401	LOC107053435
HSP90AA1	1.85015	11.3162	54.1883	1.82166e-13	6.82412e-11	HSP90AA1
NR1D1	1.85544	2.74238	23.7055	1.1226e-06	7.7667e-05	NR1D1
LOC107049290	1.85997	0.693908	14.4431	0.000144461	0.00348864	LOC107049290
LOC101751160	1.86791	-0.00922065	8.71213	0.003161	0.0332305	LOC101751160
CRH	1.87724	1.51275	11.4281	0.00072342	0.0113842	CRH
ZC3H12D	1.88824	4.5001	20.6657	5.46863e-06	0.000268088	ZC3H12D
XK	1.89571	0.510014	9.45623	0.00210433	0.024776	XK
AQP3	1.90547	5.58908	10.7495	0.00104309	0.0150289	AQP3
TUSC5	1.90845	-0.210648	12.1887	0.000480809	0.00839176	TUSC5
BAG3	1.92103	7.85008	33.1159	8.68279e-09	1.22348e-06	BAG3
CAMK2A	1.92627	2.56897	26.6786	2.40269e-07	2.18361e-05	CAMK2A
THBS1	1.9284	6.55336	55.1769	1.10156e-13	4.33818e-11	THBS1
HSPH1	1.94354	6.33646	25.3987	4.66226e-07	3.69112e-05	HSPH1
LOC107055303	1.94699	3.12714	38.4338	5.66431e-10	1.04817e-07	LOC107055303
LOC107053548	1.97006	0.997332	22.7548	1.84041e-06	0.00011217	LOC107053548
ELF5	1.98703	3.78907	51.7376	6.34353e-13	2.0298e-10	ELF5
SLC13A3	2.00119	1.68193	20.1286	7.24056e-06	0.000335975	SLC13A3
KLF4	2.02706	6.60097	23.4811	1.26146e-06	8.46056e-05	KLF4
LOC107049630	2.0318	1.69727	15.3628	8.87189e-05	0.00234397	LOC107049630
LOC100857331	2.03425	1.95889	10.5544	0.00115909	0.01622	LOC100857331
RFESD	2.04469	5.26208	111.727	4.09984e-26	6.99661e-23	RFESD
AQP5	2.05505	3.17065	16.3535	5.25578e-05	0.00157663	AQP5
DNAJA4	2.06395	7.93808	76.7626	1.92792e-18	1.64505e-15	DNAJA4
CACNA2D3	2.066	0.589335	11.2649	0.000789875	0.012156	CACNA2D3
FAM173B	2.06858	4.90454	64.3217	1.05675e-15	6.01131e-13	FAM173B
HHIPL2	2.07874	4.22125	14.8185	0.000118369	0.00296579	HHIPL2
LOC107054645	2.07898	-0.223997	9.90747	0.00164609	0.0209986	LOC107054645
LOC107051360	2.10899	1.72886	18.2711	1.91592e-05	0.000732874	LOC107051360
LOC107054050	2.11812	-0.187368	11.3801	0.000742354	0.0115899	LOC107054050
MC1R	2.14711	0.582123	16.256	5.5333e-05	0.00163434	MC1R
EGR2	2.15124	4.62781	14.5507	0.000136435	0.00333149	EGR2
HSPA2	2.1562	11.6038	53.4484	2.65472e-13	9.26678e-11	HSPA2
LOC107054560	2.16877	1.29187	14.1898	0.000165261	0.00387519	LOC107054560
CYP1A4	2.17402	2.16075	13.1366	0.000289576	0.00585211	CYP1A4
LOC107050798	2.18714	2.54205	8.47962	0.00359148	0.036555	LOC107050798
BHLHE40	2.19153	7.2561	71.9288	2.23106e-17	1.55758e-14	BHLHE40
LOC107053039	2.21454	1.87994	9.66386	0.00187928	0.0230174	LOC107053039
GRIA2	2.21699	-0.351716	11.856	0.000574762	0.00957458	GRIA2
LOC101749937	2.22234	-0.346102	13.1927	0.000281047	0.00569121	LOC101749937
SNAP25	2.22573	1.22402	24.2173	8.60537e-07	6.32141e-05	SNAP25
LOC107053517	2.23252	0.967683	25.0954	5.45635e-07	4.27572e-05	LOC107053517
LOC107055390	2.23832	5.08965	39.0983	4.03005e-10	7.64166e-08	LOC107055390
AQP4	2.24037	0.300742	18.6992	1.53049e-05	0.000628524	AQP4
LOC107054828	2.25695	1.27095	24.6619	6.83228e-07	5.24685e-05	LOC107054828
CEND1	2.2958	0.43059	19.3043	1.11452e-05	0.000484928	CEND1
LOC396520	2.29609	0.848089	20.2782	6.69609e-06	0.000314511	LOC396520
LOC423462	2.31171	4.76526	25.906	3.58451e-07	3.02497e-05	LOC423462
LOC395991	2.34349	2.28466	29.3288	6.10796e-08	6.65334e-06	LOC395991
LOC101747795	2.34885	0.09948	13.8886	0.000193969	0.00436188	LOC101747795
LOC419322	2.36484	0.379381	20.341	6.47988e-06	0.000305834	LOC419322
CSPG5	2.36716	0.627894	13.822	0.000200974	0.00447356	CSPG5
AREG	2.38806	5.61876	13.1035	0.000294744	0.00590988	AREG
LOC107051534	2.43308	0.176933	16.7032	4.37063e-05	0.00137277	LOC107051534
ATP6V1G3	2.44845	1.19382	10.3468	0.00129699	0.01766	ATP6V1G3
LOC107056453	2.45179	1.22523	13.0283	0.000306826	0.00607285	LOC107056453
PLP1	2.45886	1.58588	14.9325	0.000111429	0.00283351	PLP1
LOC107055145	2.48412	0.140714	24.3968	7.83986e-07	5.87378e-05	LOC107055145
DBX2	2.48617	3.42532	10.3787	0.00127478	0.0174816	DBX2
LOC100857380	2.49972	7.46775	25.9118	3.57384e-07	3.02497e-05	LOC100857380
ATCAY	2.53224	-0.295064	18.4414	1.7521e-05	0.000688956	ATCAY
LOC107052133	2.55826	3.78534	39.0617	4.10628e-10	7.69126e-08	LOC107052133
MYOM1	2.5604	3.51213	13.1161	0.000292773	0.00588573	MYOM1
RNF223	2.60114	5.43996	82.2366	1.20731e-19	1.3245e-16	RNF223
FIGLA	2.61346	-0.79125	16.7817	4.19348e-05	0.00132526	FIGLA
ATF3	2.64521	7.46642	70.4493	4.7224e-17	3.02214e-14	ATF3
EREG	2.65065	3.55643	26.7159	2.35672e-07	2.16748e-05	EREG
LOC416212	2.65617	1.1329	32.5772	1.14551e-08	1.59945e-06	LOC416212
SKOR1	2.66499	0.103074	21.2144	4.10665e-06	0.000216007	SKOR1
PTF1A	2.727	1.47683	20.5402	5.83912e-06	0.000282912	PTF1A
LOC107057114	2.76566	2.87043	54.9181	1.25661e-13	4.82507e-11	LOC107057114
NR4A2	2.78521	5.83423	22.8222	1.77705e-06	0.000109613	NR4A2
CIART	2.79961	2.50518	56.4767	5.68695e-14	2.43253e-11	CIART
CECR6	2.81407	-0.758242	14.5449	0.00013686	0.00333656	CECR6
CDH18	2.83493	-0.667893	22.1533	2.51726e-06	0.000144263	CDH18
LOC107049540	2.85794	1.09557	36.5651	1.47653e-09	2.60667e-07	LOC107049540
AGT	2.87618	-0.389641	27.2407	1.79639e-07	1.74625e-05	AGT
LOC107049603	2.8893	6.71363	8.70979	0.00316505	0.0332503	LOC107049603
LOC107054842	2.90055	-0.409531	23.9047	1.01222e-06	7.16439e-05	LOC107054842
SLC1A3	2.97234	0.500404	23.3249	1.36818e-06	9.0969e-05	SLC1A3
LOC107057403	3.00606	-0.0800349	14.6247	0.000131187	0.00321356	LOC107057403
GPM6A	3.04789	-0.0797149	21.7016	3.18524e-06	0.000175618	GPM6A
LOC107051111	3.07377	0.9142	13.5459	0.000232805	0.00492514	LOC107051111
LOC101751200	3.11498	0.103965	26.2043	3.07146e-07	2.71118e-05	LOC101751200
SNCB	3.14664	-0.357964	21.1061	4.34533e-06	0.000225473	SNCB
LOC101748132	3.18685	4.10551	24.3661	7.96595e-07	5.93927e-05	LOC101748132
LOC101752046	3.34857	1.0627	18.4663	1.72932e-05	0.000684554	LOC101752046
GRIN2B	3.43018	-0.407972	26.7625	2.30063e-07	2.12864e-05	GRIN2B
NR4A3	3.51965	7.7826	25.4285	4.59079e-07	3.65336e-05	NR4A3
LOC107053551	3.55491	0.383686	36.9223	1.22934e-09	2.19552e-07	LOC107053551
HSP25	3.67465	9.00537	10.4977	0.00119526	0.0165537	HSP25
AK5	3.8666	-0.836368	21.6013	3.35624e-06	0.000184102	AK5
LOC418836	3.95397	4.21286	26.702	2.37374e-07	2.17013e-05	LOC418836
LOC772158	4.06208	3.95163	19.4813	1.01587e-05	0.000450947	LOC772158
CAMKV	4.06688	-0.707505	30.4857	3.3633e-08	3.94327e-06	CAMKV
SLC6A17	4.10525	0.208643	43.8701	3.50905e-11	8.04411e-09	SLC6A17
GRIN1	4.38506	0.855381	45.7167	1.3665e-11	3.33145e-09	GRIN1
SLC17A6	4.81919	-0.295653	51.5876	6.84713e-13	2.14623e-10	SLC17A6
LOC107053164	5.29941	-0.50059	23.9162	1.00621e-06	7.15482e-05	LOC107053164
LOC107049830	8.17207	-0.653638	45.3403	1.65602e-11	3.97419e-09	LOC107049830
LOC107057175	8.96821	1.0627	14.8572	0.000115968	0.00292471	LOC107057175

[truncated: 142 more sheets: ChickenLung2.2_24H, ChickenLung2.2_48H, ChickenLung2.3_12H, ChickenLung2.3_24H, ChickenLung2.3_48H, ChickenLungH9_12H, ChickenLungH9_48H, ChickenLungH9_5D, ChickenIleum2.2_12H, ChickenIleum2.2_24H, ChickenIleum2.2_48H, ChickenIleum2.3_12H, ChickenIleum2.3_24H, ChickenIleum2.3_48H, ChickenIleumH9_12H, ChickenIleum_48H, ChickenIleum_5D, TurkeyBrain2.2_12H, TurkeyBrain2.2_24H, TurkeyBrain2.2_48H …]
