# Supplementary material for: The molecular basis of differential host responses to avian influenza viruses in avian species with differing susceptibility
Source: Front Cell Infect Microbiol. 2023 Feb 28;13:1067993. doi: 10.3389/fcimb.2023.1067993 (PMC10011077; doi:10.3389/fcimb.2023.1067993)
Supplement: Supplementary File 1 — Number of samples in each treatment group in RNA-seq data. [file DataSheet_1.zip › Supplementary files/Supplementary File 6.xlsx]

## Sheet: Sheet1
			Analysis Type:	PANTHER Overrepresentation Test (release 20170413)
			Annotation Version and Release Date:	GO Ontology database Released 2017-08-14
			Analyzed List:	upload_1 (Homo sapiens)
			Reference List:	Homo sapiens (all genes in database)
			Bonferroni correction:	TRUE
			Bonferroni count:	8599
Treatment Group	Direction	GO biological process complete	Homo sapiens - REFLIST (21002)	upload_1 (41)	upload_1 (expected)	upload_1 (over/under)	upload_1 (fold Enrichment)	upload_1 (P-value)
Chicken_Brain_2.2_12H	Up	response to carbohydrate (GO:0009743)	170	6	0.33	+	18.08	0.00853
Chicken_Brain_2.2_12H	Up	ion transport (GO:0006811)	1312	12	2.56	+	4.69	0.0433
Chicken_Brain_2.2_12H	Up	Unclassified (UNCLASSIFIED)	3645	4	7.12	-	0.56	0
Chicken_Brain_2.2_24H	Up	serotonin biosynthetic process (GO:0042427)	3	3	0.02	+	> 100	0.0113
Chicken_Brain_2.2_24H	Up	phenol-containing compound biosynthetic process (GO:0046189)	34	5	0.23	+	21.9	0.0344
Chicken_Brain_2.2_24H	Up	nephron tubule morphogenesis (GO:0072078)	63	6	0.42	+	14.19	0.0434
Chicken_Brain_2.2_24H	Up	midbrain development (GO:0030901)	88	8	0.59	+	13.54	0.00158
Chicken_Brain_2.2_24H	Up	diencephalon development (GO:0021536)	78	7	0.52	+	13.37	0.0103
Chicken_Brain_2.2_24H	Up	hormone transport (GO:0009914)	85	7	0.57	+	12.27	0.018
Chicken_Brain_2.2_24H	Up	feeding behavior (GO:0007631)	96	7	0.64	+	10.86	0.0397
Chicken_Brain_2.2_24H	Up	central nervous system neuron differentiation (GO:0021953)	167	9	1.12	+	8.03	0.0199
Chicken_Brain_2.2_24H	Up	camera-type eye development (GO:0043010)	289	13	1.94	+	6.7	0.000837
Chicken_Brain_2.2_24H	Up	eye development (GO:0001654)	335	14	2.25	+	6.22	0.000644
Chicken_Brain_2.2_24H	Up	regionalization (GO:0003002)	312	12	2.09	+	5.73	0.0135
Chicken_Brain_2.2_24H	Up	pattern specification process (GO:0007389)	404	15	2.71	+	5.53	0.000982
Chicken_Brain_2.2_24H	Up	sensory organ development (GO:0007423)	518	19	3.48	+	5.46	2.14e-05
Chicken_Brain_2.2_24H	Up	brain development (GO:0007420)	690	22	4.63	+	4.75	1.37e-05
Chicken_Brain_2.2_24H	Up	tissue morphogenesis (GO:0048729)	516	16	3.46	+	4.62	0.00399
Chicken_Brain_2.2_24H	Up	head development (GO:0060322)	725	22	4.87	+	4.52	3.36e-05
Chicken_Brain_2.2_24H	Up	central nervous system development (GO:0007417)	891	26	5.98	+	4.35	2.42e-06
Chicken_Brain_2.2_24H	Up	anatomical structure formation involved in morphogenesis (GO:0048646)	833	19	5.59	+	3.4	0.0303
Chicken_Brain_2.2_24H	Up	animal organ morphogenesis (GO:0009887)	880	20	5.91	+	3.39	0.0173
Chicken_Brain_2.2_24H	Up	epithelium development (GO:0060429)	1068	22	7.17	+	3.07	0.0249
Chicken_Brain_2.2_24H	Up	animal organ development (GO:0048513)	2981	55	20.01	+	2.75	3.15e-09
Chicken_Brain_2.2_24H	Up	positive regulation of multicellular organismal process (GO:0051240)	1480	27	9.94	+	2.72	0.016
Chicken_Brain_2.2_24H	Up	tissue development (GO:0009888)	1651	30	11.08	+	2.71	0.00413
Chicken_Brain_2.2_24H	Up	nervous system development (GO:0007399)	2229	37	14.96	+	2.47	0.00131
Chicken_Brain_2.2_24H	Up	positive regulation of cellular biosynthetic process (GO:0031328)	1808	30	12.14	+	2.47	0.0267
Chicken_Brain_2.2_24H	Up	positive regulation of nucleobase-containing compound metabolic process (GO:0045935)	1749	29	11.74	+	2.47	0.041
Chicken_Brain_2.2_24H	Up	anatomical structure morphogenesis (GO:0009653)	2003	33	13.45	+	2.45	0.00881
Chicken_Brain_2.2_24H	Up	positive regulation of biosynthetic process (GO:0009891)	1838	30	12.34	+	2.43	0.0371
Chicken_Brain_2.2_24H	Up	system development (GO:0048731)	4192	62	28.14	+	2.2	7.85e-07
Chicken_Brain_2.2_24H	Up	multicellular organism development (GO:0007275)	4776	66	32.06	+	2.06	2.5e-06
Chicken_Brain_2.2_24H	Up	anatomical structure development (GO:0048856)	5122	69	34.39	+	2.01	2.18e-06
Chicken_Brain_2.2_24H	Up	developmental process (GO:0032502)	5487	69	36.84	+	1.87	4.95e-05
Chicken_Brain_2.2_24H	Up	multicellular organismal process (GO:0032501)	6679	83	44.84	+	1.85	2.98e-07
Chicken_Brain_2.2_24H	Up	positive regulation of biological process (GO:0048518)	5515	62	37.03	+	1.67	0.0361
Chicken_Brain_2.2_24H	Up	Unclassified (UNCLASSIFIED)	3645	10	24.47	-	0.41	0
Chicken_Brain_2.2_48H	Up	antigen processing and presentation of endogenous peptide antigen via MHC class I (GO:0019885)	10	5	0.24	+	20.71	0.0472
Chicken_Brain_2.2_48H	Up	regulation of response to interferon-gamma (GO:0060330)	23	8	0.56	+	14.41	0.00112
Chicken_Brain_2.2_48H	Up	response to interferon-beta (GO:0035456)	23	8	0.56	+	14.41	0.00112
Chicken_Brain_2.2_48H	Up	regulation of interferon-gamma-mediated signaling pathway (GO:0060334)	22	7	0.53	+	13.18	0.0124
Chicken_Brain_2.2_48H	Up	type I interferon signaling pathway (GO:0060337)	65	17	1.57	+	10.83	9.34e-09
Chicken_Brain_2.2_48H	Up	cellular response to type I interferon (GO:0071357)	65	17	1.57	+	10.83	9.34e-09
Chicken_Brain_2.2_48H	Up	response to type I interferon (GO:0034340)	69	18	1.67	+	10.81	2.11e-09
Chicken_Brain_2.2_48H	Up	regulation of defense response to virus by host (GO:0050691)	35	9	0.84	+	10.65	0.0023
Chicken_Brain_2.2_48H	Up	negative regulation of viral genome replication (GO:0045071)	52	12	1.26	+	9.56	7.8e-05
Chicken_Brain_2.2_48H	Up	JAK-STAT cascade (GO:0007259)	50	11	1.21	+	9.11	0.00052
Chicken_Brain_2.2_48H	Up	STAT cascade (GO:0097696)	50	11	1.21	+	9.11	0.00052
Chicken_Brain_2.2_48H	Up	interferon-gamma-mediated signaling pathway (GO:0060333)	71	14	1.71	+	8.17	3.29e-05
Chicken_Brain_2.2_48H	Up	negative regulation of type I interferon production (GO:0032480)	46	9	1.11	+	8.1	0.0213
Chicken_Brain_2.2_48H	Up	regulation of defense response to virus (GO:0050688)	67	13	1.62	+	8.04	0.000142
Chicken_Brain_2.2_48H	Up	regulation of NF-kappaB import into nucleus (GO:0042345)	47	9	1.13	+	7.93	0.0253
Chicken_Brain_2.2_48H	Up	positive regulation of adaptive immune response based on somatic recombination of immune receptors built from immunoglobulin superfamily domains (GO:0002824)	80	15	1.93	+	7.77	1.79e-05
Chicken_Brain_2.2_48H	Up	negative regulation of viral life cycle (GO:1903901)	75	14	1.81	+	7.73	6.5e-05
Chicken_Brain_2.2_48H	Up	positive regulation of lymphocyte mediated immunity (GO:0002708)	78	14	1.88	+	7.44	0.000105
Chicken_Brain_2.2_48H	Up	defense response to virus (GO:0051607)	179	32	4.32	+	7.41	5.14e-14
Chicken_Brain_2.2_48H	Up	positive regulation of adaptive immune response (GO:0002821)	84	15	2.03	+	7.4	3.41e-05
Chicken_Brain_2.2_48H	Up	negative regulation of viral process (GO:0048525)	92	16	2.22	+	7.2	1.5e-05
Chicken_Brain_2.2_48H	Up	regulation of viral genome replication (GO:0045069)	83	14	2	+	6.99	0.000226
Chicken_Brain_2.2_48H	Up	regulation of tyrosine phosphorylation of STAT protein (GO:0042509)	69	11	1.67	+	6.6	0.0119
Chicken_Brain_2.2_48H	Up	response to interferon-gamma (GO:0034341)	148	23	3.57	+	6.44	3.99e-08
Chicken_Brain_2.2_48H	Up	regulation of alpha-beta T cell activation (GO:0046634)	78	12	1.88	+	6.37	0.00577
Chicken_Brain_2.2_48H	Up	response to virus (GO:0009615)	265	40	6.4	+	6.25	1.17e-15
Chicken_Brain_2.2_48H	Up	cellular response to interferon-gamma (GO:0071346)	126	19	3.04	+	6.25	4.72e-06
Chicken_Brain_2.2_48H	Up	positive regulation of leukocyte mediated immunity (GO:0002705)	93	14	2.25	+	6.24	0.000892
Chicken_Brain_2.2_48H	Up	regulation of adaptive immune response (GO:0002819)	136	20	3.28	+	6.09	2.54e-06
Chicken_Brain_2.2_48H	Up	positive regulation of T cell differentiation (GO:0045582)	75	11	1.81	+	6.08	0.0263
Chicken_Brain_2.2_48H	Up	negative regulation of multi-organism process (GO:0043901)	169	24	4.08	+	5.88	8.62e-08
Chicken_Brain_2.2_48H	Up	positive regulation of lymphocyte differentiation (GO:0045621)	87	12	2.1	+	5.71	0.0176
Chicken_Brain_2.2_48H	Up	regulation of response to cytokine stimulus (GO:0060759)	169	23	4.08	+	5.64	5.31e-07
Chicken_Brain_2.2_48H	Up	regulation of adaptive immune response based on somatic recombination of immune receptors built from immunoglobulin superfamily domains (GO:0002822)	125	17	3.02	+	5.63	0.000168
Chicken_Brain_2.2_48H	Up	regulation of cytokine biosynthetic process (GO:0042035)	97	13	2.34	+	5.55	0.00912
Chicken_Brain_2.2_48H	Up	regulation of type I interferon production (GO:0032479)	120	16	2.9	+	5.52	0.000571
Chicken_Brain_2.2_48H	Up	regulation of transcription factor import into nucleus (GO:0042990)	91	12	2.2	+	5.46	0.0277
Chicken_Brain_2.2_48H	Up	positive regulation of T cell proliferation (GO:0042102)	99	13	2.39	+	5.44	0.0114
Chicken_Brain_2.2_48H	Up	regulation of cytokine-mediated signaling pathway (GO:0001959)	160	21	3.86	+	5.44	6.82e-06
Chicken_Brain_2.2_48H	Up	positive regulation of immune effector process (GO:0002699)	171	22	4.13	+	5.33	3.88e-06
Chicken_Brain_2.2_48H	Up	regulation of response to biotic stimulus (GO:0002831)	120	15	2.9	+	5.18	0.00327
Chicken_Brain_2.2_48H	Up	regulation of tumor necrosis factor superfamily cytokine production (GO:1903555)	113	14	2.73	+	5.13	0.00882
Chicken_Brain_2.2_48H	Up	positive regulation of inflammatory response (GO:0050729)	106	13	2.56	+	5.08	0.0238
Chicken_Brain_2.2_48H	Up	regulation of viral life cycle (GO:1903900)	131	16	3.16	+	5.06	0.00183
Chicken_Brain_2.2_48H	Up	regulation of smooth muscle cell proliferation (GO:0048660)	115	14	2.78	+	5.04	0.0108
Chicken_Brain_2.2_48H	Up	regulation of lymphocyte mediated immunity (GO:0002706)	124	15	2.99	+	5.01	0.00491
Chicken_Brain_2.2_48H	Up	regulation of I-kappaB kinase/NF-kappaB signaling (GO:0043122)	242	29	5.84	+	4.96	3.52e-08
Chicken_Brain_2.2_48H	Up	positive regulation of lymphocyte proliferation (GO:0050671)	134	16	3.23	+	4.95	0.00246
Chicken_Brain_2.2_48H	Up	positive regulation of mononuclear cell proliferation (GO:0032946)	135	16	3.26	+	4.91	0.00271
Chicken_Brain_2.2_48H	Up	regulation of tumor necrosis factor production (GO:0032680)	110	13	2.66	+	4.9	0.0353
Chicken_Brain_2.2_48H	Up	regulation of leukocyte mediated immunity (GO:0002703)	163	19	3.93	+	4.83	0.000278
Chicken_Brain_2.2_48H	Up	positive regulation of leukocyte proliferation (GO:0070665)	140	16	3.38	+	4.73	0.00434
Chicken_Brain_2.2_48H	Up	positive regulation of I-kappaB kinase/NF-kappaB signaling (GO:0043123)	184	21	4.44	+	4.73	7.56e-05
Chicken_Brain_2.2_48H	Up	regulation of T cell differentiation (GO:0045580)	126	14	3.04	+	4.6	0.0306
Chicken_Brain_2.2_48H	Up	positive regulation of leukocyte differentiation (GO:1902107)	136	15	3.28	+	4.57	0.0151
Chicken_Brain_2.2_48H	Up	regulation of T cell proliferation (GO:0042129)	155	17	3.74	+	4.54	0.00338
Chicken_Brain_2.2_48H	Up	regulation of leukocyte proliferation (GO:0070663)	213	23	5.14	+	4.47	4.12e-05
Chicken_Brain_2.2_48H	Up	regulation of lymphocyte proliferation (GO:0050670)	205	22	4.95	+	4.45	9.9e-05
Chicken_Brain_2.2_48H	Up	positive regulation of hemopoiesis (GO:1903708)	168	18	4.06	+	4.44	0.00216
Chicken_Brain_2.2_48H	Up	T cell differentiation (GO:0030217)	131	14	3.16	+	4.43	0.0473
Chicken_Brain_2.2_48H	Up	regulation of mononuclear cell proliferation (GO:0032944)	206	22	4.97	+	4.42	0.000108
Chicken_Brain_2.2_48H	Up	regulation of lymphocyte differentiation (GO:0045619)	151	16	3.65	+	4.39	0.0115
Chicken_Brain_2.2_48H	Up	cytokine-mediated signaling pathway (GO:0019221)	600	61	14.48	+	4.21	7.91e-17
Chicken_Brain_2.2_48H	Up	regulation of innate immune response (GO:0045088)	404	41	9.75	+	4.2	2.61e-10
Chicken_Brain_2.2_48H	Up	negative regulation of cytokine production (GO:0001818)	237	24	5.72	+	4.19	6.42e-05
Chicken_Brain_2.2_48H	Up	regulation of immune effector process (GO:0002697)	397	40	9.58	+	4.17	6.83e-10
Chicken_Brain_2.2_48H	Up	response to lipopolysaccharide (GO:0032496)	300	30	7.24	+	4.14	1.13e-06
Chicken_Brain_2.2_48H	Up	regulation of symbiosis, encompassing mutualism through parasitism (GO:0043903)	220	22	5.31	+	4.14	0.000336
Chicken_Brain_2.2_48H	Up	negative regulation of leukocyte activation (GO:0002695)	150	15	3.62	+	4.14	0.0484
Chicken_Brain_2.2_48H	Up	regulation of viral process (GO:0050792)	192	19	4.63	+	4.1	0.0033
Chicken_Brain_2.2_48H	Up	regulation of multi-organism process (GO:0043900)	377	37	9.1	+	4.07	1.29e-08
Chicken_Brain_2.2_48H	Up	response to molecule of bacterial origin (GO:0002237)	318	31	7.68	+	4.04	1.03e-06
Chicken_Brain_2.2_48H	Up	positive regulation of cytokine production (GO:0001819)	392	38	9.46	+	4.02	9.16e-09
Chicken_Brain_2.2_48H	Up	positive regulation of response to external stimulus (GO:0032103)	271	26	6.54	+	3.97	4.52e-05
Chicken_Brain_2.2_48H	Up	negative regulation of cell activation (GO:0050866)	169	16	4.08	+	3.92	0.0469
Chicken_Brain_2.2_48H	Up	regulation of cytokine production (GO:0001817)	607	57	14.65	+	3.89	5.57e-14
Chicken_Brain_2.2_48H	Up	inflammatory response (GO:0006954)	459	43	11.08	+	3.88	8.63e-10
Chicken_Brain_2.2_48H	Up	defense response to other organism (GO:0098542)	465	43	11.23	+	3.83	1.32e-09
Chicken_Brain_2.2_48H	Up	regulation of cysteine-type endopeptidase activity involved in apoptotic process (GO:0043281)	208	19	5.02	+	3.78	0.0106
Chicken_Brain_2.2_48H	Up	innate immune response (GO:0045087)	668	61	16.13	+	3.78	1.29e-14
Chicken_Brain_2.2_48H	Up	positive regulation of leukocyte cell-cell adhesion (GO:1903039)	232	21	5.6	+	3.75	0.00341
Chicken_Brain_2.2_48H	Up	positive regulation of cell-cell adhesion (GO:0022409)	266	24	6.42	+	3.74	0.000541
Chicken_Brain_2.2_48H	Up	female pregnancy (GO:0007565)	189	17	4.56	+	3.73	0.0467
Chicken_Brain_2.2_48H	Up	negative regulation of immune system process (GO:0002683)	390	35	9.41	+	3.72	5.78e-07
Chicken_Brain_2.2_48H	Up	T cell activation (GO:0042110)	225	20	5.43	+	3.68	0.00846
Chicken_Brain_2.2_48H	Up	response to tumor necrosis factor (GO:0034612)	260	23	6.28	+	3.66	0.00143
Chicken_Brain_2.2_48H	Up	regulation of leukocyte cell-cell adhesion (GO:1903037)	340	30	8.21	+	3.66	2e-05
Chicken_Brain_2.2_48H	Up	response to cytokine (GO:0034097)	954	84	23.03	+	3.65	1.81e-20
Chicken_Brain_2.2_48H	Up	cellular response to cytokine stimulus (GO:0071345)	858	75	20.71	+	3.62	1.12e-17
Chicken_Brain_2.2_48H	Up	regulation of defense response (GO:0031347)	756	66	18.25	+	3.62	4.18e-15
Chicken_Brain_2.2_48H	Up	regulation of leukocyte differentiation (GO:1902105)	253	22	6.11	+	3.6	0.00352
Chicken_Brain_2.2_48H	Up	response to other organism (GO:0051707)	826	71	19.94	+	3.56	3.77e-16
Chicken_Brain_2.2_48H	Up	response to external biotic stimulus (GO:0043207)	829	71	20.01	+	3.55	4.57e-16
Chicken_Brain_2.2_48H	Up	regulation of inflammatory response (GO:0050727)	375	32	9.05	+	3.53	1.29e-05
Chicken_Brain_2.2_48H	Up	positive regulation of T cell activation (GO:0050870)	223	19	5.38	+	3.53	0.0287
Chicken_Brain_2.2_48H	Up	adaptive immune response based on somatic recombination of immune receptors built from immunoglobulin superfamily domains (GO:0002460)	236	20	5.7	+	3.51	0.0173
Chicken_Brain_2.2_48H	Up	response to biotic stimulus (GO:0009607)	863	73	20.83	+	3.5	2.53e-16
Chicken_Brain_2.2_48H	Up	regulation of cysteine-type endopeptidase activity (GO:2000116)	237	20	5.72	+	3.5	0.0184
Chicken_Brain_2.2_48H	Up	cellular response to tumor necrosis factor (GO:0071356)	239	20	5.77	+	3.47	0.0208
Chicken_Brain_2.2_48H	Up	regulation of vasculature development (GO:1901342)	251	21	6.06	+	3.47	0.0117
Chicken_Brain_2.2_48H	Up	regulation of T cell activation (GO:0050863)	325	27	7.85	+	3.44	0.000426
Chicken_Brain_2.2_48H	Up	defense response (GO:0006952)	1212	99	29.26	+	3.38	1.82e-22
Chicken_Brain_2.2_48H	Up	positive regulation of defense response (GO:0031349)	392	32	9.46	+	3.38	3.66e-05
Chicken_Brain_2.2_48H	Up	regulation of cell-cell adhesion (GO:0022407)	422	34	10.19	+	3.34	1.65e-05
Chicken_Brain_2.2_48H	Up	regulation of response to external stimulus (GO:0032101)	763	59	18.42	+	3.2	7.25e-11
Chicken_Brain_2.2_48H	Up	positive regulation of innate immune response (GO:0045089)	299	23	7.22	+	3.19	0.0151
Chicken_Brain_2.2_48H	Up	immune effector process (GO:0002252)	1017	77	24.55	+	3.14	1.09e-14
Chicken_Brain_2.2_48H	Up	positive regulation of cell adhesion (GO:0045785)	405	30	9.78	+	3.07	0.000906
Chicken_Brain_2.2_48H	Up	regulation of hemopoiesis (GO:1903706)	419	31	10.11	+	3.06	0.000569
Chicken_Brain_2.2_48H	Up	response to lipid (GO:0033993)	838	61	20.23	+	3.02	3.36e-10
Chicken_Brain_2.2_48H	Up	regulation of immune response (GO:0050776)	1029	74	24.84	+	2.98	8.47e-13
Chicken_Brain_2.2_48H	Up	regulation of peptidase activity (GO:0052547)	418	30	10.09	+	2.97	0.00175
Chicken_Brain_2.2_48H	Up	regulation of endopeptidase activity (GO:0052548)	391	28	9.44	+	2.97	0.00467
Chicken_Brain_2.2_48H	Up	regulation of leukocyte activation (GO:0002694)	537	38	12.96	+	2.93	5.87e-05
Chicken_Brain_2.2_48H	Up	regulation of immune system process (GO:0002682)	1498	106	36.16	+	2.93	1.49e-19
Chicken_Brain_2.2_48H	Up	positive regulation of immune system process (GO:0002684)	1018	72	24.58	+	2.93	5.4e-12
Chicken_Brain_2.2_48H	Up	lymphocyte activation (GO:0046649)	355	25	8.57	+	2.92	0.0252
Chicken_Brain_2.2_48H	Up	regulation of cell activation (GO:0050865)	573	40	13.83	+	2.89	3.37e-05
Chicken_Brain_2.2_48H	Up	immune response (GO:0006955)	1663	116	40.15	+	2.89	2.29e-21
Chicken_Brain_2.2_48H	Up	positive regulation of immune response (GO:0050778)	734	51	17.72	+	2.88	2.53e-07
Chicken_Brain_2.2_48H	Up	regulation of lymphocyte activation (GO:0051249)	475	33	11.47	+	2.88	0.000896
Chicken_Brain_2.2_48H	Up	hemopoiesis (GO:0030097)	525	36	12.67	+	2.84	0.000321
Chicken_Brain_2.2_48H	Up	adaptive immune response (GO:0002250)	410	28	9.9	+	2.83	0.0116
Chicken_Brain_2.2_48H	Up	response to bacterium (GO:0009617)	566	38	13.66	+	2.78	0.000228
Chicken_Brain_2.2_48H	Up	morphogenesis of an epithelium (GO:0002009)	411	27	9.92	+	2.72	0.0361
Chicken_Brain_2.2_48H	Up	positive regulation of intracellular signal transduction (GO:1902533)	926	60	22.35	+	2.68	6.61e-08
Chicken_Brain_2.2_48H	Up	regulation of response to stress (GO:0080134)	1400	89	33.8	+	2.63	7.38e-13
Chicken_Brain_2.2_48H	Up	positive regulation of apoptotic process (GO:0043065)	599	38	14.46	+	2.63	0.000949
Chicken_Brain_2.2_48H	Up	apoptotic process (GO:0006915)	904	57	21.82	+	2.61	6.45e-07
Chicken_Brain_2.2_48H	Up	hematopoietic or lymphoid organ development (GO:0048534)	573	36	13.83	+	2.6	0.00259
Chicken_Brain_2.2_48H	Up	immune system development (GO:0002520)	605	38	14.61	+	2.6	0.00121
Chicken_Brain_2.2_48H	Up	positive regulation of programmed cell death (GO:0043068)	605	38	14.61	+	2.6	0.00121
Chicken_Brain_2.2_48H	Up	response to organic cyclic compound (GO:0014070)	892	56	21.53	+	2.6	1.13e-06
Chicken_Brain_2.2_48H	Up	leukocyte activation (GO:0045321)	877	55	21.17	+	2.6	1.73e-06
Chicken_Brain_2.2_48H	Up	cell activation involved in immune response (GO:0002263)	610	38	14.73	+	2.58	0.00149
Chicken_Brain_2.2_48H	Up	negative regulation of multicellular organismal process (GO:0051241)	1031	64	24.89	+	2.57	7.47e-08
Chicken_Brain_2.2_48H	Up	tissue morphogenesis (GO:0048729)	516	32	12.46	+	2.57	0.0156
Chicken_Brain_2.2_48H	Up	positive regulation of multicellular organismal process (GO:0051240)	1480	91	35.73	+	2.55	2.34e-12
Chicken_Brain_2.2_48H	Up	leukocyte activation involved in immune response (GO:0002366)	606	37	14.63	+	2.53	0.00349
Chicken_Brain_2.2_48H	Up	immune system process (GO:0002376)	2533	154	61.15	+	2.52	5.09e-24
Chicken_Brain_2.2_48H	Up	myeloid leukocyte activation (GO:0002274)	564	34	13.62	+	2.5	0.0137
Chicken_Brain_2.2_48H	Up	positive regulation of cell death (GO:0010942)	648	39	15.64	+	2.49	0.0024
Chicken_Brain_2.2_48H	Up	regulation of cell adhesion (GO:0030155)	675	40	16.29	+	2.45	0.00249
Chicken_Brain_2.2_48H	Up	programmed cell death (GO:0012501)	1030	61	24.86	+	2.45	1.53e-06
Chicken_Brain_2.2_48H	Up	response to wounding (GO:0009611)	558	33	13.47	+	2.45	0.029
Chicken_Brain_2.2_48H	Up	response to external stimulus (GO:0009605)	1850	109	44.66	+	2.44	2.61e-14
Chicken_Brain_2.2_48H	Up	cell death (GO:0008219)	1065	61	25.71	+	2.37	5.48e-06
Chicken_Brain_2.2_48H	Up	cellular response to organic substance (GO:0071310)	2107	120	50.86	+	2.36	4.34e-15
Chicken_Brain_2.2_48H	Up	positive regulation of developmental process (GO:0051094)	1213	69	29.28	+	2.36	4.8e-07
Chicken_Brain_2.2_48H	Up	cell activation (GO:0001775)	1024	58	24.72	+	2.35	2.25e-05
Chicken_Brain_2.2_48H	Up	response to organic substance (GO:0010033)	2757	155	66.56	+	2.33	1.14e-20
Chicken_Brain_2.2_48H	Up	regulation of secretion by cell (GO:1903530)	659	37	15.91	+	2.33	0.0241
Chicken_Brain_2.2_48H	Up	leukocyte mediated immunity (GO:0002443)	732	41	17.67	+	2.32	0.00731
Chicken_Brain_2.2_48H	Up	regulation of programmed cell death (GO:0043067)	1496	83	36.11	+	2.3	1.38e-08
Chicken_Brain_2.2_48H	Up	regulation of apoptotic process (GO:0042981)	1482	82	35.78	+	2.29	2.22e-08
Chicken_Brain_2.2_48H	Up	response to oxygen-containing compound (GO:1901700)	1428	79	34.47	+	2.29	6.03e-08
Chicken_Brain_2.2_48H	Up	cellular response to chemical stimulus (GO:0070887)	2557	138	61.73	+	2.24	4.22e-16
Chicken_Brain_2.2_48H	Up	positive regulation of cell proliferation (GO:0008284)	859	46	20.74	+	2.22	0.00524
Chicken_Brain_2.2_48H	Up	negative regulation of apoptotic process (GO:0043066)	841	45	20.3	+	2.22	0.00713
Chicken_Brain_2.2_48H	Up	regulation of cell death (GO:0010941)	1608	85	38.82	+	2.19	8.6e-08
Chicken_Brain_2.2_48H	Up	negative regulation of programmed cell death (GO:0043069)	854	45	20.62	+	2.18	0.0107
Chicken_Brain_2.2_48H	Up	positive regulation of signal transduction (GO:0009967)	1467	77	35.41	+	2.17	1.33e-06
Chicken_Brain_2.2_48H	Up	positive regulation of cell communication (GO:0010647)	1595	83	38.5	+	2.16	3.42e-07
Chicken_Brain_2.2_48H	Up	positive regulation of protein phosphorylation (GO:0001934)	923	48	22.28	+	2.15	0.00668
Chicken_Brain_2.2_48H	Up	positive regulation of signaling (GO:0023056)	1602	83	38.67	+	2.15	4.23e-07
Chicken_Brain_2.2_48H	Up	secretion (GO:0046903)	1062	55	25.64	+	2.15	0.00113
Chicken_Brain_2.2_48H	Up	positive regulation of cell differentiation (GO:0045597)	869	45	20.98	+	2.15	0.0168
Chicken_Brain_2.2_48H	Up	cell surface receptor signaling pathway (GO:0007166)	2280	118	55.04	+	2.14	1.09e-11
Chicken_Brain_2.2_48H	Up	multi-organism process (GO:0051704)	2321	120	56.03	+	2.14	6.19e-12
Chicken_Brain_2.2_48H	Up	regulation of cell proliferation (GO:0042127)	1570	81	37.9	+	2.14	9.23e-07
Chicken_Brain_2.2_48H	Up	negative regulation of cell death (GO:0060548)	931	48	22.47	+	2.14	0.00847
Chicken_Brain_2.2_48H	Up	regulation of proteolysis (GO:0030162)	836	43	20.18	+	2.13	0.0338
Chicken_Brain_2.2_48H	Up	positive regulation of response to stimulus (GO:0048584)	2118	108	51.13	+	2.11	6.52e-10
Chicken_Brain_2.2_48H	Up	regulation of multicellular organismal process (GO:0051239)	2749	139	66.36	+	2.09	8.1e-14
Chicken_Brain_2.2_48H	Up	secretion by cell (GO:0032940)	956	48	23.08	+	2.08	0.0174
Chicken_Brain_2.2_48H	Up	response to stress (GO:0006950)	3320	165	80.15	+	2.06	7.9e-17
Chicken_Brain_2.2_48H	Up	positive regulation of transport (GO:0051050)	967	48	23.34	+	2.06	0.0237
Chicken_Brain_2.2_48H	Up	positive regulation of transcription from RNA polymerase II promoter (GO:0045944)	1110	55	26.8	+	2.05	0.00447
Chicken_Brain_2.2_48H	Up	positive regulation of phosphorylation (GO:0042327)	969	48	23.39	+	2.05	0.025
Chicken_Brain_2.2_48H	Up	intracellular signal transduction (GO:0035556)	1621	78	39.13	+	1.99	4.75e-05
Chicken_Brain_2.2_48H	Up	positive regulation of protein metabolic process (GO:0051247)	1588	76	38.34	+	1.98	9.66e-05
Chicken_Brain_2.2_48H	Up	positive regulation of phosphorus metabolic process (GO:0010562)	1093	52	26.39	+	1.97	0.0296
Chicken_Brain_2.2_48H	Up	positive regulation of phosphate metabolic process (GO:0045937)	1093	52	26.39	+	1.97	0.0296
Chicken_Brain_2.2_48H	Up	regulation of multicellular organismal development (GO:2000026)	1796	85	43.36	+	1.96	1.86e-05
Chicken_Brain_2.2_48H	Up	response to endogenous stimulus (GO:0009719)	1276	60	30.8	+	1.95	0.00718
Chicken_Brain_2.2_48H	Up	response to abiotic stimulus (GO:0009628)	1107	52	26.72	+	1.95	0.0422
Chicken_Brain_2.2_48H	Up	positive regulation of protein modification process (GO:0031401)	1186	55	28.63	+	1.92	0.032
Chicken_Brain_2.2_48H	Up	reproductive process (GO:0022414)	1359	63	32.81	+	1.92	0.00596
Chicken_Brain_2.2_48H	Up	reproduction (GO:0000003)	1362	63	32.88	+	1.92	0.00641
Chicken_Brain_2.2_48H	Up	regulation of intracellular signal transduction (GO:1902531)	1776	81	42.87	+	1.89	0.000238
Chicken_Brain_2.2_48H	Up	regulation of protein phosphorylation (GO:0001932)	1339	61	32.32	+	1.89	0.0159
Chicken_Brain_2.2_48H	Up	positive regulation of cellular protein metabolic process (GO:0032270)	1499	68	36.19	+	1.88	0.00441
Chicken_Brain_2.2_48H	Up	homeostatic process (GO:0042592)	1457	66	35.17	+	1.88	0.00696
Chicken_Brain_2.2_48H	Up	animal organ development (GO:0048513)	2981	135	71.96	+	1.88	1.59e-09
Chicken_Brain_2.2_48H	Up	response to chemical (GO:0042221)	4056	183	97.91	+	1.87	6.99e-15
Chicken_Brain_2.2_48H	Up	negative regulation of response to stimulus (GO:0048585)	1421	64	34.3	+	1.87	0.0126
Chicken_Brain_2.2_48H	Up	regulation of response to stimulus (GO:0048583)	3816	165	92.12	+	1.79	5.02e-11
Chicken_Brain_2.2_48H	Up	regulation of developmental process (GO:0050793)	2340	101	56.49	+	1.79	5.38e-05
Chicken_Brain_2.2_48H	Up	regulation of signal transduction (GO:0009966)	2833	122	68.39	+	1.78	9.32e-07
Chicken_Brain_2.2_48H	Up	regulation of cell communication (GO:0010646)	3136	132	75.7	+	1.74	5.5e-07
Chicken_Brain_2.2_48H	Up	positive regulation of nitrogen compound metabolic process (GO:0051173)	2912	122	70.3	+	1.74	5.14e-06
Chicken_Brain_2.2_48H	Up	positive regulation of macromolecule metabolic process (GO:0010604)	2997	125	72.35	+	1.73	3.85e-06
Chicken_Brain_2.2_48H	Up	regulation of signaling (GO:0023051)	3189	133	76.98	+	1.73	8.4e-07
Chicken_Brain_2.2_48H	Up	regulation of transport (GO:0051049)	1852	77	44.71	+	1.72	0.0196
Chicken_Brain_2.2_48H	Up	positive regulation of cellular metabolic process (GO:0031325)	3018	124	72.86	+	1.7	1.17e-05
Chicken_Brain_2.2_48H	Up	positive regulation of metabolic process (GO:0009893)	3234	132	78.07	+	1.69	4.21e-06
Chicken_Brain_2.2_48H	Up	negative regulation of nitrogen compound metabolic process (GO:0051172)	2323	94	56.08	+	1.68	0.00392
Chicken_Brain_2.2_48H	Up	regulation of protein metabolic process (GO:0051246)	2750	111	66.39	+	1.67	0.000295
Chicken_Brain_2.2_48H	Up	positive regulation of biological process (GO:0048518)	5515	222	133.14	+	1.67	1.11e-13
Chicken_Brain_2.2_48H	Up	positive regulation of cellular process (GO:0048522)	4905	194	118.41	+	1.64	3.92e-10
Chicken_Brain_2.2_48H	Up	signal transduction (GO:0007165)	4925	194	118.89	+	1.63	5.88e-10
Chicken_Brain_2.2_48H	Up	regulation of localization (GO:0032879)	2555	100	61.68	+	1.62	0.00705
Chicken_Brain_2.2_48H	Up	response to stimulus (GO:0050896)	7971	309	192.42	+	1.61	9.06e-22
Chicken_Brain_2.2_48H	Up	cell communication (GO:0007154)	5406	208	130.5	+	1.59	4.02e-10
Chicken_Brain_2.2_48H	Up	signaling (GO:0023052)	5315	204	128.31	+	1.59	1.13e-09
Chicken_Brain_2.2_48H	Up	system development (GO:0048731)	4192	159	101.2	+	1.57	7.48e-06
Chicken_Brain_2.2_48H	Up	negative regulation of biological process (GO:0048519)	4854	181	117.18	+	1.54	9.29e-07
Chicken_Brain_2.2_48H	Up	regulation of biological quality (GO:0065008)	3520	131	84.97	+	1.54	0.00137
Chicken_Brain_2.2_48H	Up	cellular response to stimulus (GO:0051716)	6332	235	152.86	+	1.54	1.15e-10
Chicken_Brain_2.2_48H	Up	multicellular organism development (GO:0007275)	4776	171	115.3	+	1.48	9.65e-05
Chicken_Brain_2.2_48H	Up	anatomical structure development (GO:0048856)	5122	181	123.65	+	1.46	7.25e-05
Chicken_Brain_2.2_48H	Up	negative regulation of cellular process (GO:0048523)	4365	152	105.37	+	1.44	0.00577
Chicken_Brain_2.2_48H	Up	developmental process (GO:0032502)	5487	190	132.46	+	1.43	0.000118
Chicken_Brain_2.2_48H	Up	localization (GO:0051179)	5459	185	131.78	+	1.4	0.00108
Chicken_Brain_2.2_48H	Up	multicellular organismal process (GO:0032501)	6679	221	161.23	+	1.37	0.000154
Chicken_Brain_2.2_48H	Up	regulation of biological process (GO:0050789)	11269	339	272.04	+	1.25	8.91e-06
Chicken_Brain_2.2_48H	Up	biological regulation (GO:0065007)	11877	356	286.72	+	1.24	1.47e-06
Chicken_Brain_2.2_48H	Up	regulation of cellular process (GO:0050794)	10625	310	256.49	+	1.21	0.0097
Chicken_Brain_2.2_48H	Up	biological_process (GO:0008150)	17357	471	419.01	+	1.12	1.03e-07
Chicken_Brain_2.2_48H	Up	Unclassified (UNCLASSIFIED)	3645	36	87.99	-	0.41	0
Chicken_Brain_2.3_24H	Up	type I interferon signaling pathway (GO:0060337)	65	5	0.24	+	20.71	0.0427
Chicken_Brain_2.3_24H	Up	cellular response to type I interferon (GO:0071357)	65	5	0.24	+	20.71	0.0427
Chicken_Brain_2.3_24H	Up	cellular response to interferon-gamma (GO:0071346)	126	7	0.47	+	14.96	0.00438
Chicken_Brain_2.3_24H	Up	response to interferon-gamma (GO:0034341)	148	8	0.55	+	14.55	0.000791
Chicken_Brain_2.3_24H	Up	defense response to virus (GO:0051607)	179	7	0.66	+	10.53	0.0437
Chicken_Brain_2.3_24H	Up	response to ketone (GO:1901654)	182	7	0.68	+	10.36	0.0487
Chicken_Brain_2.3_24H	Up	response to virus (GO:0009615)	265	9	0.98	+	9.14	0.0058
Chicken_Brain_2.3_24H	Up	innate immune response (GO:0045087)	668	13	2.48	+	5.24	0.00931
Chicken_Brain_2.3_24H	Up	response to lipid (GO:0033993)	838	14	3.11	+	4.5	0.0204
Chicken_Brain_2.3_24H	Up	response to external stimulus (GO:0009605)	1850	23	6.87	+	3.35	0.00129
Chicken_Brain_2.3_24H	Up	response to organic substance (GO:0010033)	2757	31	10.24	+	3.03	3.62e-05
Chicken_Brain_2.3_24H	Up	cellular response to chemical stimulus (GO:0070887)	2557	28	9.5	+	2.95	0.000515
Chicken_Brain_2.3_24H	Up	cellular response to organic substance (GO:0071310)	2107	22	7.83	+	2.81	0.0478
Chicken_Brain_2.3_24H	Up	response to chemical (GO:0042221)	4056	35	15.06	+	2.32	0.00215
Chicken_Brain_2.3_24H	Up	negative regulation of biological process (GO:0048519)	4854	39	18.03	+	2.16	0.0018
Chicken_Brain_2.3_24H	Up	negative regulation of cellular process (GO:0048523)	4365	35	16.21	+	2.16	0.0132
Chicken_Brain_2.3_24H	Up	Unclassified (UNCLASSIFIED)	3645	2	13.54	-	< 0.2	0
Chicken_Brain_2.3_48H	Up	leukocyte aggregation (GO:0070486)	10	6	0.35	+	17.12	0.0161
Chicken_Brain_2.3_48H	Up	regulation of response to interferon-gamma (GO:0060330)	23	9	0.81	+	11.17	0.00159
Chicken_Brain_2.3_48H	Up	response to interferon-beta (GO:0035456)	23	9	0.81	+	11.17	0.00159
Chicken_Brain_2.3_48H	Up	regulation of interferon-gamma-mediated signaling pathway (GO:0060334)	22	8	0.77	+	10.38	0.013
Chicken_Brain_2.3_48H	Up	positive regulation of CD4-positive, alpha-beta T cell differentiation (GO:0043372)	26	9	0.91	+	9.88	0.00436
Chicken_Brain_2.3_48H	Up	positive regulation of CD4-positive, alpha-beta T cell activation (GO:2000516)	30	10	1.05	+	9.51	0.00144
Chicken_Brain_2.3_48H	Up	regulation of defense response to virus by host (GO:0050691)	35	11	1.23	+	8.97	0.000626
Chicken_Brain_2.3_48H	Up	type I interferon signaling pathway (GO:0060337)	65	20	2.28	+	8.78	4.68e-09
Chicken_Brain_2.3_48H	Up	cellular response to type I interferon (GO:0071357)	65	20	2.28	+	8.78	4.68e-09
Chicken_Brain_2.3_48H	Up	regulation of CD4-positive, alpha-beta T cell differentiation (GO:0043370)	39	12	1.37	+	8.78	0.000202
Chicken_Brain_2.3_48H	Up	response to type I interferon (GO:0034340)	69	21	2.42	+	8.68	1.52e-09
Chicken_Brain_2.3_48H	Up	positive regulation of alpha-beta T cell differentiation (GO:0046638)	40	12	1.4	+	8.56	0.000265
Chicken_Brain_2.3_48H	Up	regulation of CD4-positive, alpha-beta T cell activation (GO:2000514)	45	13	1.58	+	8.24	0.00011
Chicken_Brain_2.3_48H	Up	positive regulation of interleukin-12 production (GO:0032735)	32	9	1.12	+	8.03	0.0235
Chicken_Brain_2.3_48H	Up	leukocyte cell-cell adhesion (GO:0007159)	43	12	1.51	+	7.96	0.000575
Chicken_Brain_2.3_48H	Up	regulation of alpha-beta T cell differentiation (GO:0046637)	55	15	1.93	+	7.78	1.83e-05
Chicken_Brain_2.3_48H	Up	positive regulation of T cell mediated immunity (GO:0002711)	34	9	1.19	+	7.55	0.0381
Chicken_Brain_2.3_48H	Up	regulation of alpha-beta T cell activation (GO:0046634)	78	19	2.73	+	6.95	8.88e-07
Chicken_Brain_2.3_48H	Up	positive regulation of alpha-beta T cell activation (GO:0046635)	54	13	1.89	+	6.87	0.000887
Chicken_Brain_2.3_48H	Up	JAK-STAT cascade (GO:0007259)	50	12	1.75	+	6.85	0.00282
Chicken_Brain_2.3_48H	Up	STAT cascade (GO:0097696)	50	12	1.75	+	6.85	0.00282
Chicken_Brain_2.3_48H	Up	negative regulation of viral genome replication (GO:0045071)	52	12	1.82	+	6.59	0.00423
Chicken_Brain_2.3_48H	Up	positive regulation of lymphocyte mediated immunity (GO:0002708)	78	18	2.73	+	6.59	6.35e-06
Chicken_Brain_2.3_48H	Up	interferon-gamma-mediated signaling pathway (GO:0060333)	71	16	2.49	+	6.43	7.66e-05
Chicken_Brain_2.3_48H	Up	regulation of defense response to virus (GO:0050688)	67	15	2.35	+	6.39	0.000241
Chicken_Brain_2.3_48H	Up	regulation of interleukin-2 production (GO:0032663)	51	11	1.79	+	6.15	0.0238
Chicken_Brain_2.3_48H	Up	positive regulation of T cell differentiation (GO:0045582)	75	16	2.63	+	6.09	0.000162
Chicken_Brain_2.3_48H	Up	positive regulation of adaptive immune response based on somatic recombination of immune receptors built from immunoglobulin superfamily domains (GO:0002824)	80	17	2.8	+	6.06	6.21e-05
Chicken_Brain_2.3_48H	Up	defense response to virus (GO:0051607)	179	38	6.27	+	6.06	3.76e-14
Chicken_Brain_2.3_48H	Up	positive regulation of tyrosine phosphorylation of STAT protein (GO:0042531)	59	12	2.07	+	5.8	0.0155
Chicken_Brain_2.3_48H	Up	acute inflammatory response (GO:0002526)	69	14	2.42	+	5.79	0.00224
Chicken_Brain_2.3_48H	Up	regulation of tyrosine phosphorylation of STAT protein (GO:0042509)	69	14	2.42	+	5.79	0.00224
Chicken_Brain_2.3_48H	Up	positive regulation of adaptive immune response (GO:0002821)	84	17	2.94	+	5.78	0.000125
Chicken_Brain_2.3_48H	Up	response to interferon-gamma (GO:0034341)	148	29	5.19	+	5.59	2.42e-09
Chicken_Brain_2.3_48H	Up	negative regulation of viral process (GO:0048525)	92	18	3.22	+	5.58	7.9e-05
Chicken_Brain_2.3_48H	Up	positive regulation of lymphocyte differentiation (GO:0045621)	87	17	3.05	+	5.58	0.000206
Chicken_Brain_2.3_48H	Up	positive regulation of leukocyte mediated immunity (GO:0002705)	93	18	3.26	+	5.52	9.29e-05
Chicken_Brain_2.3_48H	Up	response to virus (GO:0009615)	265	50	9.29	+	5.38	2.53e-17
Chicken_Brain_2.3_48H	Up	negative regulation of viral life cycle (GO:1903901)	75	14	2.63	+	5.33	0.00595
Chicken_Brain_2.3_48H	Up	regulation of cytokine biosynthetic process (GO:0042035)	97	18	3.4	+	5.3	0.000174
Chicken_Brain_2.3_48H	Up	positive regulation of protein kinase B signaling (GO:0051897)	87	16	3.05	+	5.25	0.00119
Chicken_Brain_2.3_48H	Up	cellular response to interferon-gamma (GO:0071346)	126	23	4.42	+	5.21	2.68e-06
Chicken_Brain_2.3_48H	Up	cellular response to mechanical stimulus (GO:0071260)	78	14	2.73	+	5.12	0.00937
Chicken_Brain_2.3_48H	Up	positive regulation of leukocyte differentiation (GO:1902107)	136	24	4.77	+	5.04	2.15e-06
Chicken_Brain_2.3_48H	Up	positive regulation of smooth muscle cell proliferation (GO:0048661)	74	13	2.59	+	5.01	0.0283
Chicken_Brain_2.3_48H	Up	regulation of T cell differentiation (GO:0045580)	126	22	4.42	+	4.98	1.44e-05
Chicken_Brain_2.3_48H	Up	positive regulation of T cell proliferation (GO:0042102)	99	17	3.47	+	4.9	0.00126
Chicken_Brain_2.3_48H	Up	regulation of response to cytokine stimulus (GO:0060759)	169	29	5.92	+	4.9	5.73e-08
Chicken_Brain_2.3_48H	Up	regulation of I-kappaB kinase/NF-kappaB signaling (GO:0043122)	242	41	8.48	+	4.83	3.78e-12
Chicken_Brain_2.3_48H	Up	regulation of adaptive immune response (GO:0002819)	136	23	4.77	+	4.83	1.12e-05
Chicken_Brain_2.3_48H	Up	regulation of cytokine-mediated signaling pathway (GO:0001959)	160	27	5.61	+	4.82	4.38e-07
Chicken_Brain_2.3_48H	Up	positive regulation of myeloid cell differentiation (GO:0045639)	83	14	2.91	+	4.81	0.0191
Chicken_Brain_2.3_48H	Up	regulation of viral genome replication (GO:0045069)	83	14	2.91	+	4.81	0.0191
Chicken_Brain_2.3_48H	Up	positive regulation of hemopoiesis (GO:1903708)	168	28	5.89	+	4.76	2.55e-07
Chicken_Brain_2.3_48H	Up	positive regulation of immune effector process (GO:0002699)	171	28	5.99	+	4.67	3.8e-07
Chicken_Brain_2.3_48H	Up	extrinsic apoptotic signaling pathway (GO:0097191)	93	15	3.26	+	4.6	0.0144
Chicken_Brain_2.3_48H	Up	regulation of lymphocyte mediated immunity (GO:0002706)	124	20	4.35	+	4.6	0.000283
Chicken_Brain_2.3_48H	Up	activation of cysteine-type endopeptidase activity involved in apoptotic process (GO:0006919)	87	14	3.05	+	4.59	0.0325
Chicken_Brain_2.3_48H	Up	negative regulation of multi-organism process (GO:0043901)	169	27	5.92	+	4.56	1.43e-06
Chicken_Brain_2.3_48H	Up	regulation of lymphocyte differentiation (GO:0045619)	151	24	5.29	+	4.54	1.63e-05
Chicken_Brain_2.3_48H	Up	regulation of interferon-gamma production (GO:0032649)	95	15	3.33	+	4.51	0.0186
Chicken_Brain_2.3_48H	Up	positive regulation of I-kappaB kinase/NF-kappaB signaling (GO:0043123)	184	29	6.45	+	4.5	4.14e-07
Chicken_Brain_2.3_48H	Up	regulation of smooth muscle cell proliferation (GO:0048660)	115	18	4.03	+	4.47	0.00209
Chicken_Brain_2.3_48H	Up	positive regulation of mononuclear cell proliferation (GO:0032946)	135	21	4.73	+	4.44	0.000236
Chicken_Brain_2.3_48H	Up	gland morphogenesis (GO:0022612)	97	15	3.4	+	4.41	0.0238
Chicken_Brain_2.3_48H	Up	regulation of leukocyte mediated immunity (GO:0002703)	163	25	5.71	+	4.38	1.52e-05
Chicken_Brain_2.3_48H	Up	regulation of adaptive immune response based on somatic recombination of immune receptors built from immunoglobulin superfamily domains (GO:0002822)	125	19	4.38	+	4.34	0.00152
Chicken_Brain_2.3_48H	Up	positive regulation of inflammatory response (GO:0050729)	106	16	3.71	+	4.31	0.0152
Chicken_Brain_2.3_48H	Up	regulation of tumor necrosis factor superfamily cytokine production (GO:1903555)	113	17	3.96	+	4.29	0.00763
Chicken_Brain_2.3_48H	Up	regulation of type I interferon production (GO:0032479)	120	18	4.21	+	4.28	0.00383
Chicken_Brain_2.3_48H	Up	positive regulation of leukocyte proliferation (GO:0070665)	140	21	4.91	+	4.28	0.000432
Chicken_Brain_2.3_48H	Up	regulation of response to biotic stimulus (GO:0002831)	120	18	4.21	+	4.28	0.00383
Chicken_Brain_2.3_48H	Up	positive regulation of lymphocyte proliferation (GO:0050671)	134	20	4.7	+	4.26	0.000966
Chicken_Brain_2.3_48H	Up	regulation of T cell proliferation (GO:0042129)	155	23	5.43	+	4.23	0.000123
Chicken_Brain_2.3_48H	Up	regulation of protein kinase B signaling (GO:0051896)	130	19	4.56	+	4.17	0.00272
Chicken_Brain_2.3_48H	Up	response to lipopolysaccharide (GO:0032496)	300	43	10.51	+	4.09	2.12e-10
Chicken_Brain_2.3_48H	Up	response to molecule of bacterial origin (GO:0002237)	318	45	11.14	+	4.04	8.16e-11
Chicken_Brain_2.3_48H	Up	negative regulation of leukocyte activation (GO:0002695)	150	21	5.26	+	3.99	0.00133
Chicken_Brain_2.3_48H	Up	positive regulation of cysteine-type endopeptidase activity involved in apoptotic process (GO:0043280)	122	17	4.28	+	3.98	0.0211
Chicken_Brain_2.3_48H	Up	regulation of leukocyte differentiation (GO:1902105)	253	35	8.87	+	3.95	1.45e-07
Chicken_Brain_2.3_48H	Up	cytokine-mediated signaling pathway (GO:0019221)	600	83	21.03	+	3.95	8.57e-22
Chicken_Brain_2.3_48H	Up	regulation of leukocyte proliferation (GO:0070663)	213	29	7.46	+	3.89	1.12e-05
Chicken_Brain_2.3_48H	Up	regulation of mononuclear cell proliferation (GO:0032944)	206	28	7.22	+	3.88	2.24e-05
Chicken_Brain_2.3_48H	Up	negative regulation of lymphocyte activation (GO:0051250)	127	17	4.45	+	3.82	0.0355
Chicken_Brain_2.3_48H	Up	regulation of lymphocyte proliferation (GO:0050670)	205	27	7.18	+	3.76	8.18e-05
Chicken_Brain_2.3_48H	Up	regulation of immune effector process (GO:0002697)	397	52	13.91	+	3.74	1.37e-11
Chicken_Brain_2.3_48H	Up	response to tumor necrosis factor (GO:0034612)	260	34	9.11	+	3.73	1.2e-06
Chicken_Brain_2.3_48H	Up	inflammatory response (GO:0006954)	459	60	16.09	+	3.73	9.15e-14
Chicken_Brain_2.3_48H	Up	negative regulation of cell activation (GO:0050866)	169	22	5.92	+	3.71	0.00229
Chicken_Brain_2.3_48H	Up	cellular response to lipopolysaccharide (GO:0071222)	146	19	5.12	+	3.71	0.0148
Chicken_Brain_2.3_48H	Up	positive regulation of cytokine production (GO:0001819)	392	51	13.74	+	3.71	3.36e-11
Chicken_Brain_2.3_48H	Up	regulation of cysteine-type endopeptidase activity involved in apoptotic process (GO:0043281)	208	27	7.29	+	3.7	0.00011
Chicken_Brain_2.3_48H	Up	regulation of leukocyte cell-cell adhesion (GO:1903037)	340	44	11.92	+	3.69	3.23e-09
Chicken_Brain_2.3_48H	Up	positive regulation of leukocyte cell-cell adhesion (GO:1903039)	232	30	8.13	+	3.69	1.88e-05
Chicken_Brain_2.3_48H	Up	innate immune response (GO:0045087)	668	86	23.41	+	3.67	1.17e-20
Chicken_Brain_2.3_48H	Up	regulation of innate immune response (GO:0045088)	404	52	14.16	+	3.67	2.72e-11
Chicken_Brain_2.3_48H	Up	regulation of cytokine secretion (GO:0050707)	173	22	6.06	+	3.63	0.00337
Chicken_Brain_2.3_48H	Up	regulation of cytokine production (GO:0001817)	607	77	21.27	+	3.62	9.02e-18
Chicken_Brain_2.3_48H	Up	regulation of STAT cascade (GO:1904892)	150	19	5.26	+	3.61	0.0217
Chicken_Brain_2.3_48H	Up	regulation of JAK-STAT cascade (GO:0046425)	150	19	5.26	+	3.61	0.0217
Chicken_Brain_2.3_48H	Up	negative regulation of cytokine production (GO:0001818)	237	30	8.31	+	3.61	3.03e-05
Chicken_Brain_2.3_48H	Up	negative regulation of immune system process (GO:0002683)	390	49	13.67	+	3.59	4.23e-10
Chicken_Brain_2.3_48H	Up	positive regulation of T cell activation (GO:0050870)	223	28	7.81	+	3.58	0.000119
Chicken_Brain_2.3_48H	Up	cellular response to tumor necrosis factor (GO:0071356)	239	30	8.38	+	3.58	3.65e-05
Chicken_Brain_2.3_48H	Up	positive regulation of response to external stimulus (GO:0032103)	271	34	9.5	+	3.58	3.44e-06
Chicken_Brain_2.3_48H	Up	cellular response to molecule of bacterial origin (GO:0071219)	153	19	5.36	+	3.54	0.0287
Chicken_Brain_2.3_48H	Up	positive regulation of cell-cell adhesion (GO:0022409)	266	33	9.32	+	3.54	8.2e-06
Chicken_Brain_2.3_48H	Up	regulation of T cell activation (GO:0050863)	325	40	11.39	+	3.51	1.71e-07
Chicken_Brain_2.3_48H	Up	apoptotic signaling pathway (GO:0097190)	294	36	10.3	+	3.49	2e-06
Chicken_Brain_2.3_48H	Up	T cell activation (GO:0042110)	225	27	7.88	+	3.42	0.000527
Chicken_Brain_2.3_48H	Up	response to cytokine (GO:0034097)	954	114	33.43	+	3.41	6.95e-26
Chicken_Brain_2.3_48H	Up	response to other organism (GO:0051707)	826	98	28.95	+	3.39	1.88e-21
Chicken_Brain_2.3_48H	Up	response to external biotic stimulus (GO:0043207)	829	98	29.05	+	3.37	2.44e-21
Chicken_Brain_2.3_48H	Up	regulation of symbiosis, encompassing mutualism through parasitism (GO:0043903)	220	26	7.71	+	3.37	0.00123
Chicken_Brain_2.3_48H	Up	response to biotic stimulus (GO:0009607)	863	101	30.24	+	3.34	8.72e-22
Chicken_Brain_2.3_48H	Up	positive regulation of peptidyl-tyrosine phosphorylation (GO:0050731)	171	20	5.99	+	3.34	0.0385
Chicken_Brain_2.3_48H	Up	cellular response to cytokine stimulus (GO:0071345)	858	100	30.07	+	3.33	2.12e-21
Chicken_Brain_2.3_48H	Up	defense response to other organism (GO:0098542)	465	54	16.3	+	3.31	4.65e-10
Chicken_Brain_2.3_48H	Up	regulation of myeloid cell differentiation (GO:0045637)	216	25	7.57	+	3.3	0.00311
Chicken_Brain_2.3_48H	Up	cellular response to biotic stimulus (GO:0071216)	173	20	6.06	+	3.3	0.0455
Chicken_Brain_2.3_48H	Up	regulation of defense response (GO:0031347)	756	87	26.49	+	3.28	8.52e-18
Chicken_Brain_2.3_48H	Up	regulation of viral process (GO:0050792)	192	22	6.73	+	3.27	0.018
Chicken_Brain_2.3_48H	Up	regulation of hemopoiesis (GO:1903706)	419	48	14.68	+	3.27	1.96e-08
Chicken_Brain_2.3_48H	Up	adaptive immune response based on somatic recombination of immune receptors built from immunoglobulin superfamily domains (GO:0002460)	236	27	8.27	+	3.26	0.00134
Chicken_Brain_2.3_48H	Up	regulation of cysteine-type endopeptidase activity (GO:2000116)	237	27	8.31	+	3.25	0.00145
Chicken_Brain_2.3_48H	Up	regulation of cell-cell adhesion (GO:0022407)	422	48	14.79	+	3.25	2.5e-08
Chicken_Brain_2.3_48H	Up	defense response (GO:0006952)	1212	137	42.47	+	3.23	1.22e-29
Chicken_Brain_2.3_48H	Up	regulation of inflammatory response (GO:0050727)	375	42	13.14	+	3.2	9.35e-07
Chicken_Brain_2.3_48H	Up	regulation of multi-organism process (GO:0043900)	377	42	13.21	+	3.18	1.1e-06
Chicken_Brain_2.3_48H	Up	aging (GO:0007568)	266	29	9.32	+	3.11	0.00126
Chicken_Brain_2.3_48H	Up	positive regulation of cell adhesion (GO:0045785)	405	44	14.19	+	3.1	8.59e-07
Chicken_Brain_2.3_48H	Up	regulation of lymphocyte activation (GO:0051249)	475	51	16.65	+	3.06	4.08e-08
Chicken_Brain_2.3_48H	Up	positive regulation of defense response (GO:0031349)	392	42	13.74	+	3.06	3.46e-06
Chicken_Brain_2.3_48H	Up	positive regulation of innate immune response (GO:0045089)	299	32	10.48	+	3.05	0.000436
Chicken_Brain_2.3_48H	Up	regulation of cell activation (GO:0050865)	573	61	20.08	+	3.04	4.32e-10
Chicken_Brain_2.3_48H	Up	regulation of leukocyte activation (GO:0002694)	537	57	18.82	+	3.03	3.4e-09
Chicken_Brain_2.3_48H	Up	regulation of peptidyl-tyrosine phosphorylation (GO:0050730)	231	24	8.1	+	2.96	0.0329
Chicken_Brain_2.3_48H	Up	regulation of response to external stimulus (GO:0032101)	763	79	26.74	+	2.95	2.76e-13
Chicken_Brain_2.3_48H	Up	regulation of immune system process (GO:0002682)	1498	153	52.5	+	2.91	6.81e-29
Chicken_Brain_2.3_48H	Up	immune response (GO:0006955)	1663	169	58.28	+	2.9	2.55e-32
Chicken_Brain_2.3_48H	Up	lymphocyte activation (GO:0046649)	355	36	12.44	+	2.89	0.000243
Chicken_Brain_2.3_48H	Up	immune effector process (GO:0002252)	1017	103	35.64	+	2.89	1.12e-17
Chicken_Brain_2.3_48H	Up	response to bacterium (GO:0009617)	566	57	19.84	+	2.87	2.67e-08
Chicken_Brain_2.3_48H	Up	positive regulation of immune system process (GO:0002684)	1018	102	35.68	+	2.86	3.84e-17
Chicken_Brain_2.3_48H	Up	regulation of immune response (GO:0050776)	1029	103	36.06	+	2.86	2.57e-17
Chicken_Brain_2.3_48H	Up	positive regulation of lymphocyte activation (GO:0051251)	340	34	11.92	+	2.85	0.000814
Chicken_Brain_2.3_48H	Up	regulation of vasculature development (GO:1901342)	251	25	8.8	+	2.84	0.0427
Chicken_Brain_2.3_48H	Up	apoptotic process (GO:0006915)	904	89	31.68	+	2.81	4.82e-14
Chicken_Brain_2.3_48H	Up	leukocyte differentiation (GO:0002521)	306	30	10.72	+	2.8	0.00685
Chicken_Brain_2.3_48H	Up	adaptive immune response (GO:0002250)	410	40	14.37	+	2.78	0.000117
Chicken_Brain_2.3_48H	Up	positive regulation of intracellular signal transduction (GO:1902533)	926	90	32.45	+	2.77	6.73e-14
Chicken_Brain_2.3_48H	Up	leukocyte activation (GO:0045321)	877	84	30.73	+	2.73	2.15e-12
Chicken_Brain_2.3_48H	Up	positive regulation of immune response (GO:0050778)	734	70	25.72	+	2.72	9.88e-10
Chicken_Brain_2.3_48H	Up	positive regulation of cell activation (GO:0050867)	378	36	13.25	+	2.72	0.0011
Chicken_Brain_2.3_48H	Up	positive regulation of leukocyte activation (GO:0002696)	368	35	12.9	+	2.71	0.0017
Chicken_Brain_2.3_48H	Up	response to lipid (GO:0033993)	838	78	29.37	+	2.66	1.21e-10
Chicken_Brain_2.3_48H	Up	programmed cell death (GO:0012501)	1030	95	36.1	+	2.63	2.02e-13
Chicken_Brain_2.3_48H	Up	myeloid leukocyte activation (GO:0002274)	564	52	19.76	+	2.63	5.19e-06
Chicken_Brain_2.3_48H	Up	regulation of endopeptidase activity (GO:0052548)	391	36	13.7	+	2.63	0.00244
Chicken_Brain_2.3_48H	Up	leukocyte migration (GO:0050900)	361	33	12.65	+	2.61	0.00885
Chicken_Brain_2.3_48H	Up	regulation of response to stress (GO:0080134)	1400	127	49.06	+	2.59	1.25e-18
Chicken_Brain_2.3_48H	Up	immune system process (GO:0002376)	2533	229	88.77	+	2.58	1.28e-38
Chicken_Brain_2.3_48H	Up	cell death (GO:0008219)	1065	96	37.32	+	2.57	5.68e-13
Chicken_Brain_2.3_48H	Up	hemopoiesis (GO:0030097)	525	47	18.4	+	2.55	8.62e-05
Chicken_Brain_2.3_48H	Up	negative regulation of intracellular signal transduction (GO:1902532)	482	43	16.89	+	2.55	0.000406
Chicken_Brain_2.3_48H	Up	cell activation involved in immune response (GO:0002263)	610	54	21.38	+	2.53	9.8e-06
Chicken_Brain_2.3_48H	Up	regulation of peptidase activity (GO:0052547)	418	37	14.65	+	2.53	0.00423
Chicken_Brain_2.3_48H	Up	positive regulation of apoptotic process (GO:0043065)	599	53	20.99	+	2.52	1.43e-05
Chicken_Brain_2.3_48H	Up	positive regulation of programmed cell death (GO:0043068)	605	53	21.2	+	2.5	1.99e-05
Chicken_Brain_2.3_48H	Up	positive regulation of cell migration (GO:0030335)	411	36	14.4	+	2.5	0.00766
Chicken_Brain_2.3_48H	Up	leukocyte activation involved in immune response (GO:0002366)	606	53	21.24	+	2.5	2.1e-05
Chicken_Brain_2.3_48H	Up	cell activation (GO:0001775)	1024	89	35.89	+	2.48	7.04e-11
Chicken_Brain_2.3_48H	Up	neutrophil mediated immunity (GO:0002446)	496	43	17.38	+	2.47	0.000882
Chicken_Brain_2.3_48H	Up	regulation of cell adhesion (GO:0030155)	675	58	23.65	+	2.45	6.85e-06
Chicken_Brain_2.3_48H	Up	positive regulation of protein phosphorylation (GO:0001934)	923	79	32.35	+	2.44	5.65e-09
Chicken_Brain_2.3_48H	Up	hematopoietic or lymphoid organ development (GO:0048534)	573	49	20.08	+	2.44	0.00017
Chicken_Brain_2.3_48H	Up	neutrophil degranulation (GO:0043312)	482	41	16.89	+	2.43	0.00284
Chicken_Brain_2.3_48H	Up	neutrophil activation involved in immune response (GO:0002283)	483	41	16.93	+	2.42	0.00299
Chicken_Brain_2.3_48H	Up	positive regulation of cell death (GO:0010942)	648	55	22.71	+	2.42	2.9e-05
Chicken_Brain_2.3_48H	Up	response to inorganic substance (GO:0010035)	472	40	16.54	+	2.42	0.00433
Chicken_Brain_2.3_48H	Up	positive regulation of cell motility (GO:2000147)	427	36	14.96	+	2.41	0.018
Chicken_Brain_2.3_48H	Up	immune system development (GO:0002520)	605	51	21.2	+	2.41	0.000136
Chicken_Brain_2.3_48H	Up	neutrophil activation (GO:0042119)	489	41	17.14	+	2.39	0.00408
Chicken_Brain_2.3_48H	Up	myeloid cell activation involved in immune response (GO:0002275)	513	43	17.98	+	2.39	0.00216
Chicken_Brain_2.3_48H	Up	reproductive structure development (GO:0048608)	418	35	14.65	+	2.39	0.0288
Chicken_Brain_2.3_48H	Up	myeloid leukocyte mediated immunity (GO:0002444)	517	43	18.12	+	2.37	0.00265
Chicken_Brain_2.3_48H	Up	granulocyte activation (GO:0036230)	493	41	17.28	+	2.37	0.005
Chicken_Brain_2.3_48H	Up	reproductive system development (GO:0061458)	422	35	14.79	+	2.37	0.0353
Chicken_Brain_2.3_48H	Up	positive regulation of cellular component movement (GO:0051272)	438	36	15.35	+	2.35	0.0314
Chicken_Brain_2.3_48H	Up	leukocyte mediated immunity (GO:0002443)	732	60	25.65	+	2.34	1.96e-05
Chicken_Brain_2.3_48H	Up	positive regulation of phosphorylation (GO:0042327)	969	79	33.96	+	2.33	6.03e-08
Chicken_Brain_2.3_48H	Up	negative regulation of multicellular organismal process (GO:0051241)	1031	84	36.13	+	2.32	1.26e-08
Chicken_Brain_2.3_48H	Up	leukocyte degranulation (GO:0043299)	504	41	17.66	+	2.32	0.00864
Chicken_Brain_2.3_48H	Up	activation of immune response (GO:0002253)	557	45	19.52	+	2.31	0.00309
Chicken_Brain_2.3_48H	Up	cellular response to lipid (GO:0071396)	483	39	16.93	+	2.3	0.0188
Chicken_Brain_2.3_48H	Up	response to organic cyclic compound (GO:0014070)	892	72	31.26	+	2.3	8.56e-07
Chicken_Brain_2.3_48H	Up	positive regulation of locomotion (GO:0040017)	459	37	16.09	+	2.3	0.0355
Chicken_Brain_2.3_48H	Up	positive regulation of signal transduction (GO:0009967)	1467	118	51.41	+	2.3	4.33e-13
Chicken_Brain_2.3_48H	Up	positive regulation of protein kinase activity (GO:0045860)	505	40	17.7	+	2.26	0.0221
Chicken_Brain_2.3_48H	Up	positive regulation of cell proliferation (GO:0008284)	859	68	30.1	+	2.26	6.47e-06
Chicken_Brain_2.3_48H	Up	regulation of apoptotic process (GO:0042981)	1482	117	51.94	+	2.25	2.28e-12
Chicken_Brain_2.3_48H	Up	positive regulation of response to stimulus (GO:0048584)	2118	167	74.22	+	2.25	1.58e-19
Chicken_Brain_2.3_48H	Up	negative regulation of apoptotic process (GO:0043066)	841	66	29.47	+	2.24	1.64e-05
Chicken_Brain_2.3_48H	Up	regulation of programmed cell death (GO:0043067)	1496	117	52.43	+	2.23	4.42e-12
Chicken_Brain_2.3_48H	Up	cell surface receptor signaling pathway (GO:0007166)	2280	178	79.9	+	2.23	1.01e-20
Chicken_Brain_2.3_48H	Up	cellular response to organic substance (GO:0071310)	2107	164	73.84	+	2.22	1.65e-18
Chicken_Brain_2.3_48H	Up	regulation of cell proliferation (GO:0042127)	1570	122	55.02	+	2.22	1.48e-12
Chicken_Brain_2.3_48H	Up	positive regulation of multicellular organismal process (GO:0051240)	1480	115	51.87	+	2.22	1.29e-11
Chicken_Brain_2.3_48H	Up	positive regulation of kinase activity (GO:0033674)	543	42	19.03	+	2.21	0.0222
Chicken_Brain_2.3_48H	Up	response to external stimulus (GO:0009605)	1850	143	64.83	+	2.21	3.06e-15
Chicken_Brain_2.3_48H	Up	negative regulation of programmed cell death (GO:0043069)	854	66	29.93	+	2.21	2.96e-05
Chicken_Brain_2.3_48H	Up	positive regulation of cell differentiation (GO:0045597)	869	67	30.45	+	2.2	2.45e-05
Chicken_Brain_2.3_48H	Up	enzyme linked receptor protein signaling pathway (GO:0007167)	714	55	25.02	+	2.2	0.000705
Chicken_Brain_2.3_48H	Up	regulation of protein phosphorylation (GO:0001932)	1339	103	46.92	+	2.2	9.07e-10
Chicken_Brain_2.3_48H	Up	positive regulation of phosphorus metabolic process (GO:0010562)	1093	83	38.3	+	2.17	5.51e-07
Chicken_Brain_2.3_48H	Up	positive regulation of phosphate metabolic process (GO:0045937)	1093	83	38.3	+	2.17	5.51e-07
Chicken_Brain_2.3_48H	Up	positive regulation of cell communication (GO:0010647)	1595	121	55.9	+	2.16	1.13e-11
Chicken_Brain_2.3_48H	Up	positive regulation of signaling (GO:0023056)	1602	121	56.14	+	2.16	1.55e-11
Chicken_Brain_2.3_48H	Up	regulation of cell death (GO:0010941)	1608	121	56.35	+	2.15	2.02e-11
Chicken_Brain_2.3_48H	Up	negative regulation of cell death (GO:0060548)	931	70	32.63	+	2.15	2.91e-05
Chicken_Brain_2.3_48H	Up	response to organic substance (GO:0010033)	2757	207	96.62	+	2.14	4.99e-23
Chicken_Brain_2.3_48H	Up	positive regulation of protein metabolic process (GO:0051247)	1588	119	55.65	+	2.14	4.79e-11
Chicken_Brain_2.3_48H	Up	regulation of intracellular signal transduction (GO:1902531)	1776	133	62.24	+	2.14	8.78e-13
Chicken_Brain_2.3_48H	Up	cellular response to chemical stimulus (GO:0070887)	2557	190	89.61	+	2.12	4.84e-20
Chicken_Brain_2.3_48H	Up	regulation of MAPK cascade (GO:0043408)	687	51	24.08	+	2.12	0.00618
Chicken_Brain_2.3_48H	Up	regulation of proteolysis (GO:0030162)	836	62	29.3	+	2.12	0.00039
Chicken_Brain_2.3_48H	Up	response to oxygen-containing compound (GO:1901700)	1428	105	50.04	+	2.1	7.83e-09
Chicken_Brain_2.3_48H	Up	positive regulation of protein modification process (GO:0031401)	1186	87	41.56	+	2.09	1.01e-06
Chicken_Brain_2.3_48H	Up	negative regulation of signal transduction (GO:0009968)	1139	83	39.92	+	2.08	3.85e-06
Chicken_Brain_2.3_48H	Up	positive regulation of cellular protein metabolic process (GO:0032270)	1499	109	52.53	+	2.07	5.33e-09
Chicken_Brain_2.3_48H	Up	positive regulation of developmental process (GO:0051094)	1213	88	42.51	+	2.07	1.35e-06
Chicken_Brain_2.3_48H	Up	regulation of phosphorylation (GO:0042325)	1462	106	51.23	+	2.07	1.39e-08
Chicken_Brain_2.3_48H	Up	multi-organism process (GO:0051704)	2321	168	81.34	+	2.07	6.56e-16
Chicken_Brain_2.3_48H	Up	response to stress (GO:0006950)	3320	240	116.35	+	2.06	1.32e-25
Chicken_Brain_2.3_48H	Up	negative regulation of response to stimulus (GO:0048585)	1421	102	49.8	+	2.05	6.94e-08
Chicken_Brain_2.3_48H	Up	regulated exocytosis (GO:0045055)	684	49	23.97	+	2.04	0.0269
Chicken_Brain_2.3_48H	Up	regulation of kinase activity (GO:0043549)	838	60	29.37	+	2.04	0.00209
Chicken_Brain_2.3_48H	Up	intracellular signal transduction (GO:0035556)	1621	115	56.81	+	2.02	5.38e-09
Chicken_Brain_2.3_48H	Up	regulation of protein kinase activity (GO:0045859)	779	55	27.3	+	2.01	0.0102
Chicken_Brain_2.3_48H	Up	regulation of multicellular organismal process (GO:0051239)	2749	192	96.34	+	1.99	2.91e-17
Chicken_Brain_2.3_48H	Up	regulation of multicellular organismal development (GO:2000026)	1796	124	62.94	+	1.97	3.56e-09
Chicken_Brain_2.3_48H	Up	negative regulation of cell communication (GO:0010648)	1237	85	43.35	+	1.96	3.53e-05
Chicken_Brain_2.3_48H	Up	response to abiotic stimulus (GO:0009628)	1107	76	38.79	+	1.96	0.000262
Chicken_Brain_2.3_48H	Up	negative regulation of signaling (GO:0023057)	1241	85	43.49	+	1.95	4.09e-05
Chicken_Brain_2.3_48H	Up	secretion by cell (GO:0032940)	956	65	33.5	+	1.94	0.00388
Chicken_Brain_2.3_48H	Up	transcription from RNA polymerase II promoter (GO:0006366)	813	55	28.49	+	1.93	0.0355
Chicken_Brain_2.3_48H	Up	positive regulation of transcription from RNA polymerase II promoter (GO:0045944)	1110	75	38.9	+	1.93	0.00061
Chicken_Brain_2.3_48H	Up	cell migration (GO:0016477)	865	58	30.31	+	1.91	0.0252
Chicken_Brain_2.3_48H	Up	secretion (GO:0046903)	1062	71	37.22	+	1.91	0.00206
Chicken_Brain_2.3_48H	Up	regulation of cell differentiation (GO:0045595)	1648	110	57.75	+	1.9	6.97e-07
Chicken_Brain_2.3_48H	Up	regulation of signal transduction (GO:0009966)	2833	188	99.28	+	1.89	2e-14
Chicken_Brain_2.3_48H	Up	regulation of response to stimulus (GO:0048583)	3816	250	133.73	+	1.87	1.03e-20
Chicken_Brain_2.3_48H	Up	regulation of developmental process (GO:0050793)	2340	153	82	+	1.87	2.66e-10
Chicken_Brain_2.3_48H	Up	regulation of phosphorus metabolic process (GO:0051174)	1714	112	60.07	+	1.86	1.56e-06
Chicken_Brain_2.3_48H	Up	regulation of phosphate metabolic process (GO:0019220)	1700	111	59.58	+	1.86	2e-06
Chicken_Brain_2.3_48H	Up	regulation of protein modification process (GO:0031399)	1724	112	60.42	+	1.85	2.18e-06
Chicken_Brain_2.3_48H	Up	regulation of protein metabolic process (GO:0051246)	2750	177	96.37	+	1.84	5.31e-12
Chicken_Brain_2.3_48H	Up	negative regulation of protein metabolic process (GO:0051248)	1105	71	38.72	+	1.83	0.00855
Chicken_Brain_2.3_48H	Up	negative regulation of cellular protein metabolic process (GO:0032269)	1046	66	36.66	+	1.8	0.0377
Chicken_Brain_2.3_48H	Up	homeostatic process (GO:0042592)	1457	91	51.06	+	1.78	0.000779
Chicken_Brain_2.3_48H	Up	positive regulation of macromolecule metabolic process (GO:0010604)	2997	185	105.03	+	1.76	5.04e-11
Chicken_Brain_2.3_48H	Up	response to chemical (GO:0042221)	4056	250	142.14	+	1.76	4.94e-17
Chicken_Brain_2.3_48H	Up	regulation of cell communication (GO:0010646)	3136	193	109.9	+	1.76	1.35e-11
Chicken_Brain_2.3_48H	Up	regulation of signaling (GO:0023051)	3189	195	111.76	+	1.74	1.71e-11
Chicken_Brain_2.3_48H	Up	positive regulation of nitrogen compound metabolic process (GO:0051173)	2912	178	102.05	+	1.74	4.87e-10
Chicken_Brain_2.3_48H	Up	animal organ development (GO:0048513)	2981	182	104.47	+	1.74	2.52e-10
Chicken_Brain_2.3_48H	Up	locomotion (GO:0040011)	1200	73	42.05	+	1.74	0.0406
Chicken_Brain_2.3_48H	Up	reproductive process (GO:0022414)	1359	82	47.63	+	1.72	0.0137
Chicken_Brain_2.3_48H	Up	reproduction (GO:0000003)	1362	82	47.73	+	1.72	0.0149
Chicken_Brain_2.3_48H	Up	regulation of cellular protein metabolic process (GO:0032268)	2510	151	87.96	+	1.72	2.37e-07
Chicken_Brain_2.3_48H	Up	positive regulation of metabolic process (GO:0009893)	3234	194	113.33	+	1.71	1.35e-10
Chicken_Brain_2.3_48H	Up	positive regulation of cellular metabolic process (GO:0031325)	3018	181	105.76	+	1.71	1.52e-09
Chicken_Brain_2.3_48H	Up	positive regulation of RNA metabolic process (GO:0051254)	1487	87	52.11	+	1.67	0.0217
Chicken_Brain_2.3_48H	Up	signal transduction (GO:0007165)	4925	288	172.59	+	1.67	1.76e-17
Chicken_Brain_2.3_48H	Up	positive regulation of nucleic acid-templated transcription (GO:1903508)	1421	83	49.8	+	1.67	0.0401
Chicken_Brain_2.3_48H	Up	positive regulation of transcription, DNA-templated (GO:0045893)	1421	83	49.8	+	1.67	0.0401
Chicken_Brain_2.3_48H	Up	positive regulation of RNA biosynthetic process (GO:1902680)	1422	83	49.83	+	1.67	0.0412
Chicken_Brain_2.3_48H	Up	positive regulation of molecular function (GO:0044093)	1960	114	68.69	+	1.66	0.000634
Chicken_Brain_2.3_48H	Up	positive regulation of biological process (GO:0048518)	5515	318	193.27	+	1.65	2.04e-19
Chicken_Brain_2.3_48H	Up	positive regulation of cellular process (GO:0048522)	4905	282	171.89	+	1.64	7.78e-16
Chicken_Brain_2.3_48H	Up	positive regulation of catalytic activity (GO:0043085)	1646	94	57.68	+	1.63	0.0223
Chicken_Brain_2.3_48H	Up	tissue development (GO:0009888)	1651	94	57.86	+	1.62	0.0252
Chicken_Brain_2.3_48H	Up	signaling (GO:0023052)	5315	300	186.26	+	1.61	3.11e-16
Chicken_Brain_2.3_48H	Up	positive regulation of gene expression (GO:0010628)	1789	100	62.69	+	1.6	0.0256
Chicken_Brain_2.3_48H	Up	cell communication (GO:0007154)	5406	302	189.45	+	1.59	1.02e-15
Chicken_Brain_2.3_48H	Up	response to stimulus (GO:0050896)	7971	445	279.34	+	1.59	3.89e-31
Chicken_Brain_2.3_48H	Up	negative regulation of nitrogen compound metabolic process (GO:0051172)	2323	129	81.41	+	1.58	0.001
Chicken_Brain_2.3_48H	Up	cellular response to stimulus (GO:0051716)	6332	344	221.9	+	1.55	2.29e-17
Chicken_Brain_2.3_48H	Up	system development (GO:0048731)	4192	226	146.91	+	1.54	2.79e-08
Chicken_Brain_2.3_48H	Up	regulation of catalytic activity (GO:0050790)	2498	134	87.54	+	1.53	0.00369
Chicken_Brain_2.3_48H	Up	regulation of molecular function (GO:0065009)	3096	166	108.5	+	1.53	9.89e-05
Chicken_Brain_2.3_48H	Up	negative regulation of cellular metabolic process (GO:0031324)	2488	132	87.19	+	1.51	0.00825
Chicken_Brain_2.3_48H	Up	negative regulation of biological process (GO:0048519)	4854	256	170.1	+	1.5	4.46e-09
Chicken_Brain_2.3_48H	Up	negative regulation of macromolecule metabolic process (GO:0010605)	2510	131	87.96	+	1.49	0.0213
Chicken_Brain_2.3_48H	Up	multicellular organism development (GO:0007275)	4776	247	167.37	+	1.48	1.24e-07
Chicken_Brain_2.3_48H	Up	negative regulation of cellular process (GO:0048523)	4365	225	152.97	+	1.47	2.42e-06
Chicken_Brain_2.3_48H	Up	developmental process (GO:0032502)	5487	281	192.29	+	1.46	4.79e-09
Chicken_Brain_2.3_48H	Up	regulation of biological quality (GO:0065008)	3520	180	123.36	+	1.46	0.000582
Chicken_Brain_2.3_48H	Up	anatomical structure development (GO:0048856)	5122	261	179.5	+	1.45	1.08e-07
Chicken_Brain_2.3_48H	Up	cell differentiation (GO:0030154)	3514	173	123.15	+	1.4	0.0134
Chicken_Brain_2.3_48H	Up	cellular developmental process (GO:0048869)	3585	176	125.63	+	1.4	0.0125
Chicken_Brain_2.3_48H	Up	multicellular organismal process (GO:0032501)	6679	320	234.06	+	1.37	1.86e-07
Chicken_Brain_2.3_48H	Up	localization (GO:0051179)	5459	256	191.31	+	1.34	0.000707
Chicken_Brain_2.3_48H	Up	regulation of nitrogen compound metabolic process (GO:0051171)	5911	273	207.15	+	1.32	0.000779
Chicken_Brain_2.3_48H	Up	regulation of macromolecule metabolic process (GO:0060255)	6090	279	213.42	+	1.31	0.00107
Chicken_Brain_2.3_48H	Up	regulation of primary metabolic process (GO:0080090)	6070	275	212.72	+	1.29	0.00399
Chicken_Brain_2.3_48H	Up	regulation of metabolic process (GO:0019222)	6612	294	231.71	+	1.27	0.00654
Chicken_Brain_2.3_48H	Up	biological regulation (GO:0065007)	11877	518	416.22	+	1.24	6.96e-11
Chicken_Brain_2.3_48H	Up	regulation of biological process (GO:0050789)	11269	490	394.91	+	1.24	6.38e-09
Chicken_Brain_2.3_48H	Up	regulation of cellular process (GO:0050794)	10625	456	372.35	+	1.22	3.09e-06
Chicken_Brain_2.3_48H	Up	cellular process (GO:0009987)	14970	591	524.61	+	1.13	0.000113
Chicken_Brain_2.3_48H	Up	biological_process (GO:0008150)	17357	679	608.26	+	1.12	2.67e-10
Chicken_Brain_2.3_48H	Up	Unclassified (UNCLASSIFIED)	3645	57	127.74	-	0.45	0
Chicken_Brain_2.3_48H	Up	sensory perception of chemical stimulus (GO:0007606)	536	1	18.78	-	< 0.2	0.00095
Chicken_Brain_2.3_48H	Down	cell-substrate adhesion (GO:0031589)	165	13	1.21	+	10.74	3.49e-06
Chicken_Brain_2.3_48H	Down	cell-matrix adhesion (GO:0007160)	121	9	0.89	+	10.14	0.003
Chicken_Brain_2.3_48H	Down	regulation of blood pressure (GO:0008217)	174	10	1.28	+	7.84	0.0068
Chicken_Brain_2.3_48H	Down	extracellular matrix organization (GO:0030198)	308	15	2.26	+	6.64	9.7e-05
Chicken_Brain_2.3_48H	Down	extracellular structure organization (GO:0043062)	309	15	2.27	+	6.62	0.000101
Chicken_Brain_2.3_48H	Down	angiogenesis (GO:0001525)	294	12	2.16	+	5.57	0.0186
Chicken_Brain_2.3_48H	Down	blood circulation (GO:0008015)	374	14	2.74	+	5.11	0.00708
Chicken_Brain_2.3_48H	Down	blood vessel morphogenesis (GO:0048514)	377	14	2.76	+	5.06	0.00777
Chicken_Brain_2.3_48H	Down	circulatory system process (GO:0003013)	378	14	2.77	+	5.05	0.00802
Chicken_Brain_2.3_48H	Down	blood vessel development (GO:0001568)	462	17	3.39	+	5.02	0.000563
Chicken_Brain_2.3_48H	Down	vasculature development (GO:0001944)	485	17	3.56	+	4.78	0.00111
Chicken_Brain_2.3_48H	Down	cardiovascular system development (GO:0072358)	495	17	3.63	+	4.68	0.00148
Chicken_Brain_2.3_48H	Down	cell adhesion (GO:0007155)	872	25	6.39	+	3.91	5.26e-05
Chicken_Brain_2.3_48H	Down	circulatory system development (GO:0072359)	807	23	5.92	+	3.89	0.000255
Chicken_Brain_2.3_48H	Down	biological adhesion (GO:0022610)	878	25	6.44	+	3.88	6.02e-05
Chicken_Brain_2.3_48H	Down	anatomical structure formation involved in morphogenesis (GO:0048646)	833	21	6.11	+	3.44	0.00784
Chicken_Brain_2.3_48H	Down	anatomical structure morphogenesis (GO:0009653)	2003	41	14.69	+	2.79	8.54e-06
Chicken_Brain_2.3_48H	Down	system development (GO:0048731)	4192	66	30.74	+	2.15	7.79e-07
Chicken_Brain_2.3_48H	Down	cell differentiation (GO:0030154)	3514	53	25.77	+	2.06	0.000685
Chicken_Brain_2.3_48H	Down	cellular developmental process (GO:0048869)	3585	53	26.29	+	2.02	0.00133
Chicken_Brain_2.3_48H	Down	regulation of biological quality (GO:0065008)	3520	52	25.81	+	2.01	0.0019
Chicken_Brain_2.3_48H	Down	animal organ development (GO:0048513)	2981	44	21.86	+	2.01	0.025
Chicken_Brain_2.3_48H	Down	multicellular organism development (GO:0007275)	4776	69	35.02	+	1.97	1.06e-05
Chicken_Brain_2.3_48H	Down	anatomical structure development (GO:0048856)	5122	70	37.56	+	1.86	8.6e-05
Chicken_Brain_2.3_48H	Down	signaling (GO:0023052)	5315	69	38.97	+	1.77	0.00104
Chicken_Brain_2.3_48H	Down	cell communication (GO:0007154)	5406	70	39.64	+	1.77	0.000863
Chicken_Brain_2.3_48H	Down	developmental process (GO:0032502)	5487	71	40.23	+	1.76	0.000658
Chicken_Brain_2.3_48H	Down	multicellular organismal process (GO:0032501)	6679	82	48.97	+	1.67	0.000259
Chicken_Brain_2.3_48H	Down	response to stimulus (GO:0050896)	7971	87	58.45	+	1.49	0.0204
Chicken_Brain_2.3_48H	Down	biological regulation (GO:0065007)	11877	116	87.09	+	1.33	0.00858
Chicken_Brain_2.3_48H	Down	Unclassified (UNCLASSIFIED)	3645	10	26.73	-	0.37	0
Chicken_Brain_H9_48H	Up	thyroid hormone transport (GO:0070327)	9	2	0	+	> 100	0.0237
Chicken_Lung_2.2_12H	Up	protein refolding (GO:0042026)	21	4	0.09	+	44.95	0.0196
Chicken_Lung_2.2_12H	Up	regulation of circadian rhythm (GO:0042752)	100	6	0.42	+	14.16	0.0415
Chicken_Lung_2.2_12H	Up	rhythmic process (GO:0048511)	288	10	1.22	+	8.19	0.00383
Chicken_Lung_2.2_12H	Up	behavior (GO:0007610)	550	12	2.33	+	5.15	0.0326
Chicken_Lung_2.2_12H	Up	response to hormone (GO:0009725)	779	16	3.3	+	4.85	0.00147
Chicken_Lung_2.2_12H	Up	cell-cell signaling (GO:0007267)	1134	17	4.81	+	3.54	0.0435
Chicken_Lung_2.2_12H	Up	positive regulation of macromolecule biosynthetic process (GO:0010557)	1674	25	7.09	+	3.52	0.000155
Chicken_Lung_2.2_12H	Up	cell development (GO:0048468)	1489	22	6.31	+	3.49	0.00166
Chicken_Lung_2.2_12H	Up	response to oxygen-containing compound (GO:1901700)	1428	21	6.05	+	3.47	0.00364
Chicken_Lung_2.2_12H	Up	positive regulation of gene expression (GO:0010628)	1789	26	7.58	+	3.43	0.000128
Chicken_Lung_2.2_12H	Up	ion transport (GO:0006811)	1312	19	5.56	+	3.42	0.0181
Chicken_Lung_2.2_12H	Up	positive regulation of biosynthetic process (GO:0009891)	1838	26	7.79	+	3.34	0.000222
Chicken_Lung_2.2_12H	Up	positive regulation of cellular biosynthetic process (GO:0031328)	1808	25	7.66	+	3.26	0.000695
Chicken_Lung_2.2_12H	Up	positive regulation of nucleobase-containing compound metabolic process (GO:0045935)	1749	24	7.41	+	3.24	0.00157
Chicken_Lung_2.2_12H	Up	positive regulation of RNA metabolic process (GO:0051254)	1487	20	6.3	+	3.17	0.0286
Chicken_Lung_2.2_12H	Up	regulation of cell differentiation (GO:0045595)	1648	21	6.98	+	3.01	0.0358
Chicken_Lung_2.2_12H	Up	regulation of transcription from RNA polymerase II promoter (GO:0006357)	1972	23	8.36	+	2.75	0.049
Chicken_Lung_2.2_12H	Up	response to organic substance (GO:0010033)	2757	30	11.68	+	2.57	0.00468
Chicken_Lung_2.2_12H	Up	positive regulation of macromolecule metabolic process (GO:0010604)	2997	32	12.7	+	2.52	0.0025
Chicken_Lung_2.2_12H	Up	cell differentiation (GO:0030154)	3514	37	14.89	+	2.48	0.00024
Chicken_Lung_2.2_12H	Up	cellular developmental process (GO:0048869)	3585	37	15.19	+	2.44	0.00041
Chicken_Lung_2.2_12H	Up	positive regulation of nitrogen compound metabolic process (GO:0051173)	2912	29	12.34	+	2.35	0.0475
Chicken_Lung_2.2_12H	Up	positive regulation of metabolic process (GO:0009893)	3234	32	13.7	+	2.33	0.0139
Chicken_Lung_2.2_12H	Up	system development (GO:0048731)	4192	38	17.76	+	2.14	0.00767
Chicken_Lung_2.2_12H	Up	regulation of macromolecule biosynthetic process (GO:0010556)	4202	38	17.81	+	2.13	0.00816
Chicken_Lung_2.2_12H	Up	regulation of cellular macromolecule biosynthetic process (GO:2000112)	4096	37	17.36	+	2.13	0.0129
Chicken_Lung_2.2_12H	Up	multicellular organism development (GO:0007275)	4776	43	20.24	+	2.12	0.000944
Chicken_Lung_2.2_12H	Up	anatomical structure development (GO:0048856)	5122	45	21.71	+	2.07	0.000772
Chicken_Lung_2.2_12H	Up	regulation of biosynthetic process (GO:0009889)	4469	39	18.94	+	2.06	0.0134
Chicken_Lung_2.2_12H	Up	regulation of nucleobase-containing compound metabolic process (GO:0019219)	4248	37	18	+	2.06	0.0318
Chicken_Lung_2.2_12H	Up	regulation of cellular biosynthetic process (GO:0031326)	4399	38	18.64	+	2.04	0.0262
Chicken_Lung_2.2_12H	Up	regulation of gene expression (GO:0010468)	4588	39	19.44	+	2.01	0.0265
Chicken_Lung_2.2_12H	Up	developmental process (GO:0032502)	5487	46	23.25	+	1.98	0.00212
Chicken_Lung_2.2_12H	Up	multicellular organismal process (GO:0032501)	6679	54	28.3	+	1.91	0.000173
Chicken_Lung_2.2_12H	Up	Unclassified (UNCLASSIFIED)	3645	8	15.45	-	0.52	0
Chicken_Lung_2.2_12H	Down	brush border assembly (GO:1904970)	5	3	0.02	+	> 100	0.0163
Chicken_Lung_2.2_12H	Down	digestion (GO:0007586)	139	10	0.64	+	15.74	9.32e-06
Chicken_Lung_2.2_12H	Down	organic hydroxy compound transport (GO:0015850)	135	8	0.62	+	12.96	0.00201
Chicken_Lung_2.2_12H	Down	monocarboxylic acid transport (GO:0015718)	138	7	0.63	+	11.1	0.0325
Chicken_Lung_2.2_12H	Down	carboxylic acid transport (GO:0046942)	273	13	1.25	+	10.42	3.84e-06
Chicken_Lung_2.2_12H	Down	organic acid transport (GO:0015849)	281	13	1.28	+	10.12	5.43e-06
Chicken_Lung_2.2_12H	Down	anion transmembrane transport (GO:0098656)	257	9	1.17	+	7.66	0.0263
Chicken_Lung_2.2_12H	Down	lipid transport (GO:0006869)	266	9	1.22	+	7.4	0.0347
Chicken_Lung_2.2_12H	Down	organic anion transport (GO:0015711)	418	13	1.91	+	6.8	0.000571
Chicken_Lung_2.2_12H	Down	anion transport (GO:0006820)	540	16	2.47	+	6.48	2.95e-05
Chicken_Lung_2.2_12H	Down	ion transport (GO:0006811)	1312	24	6	+	4	3.32e-05
Chicken_Lung_2.2_12H	Down	ion transmembrane transport (GO:0034220)	882	16	4.03	+	3.97	0.0216
Chicken_Lung_2.2_12H	Down	transmembrane transport (GO:0055085)	1220	19	5.58	+	3.41	0.0207
Chicken_Lung_2.2_12H	Down	Unclassified (UNCLASSIFIED)	3645	11	16.66	-	0.66	0
Chicken_Lung_2.2_24H	Up	protein refolding (GO:0042026)	21	4	0.05	+	74.08	0.00261
Chicken_Lung_2.2_24H	Up	regulation of cellular response to heat (GO:1900034)	78	6	0.2	+	29.92	0.0005
Chicken_Lung_2.2_24H	Up	response to unfolded protein (GO:0006986)	160	6	0.41	+	14.58	0.0317
Chicken_Lung_2.2_24H	Up	protein folding (GO:0006457)	237	7	0.61	+	11.49	0.0223
Chicken_Lung_2.2_24H	Up	neuron differentiation (GO:0030182)	951	12	2.45	+	4.91	0.0369
Chicken_Lung_2.2_24H	Up	generation of neurons (GO:0048699)	1415	15	3.64	+	4.12	0.0159
Chicken_Lung_2.2_24H	Up	neurogenesis (GO:0022008)	1513	15	3.89	+	3.86	0.0362
Chicken_Lung_2.2_24H	Up	Unclassified (UNCLASSIFIED)	3645	4	9.37	-	0.43	0
Chicken_Lung_2.2_24H	Down	multicellular organismal catabolic process (GO:0044243)	73	8	0.38	+	21.12	5.1e-05
Chicken_Lung_2.2_24H	Down	multicellular organismal macromolecule metabolic process (GO:0044259)	84	8	0.44	+	18.35	0.000149
Chicken_Lung_2.2_24H	Down	collagen catabolic process (GO:0030574)	65	6	0.34	+	17.79	0.0116
Chicken_Lung_2.2_24H	Down	multicellular organism metabolic process (GO:0044236)	104	8	0.54	+	14.82	0.000757
Chicken_Lung_2.2_24H	Down	collagen metabolic process (GO:0032963)	79	6	0.41	+	14.63	0.0354
Chicken_Lung_2.2_24H	Down	digestion (GO:0007586)	139	10	0.72	+	13.86	3.26e-05
Chicken_Lung_2.2_24H	Down	extracellular matrix organization (GO:0030198)	308	14	1.6	+	8.76	7.96e-06
Chicken_Lung_2.2_24H	Down	extracellular structure organization (GO:0043062)	309	14	1.6	+	8.73	8.29e-06
Chicken_Lung_2.2_24H	Down	angiogenesis (GO:0001525)	294	10	1.53	+	6.55	0.03
Chicken_Lung_2.2_24H	Down	blood vessel morphogenesis (GO:0048514)	377	11	1.96	+	5.62	0.0409
Chicken_Lung_2.2_24H	Down	anatomical structure morphogenesis (GO:0009653)	2003	27	10.4	+	2.6	0.0258
Chicken_Lung_2.2_24H	Down	multicellular organismal process (GO:0032501)	6679	61	34.66	+	1.76	0.00143
Chicken_Lung_2.2_24H	Down	Unclassified (UNCLASSIFIED)	3645	13	18.92	-	0.69	0
Chicken_Lung_2.2_48H	Up	regulation of MHC class I biosynthetic process (GO:0045343)	7	4	0.09	+	43.33	0.0237
Chicken_Lung_2.2_48H	Up	cellular response to interferon-beta (GO:0035458)	15	5	0.2	+	25.27	0.0178
Chicken_Lung_2.2_48H	Up	regulation of response to interferon-gamma (GO:0060330)	23	6	0.3	+	19.78	0.00684
Chicken_Lung_2.2_48H	Up	actin-myosin filament sliding (GO:0033275)	38	8	0.5	+	15.96	0.000498
Chicken_Lung_2.2_48H	Up	muscle filament sliding (GO:0030049)	38	8	0.5	+	15.96	0.000498
Chicken_Lung_2.2_48H	Up	type I interferon signaling pathway (GO:0060337)	65	13	0.86	+	15.16	6.57e-08
Chicken_Lung_2.2_48H	Up	cellular response to type I interferon (GO:0071357)	65	13	0.86	+	15.16	6.57e-08
Chicken_Lung_2.2_48H	Up	response to type I interferon (GO:0034340)	69	13	0.91	+	14.28	1.36e-07
Chicken_Lung_2.2_48H	Up	regulation of type I interferon-mediated signaling pathway (GO:0060338)	42	7	0.55	+	12.64	0.0158
Chicken_Lung_2.2_48H	Up	cellular response to dsRNA (GO:0071359)	44	7	0.58	+	12.06	0.0214
Chicken_Lung_2.2_48H	Up	interferon-gamma-mediated signaling pathway (GO:0060333)	71	11	0.94	+	11.75	3.76e-05
Chicken_Lung_2.2_48H	Up	negative regulation of viral genome replication (GO:0045071)	52	8	0.69	+	11.66	0.00522
Chicken_Lung_2.2_48H	Up	negative regulation of viral process (GO:0048525)	92	13	1.21	+	10.71	4.39e-06
Chicken_Lung_2.2_48H	Up	negative regulation of viral life cycle (GO:1903901)	75	10	0.99	+	10.11	0.000759
Chicken_Lung_2.2_48H	Up	defense response to virus (GO:0051607)	179	23	2.36	+	9.74	6.19e-12
Chicken_Lung_2.2_48H	Up	cellular response to interferon-gamma (GO:0071346)	126	16	1.66	+	9.63	2.05e-07
Chicken_Lung_2.2_48H	Up	response to interferon-gamma (GO:0034341)	148	17	1.95	+	8.71	2.25e-07
Chicken_Lung_2.2_48H	Up	actin-mediated cell contraction (GO:0070252)	83	9	1.09	+	8.22	0.0181
Chicken_Lung_2.2_48H	Up	response to virus (GO:0009615)	265	27	3.5	+	7.73	4.74e-12
Chicken_Lung_2.2_48H	Up	regulation of type I interferon production (GO:0032479)	120	12	1.58	+	7.58	0.000863
Chicken_Lung_2.2_48H	Up	negative regulation of multi-organism process (GO:0043901)	169	16	2.23	+	7.18	1.36e-05
Chicken_Lung_2.2_48H	Up	striated muscle contraction (GO:0006941)	112	10	1.48	+	6.77	0.0274
Chicken_Lung_2.2_48H	Up	regulation of response to cytokine stimulus (GO:0060759)	169	14	2.23	+	6.28	0.000734
Chicken_Lung_2.2_48H	Up	regulation of cytokine-mediated signaling pathway (GO:0001959)	160	12	2.11	+	5.69	0.0171
Chicken_Lung_2.2_48H	Up	regulation of innate immune response (GO:0045088)	404	29	5.33	+	5.44	2.42e-09
Chicken_Lung_2.2_48H	Up	regulation of symbiosis, encompassing mutualism through parasitism (GO:0043903)	220	15	2.9	+	5.17	0.00297
Chicken_Lung_2.2_48H	Up	regulation of viral process (GO:0050792)	192	13	2.53	+	5.13	0.0195
Chicken_Lung_2.2_48H	Up	innate immune response (GO:0045087)	668	42	8.81	+	4.77	6.92e-13
Chicken_Lung_2.2_48H	Up	regulation of multi-organism process (GO:0043900)	377	23	4.97	+	4.63	1.69e-05
Chicken_Lung_2.2_48H	Up	defense response to other organism (GO:0098542)	465	27	6.13	+	4.4	1.83e-06
Chicken_Lung_2.2_48H	Up	positive regulation of innate immune response (GO:0045089)	299	16	3.94	+	4.06	0.0274
Chicken_Lung_2.2_48H	Up	cytokine-mediated signaling pathway (GO:0019221)	600	32	7.91	+	4.04	2.99e-07
Chicken_Lung_2.2_48H	Up	regulation of defense response (GO:0031347)	756	39	9.97	+	3.91	4.73e-09
Chicken_Lung_2.2_48H	Up	regulation of cytokine production (GO:0001817)	607	31	8.01	+	3.87	1.76e-06
Chicken_Lung_2.2_48H	Up	response to biotic stimulus (GO:0009607)	863	43	11.38	+	3.78	8.4e-10
Chicken_Lung_2.2_48H	Up	positive regulation of cytokine production (GO:0001819)	392	19	5.17	+	3.67	0.0138
Chicken_Lung_2.2_48H	Up	positive regulation of defense response (GO:0031349)	392	19	5.17	+	3.67	0.0138
Chicken_Lung_2.2_48H	Up	response to other organism (GO:0051707)	826	40	10.89	+	3.67	1.63e-08
Chicken_Lung_2.2_48H	Up	response to external biotic stimulus (GO:0043207)	829	40	10.93	+	3.66	1.82e-08
Chicken_Lung_2.2_48H	Up	regulation of immune effector process (GO:0002697)	397	19	5.24	+	3.63	0.0166
Chicken_Lung_2.2_48H	Up	response to cytokine (GO:0034097)	954	45	12.58	+	3.58	1.37e-09
Chicken_Lung_2.2_48H	Up	cellular response to cytokine stimulus (GO:0071345)	858	40	11.32	+	3.53	5.17e-08
Chicken_Lung_2.2_48H	Up	defense response (GO:0006952)	1212	54	15.99	+	3.38	3.42e-11
Chicken_Lung_2.2_48H	Up	inflammatory response (GO:0006954)	459	20	6.05	+	3.3	0.0358
Chicken_Lung_2.2_48H	Up	immune effector process (GO:0002252)	1017	42	13.41	+	3.13	6.23e-07
Chicken_Lung_2.2_48H	Up	regulation of immune response (GO:0050776)	1029	41	13.57	+	3.02	3.11e-06
Chicken_Lung_2.2_48H	Up	regulation of response to external stimulus (GO:0032101)	763	30	10.06	+	2.98	0.00117
Chicken_Lung_2.2_48H	Up	positive regulation of immune system process (GO:0002684)	1018	39	13.43	+	2.9	2.6e-05
Chicken_Lung_2.2_48H	Up	immune response (GO:0006955)	1663	62	21.93	+	2.83	6.6e-10
Chicken_Lung_2.2_48H	Up	regulation of response to stress (GO:0080134)	1400	52	18.46	+	2.82	1.18e-07
Chicken_Lung_2.2_48H	Up	positive regulation of immune response (GO:0050778)	734	27	9.68	+	2.79	0.0179
Chicken_Lung_2.2_48H	Up	regulation of immune system process (GO:0002682)	1498	54	19.76	+	2.73	1.35e-07
Chicken_Lung_2.2_48H	Up	apoptotic process (GO:0006915)	904	32	11.92	+	2.68	0.00438
Chicken_Lung_2.2_48H	Up	response to nitrogen compound (GO:1901698)	997	34	13.15	+	2.59	0.00435
Chicken_Lung_2.2_48H	Up	programmed cell death (GO:0012501)	1030	33	13.58	+	2.43	0.0247
Chicken_Lung_2.2_48H	Up	response to external stimulus (GO:0009605)	1850	59	24.4	+	2.42	1.62e-06
Chicken_Lung_2.2_48H	Up	cell death (GO:0008219)	1065	33	14.05	+	2.35	0.0494
Chicken_Lung_2.2_48H	Up	immune system process (GO:0002376)	2533	76	33.41	+	2.27	3.18e-08
Chicken_Lung_2.2_48H	Up	cellular response to organic substance (GO:0071310)	2107	59	27.79	+	2.12	0.000199
Chicken_Lung_2.2_48H	Up	response to organic substance (GO:0010033)	2757	76	36.36	+	2.09	1.81e-06
Chicken_Lung_2.2_48H	Up	multi-organism process (GO:0051704)	2321	63	30.61	+	2.06	0.000187
Chicken_Lung_2.2_48H	Up	response to stress (GO:0006950)	3320	89	43.79	+	2.03	1.09e-07
Chicken_Lung_2.2_48H	Up	regulation of multicellular organismal process (GO:0051239)	2749	72	36.26	+	1.99	5.8e-05
Chicken_Lung_2.2_48H	Up	positive regulation of response to stimulus (GO:0048584)	2118	54	27.93	+	1.93	0.0166
Chicken_Lung_2.2_48H	Up	cellular response to chemical stimulus (GO:0070887)	2557	63	33.72	+	1.87	0.00595
Chicken_Lung_2.2_48H	Up	regulation of protein metabolic process (GO:0051246)	2750	66	36.27	+	1.82	0.00753
Chicken_Lung_2.2_48H	Up	regulation of response to stimulus (GO:0048583)	3816	83	50.33	+	1.65	0.0109
Chicken_Lung_2.2_48H	Up	response to chemical (GO:0042221)	4056	86	53.5	+	1.61	0.0186
Chicken_Lung_2.2_48H	Up	positive regulation of biological process (GO:0048518)	5515	112	72.74	+	1.54	0.00172
Chicken_Lung_2.2_48H	Up	negative regulation of biological process (GO:0048519)	4854	97	64.02	+	1.52	0.0419
Chicken_Lung_2.2_48H	Up	response to stimulus (GO:0050896)	7971	155	105.13	+	1.47	8.33e-06
Chicken_Lung_2.2_48H	Up	Unclassified (UNCLASSIFIED)	3645	24	48.07	-	0.5	0
Chicken_Lung_2.2_48H	Down	collagen fibril organization (GO:0030199)	41	6	0.37	+	16.01	0.0224
Chicken_Lung_2.2_48H	Down	multicellular organismal catabolic process (GO:0044243)	73	10	0.67	+	14.98	1.84e-05
Chicken_Lung_2.2_48H	Down	collagen catabolic process (GO:0030574)	65	8	0.59	+	13.46	0.00173
Chicken_Lung_2.2_48H	Down	multicellular organismal macromolecule metabolic process (GO:0044259)	84	10	0.77	+	13.02	6.87e-05
Chicken_Lung_2.2_48H	Down	collagen metabolic process (GO:0032963)	79	8	0.72	+	11.08	0.00737
Chicken_Lung_2.2_48H	Down	multicellular organism metabolic process (GO:0044236)	104	10	0.95	+	10.52	0.000497
Chicken_Lung_2.2_48H	Down	memory (GO:0007613)	102	8	0.93	+	8.58	0.0476
Chicken_Lung_2.2_48H	Down	extracellular matrix organization (GO:0030198)	308	23	2.82	+	8.17	1.7e-10
Chicken_Lung_2.2_48H	Down	extracellular structure organization (GO:0043062)	309	23	2.82	+	8.14	1.82e-10
Chicken_Lung_2.2_48H	Down	ossification (GO:0001503)	251	12	2.29	+	5.23	0.037
Chicken_Lung_2.2_48H	Down	anatomical structure formation involved in morphogenesis (GO:0048646)	833	24	7.62	+	3.15	0.00686
Chicken_Lung_2.2_48H	Down	circulatory system development (GO:0072359)	807	23	7.38	+	3.12	0.0142
Chicken_Lung_2.2_48H	Down	biological adhesion (GO:0022610)	878	25	8.03	+	3.11	0.00491
Chicken_Lung_2.2_48H	Down	cell adhesion (GO:0007155)	872	24	7.97	+	3.01	0.0151
Chicken_Lung_2.2_48H	Down	anatomical structure morphogenesis (GO:0009653)	2003	46	18.31	+	2.51	3.48e-05
Chicken_Lung_2.2_48H	Down	nervous system development (GO:0007399)	2229	45	20.38	+	2.21	0.00236
Chicken_Lung_2.2_48H	Down	system development (GO:0048731)	4192	76	38.32	+	1.98	2.99e-06
Chicken_Lung_2.2_48H	Down	multicellular organism development (GO:0007275)	4776	80	43.66	+	1.83	3.57e-05
Chicken_Lung_2.2_48H	Down	anatomical structure development (GO:0048856)	5122	82	46.83	+	1.75	0.000173
Chicken_Lung_2.2_48H	Down	multicellular organismal process (GO:0032501)	6679	104	61.06	+	1.7	1.1e-06
Chicken_Lung_2.2_48H	Down	developmental process (GO:0032502)	5487	84	50.16	+	1.67	0.000845
Chicken_Lung_2.2_48H	Down	Unclassified (UNCLASSIFIED)	3645	18	33.32	-	0.54	0
Chicken_Lung_2.3_12H	Up	erythrocyte development (GO:0048821)	23	4	0.08	+	52.94	0.0101
Chicken_Lung_2.3_12H	Up	mesodermal cell differentiation (GO:0048333)	26	4	0.09	+	46.83	0.0164
Chicken_Lung_2.3_12H	Up	mesoderm formation (GO:0001707)	67	5	0.22	+	22.71	0.0269
Chicken_Lung_2.3_12H	Up	mesoderm morphogenesis (GO:0048332)	69	5	0.23	+	22.06	0.0311
Chicken_Lung_2.3_12H	Up	anatomical structure maturation (GO:0071695)	123	7	0.4	+	17.32	0.0016
Chicken_Lung_2.3_12H	Up	formation of primary germ layer (GO:0001704)	114	6	0.37	+	16.02	0.0197
Chicken_Lung_2.3_12H	Up	negative regulation of transcription from RNA polymerase II promoter (GO:0000122)	805	13	2.64	+	4.92	0.017
Chicken_Lung_2.3_12H	Up	negative regulation of transcription, DNA-templated (GO:0045892)	1137	17	3.74	+	4.55	0.001
Chicken_Lung_2.3_12H	Up	negative regulation of nucleic acid-templated transcription (GO:1903507)	1180	17	3.88	+	4.39	0.00169
Chicken_Lung_2.3_12H	Up	negative regulation of RNA biosynthetic process (GO:1902679)	1182	17	3.88	+	4.38	0.00173
Chicken_Lung_2.3_12H	Up	negative regulation of cellular macromolecule biosynthetic process (GO:2000113)	1336	19	4.39	+	4.33	0.000331
Chicken_Lung_2.3_12H	Up	negative regulation of macromolecule biosynthetic process (GO:0010558)	1407	19	4.62	+	4.11	0.000747
Chicken_Lung_2.3_12H	Up	negative regulation of RNA metabolic process (GO:0051253)	1263	17	4.15	+	4.1	0.00439
Chicken_Lung_2.3_12H	Up	negative regulation of cellular biosynthetic process (GO:0031327)	1488	20	4.89	+	4.09	0.000335
Chicken_Lung_2.3_12H	Up	negative regulation of biosynthetic process (GO:0009890)	1509	20	4.96	+	4.03	0.000421
Chicken_Lung_2.3_12H	Up	negative regulation of nucleobase-containing compound metabolic process (GO:0045934)	1420	18	4.67	+	3.86	0.0045
Chicken_Lung_2.3_12H	Up	cell development (GO:0048468)	1489	18	4.89	+	3.68	0.00894
Chicken_Lung_2.3_12H	Up	positive regulation of nucleobase-containing compound metabolic process (GO:0045935)	1749	20	5.75	+	3.48	0.00456
Chicken_Lung_2.3_12H	Up	negative regulation of gene expression (GO:0010629)	1616	18	5.31	+	3.39	0.0286
Chicken_Lung_2.3_12H	Up	positive regulation of cellular biosynthetic process (GO:0031328)	1808	19	5.94	+	3.2	0.0333
Chicken_Lung_2.3_12H	Up	positive regulation of biosynthetic process (GO:0009891)	1838	19	6.04	+	3.15	0.0424
Chicken_Lung_2.3_12H	Up	cell differentiation (GO:0030154)	3514	30	11.54	+	2.6	0.00146
Chicken_Lung_2.3_12H	Up	cellular developmental process (GO:0048869)	3585	30	11.78	+	2.55	0.00228
Chicken_Lung_2.3_12H	Up	multicellular organismal process (GO:0032501)	6679	41	21.94	+	1.87	0.0183
Chicken_Lung_2.3_12H	Up	Unclassified (UNCLASSIFIED)	3645	7	11.98	-	0.58	0
Chicken_Lung_2.3_12H	Down	digestion (GO:0007586)	139	10	0.55	+	18.2	2.17e-06
Chicken_Lung_2.3_12H	Down	potassium ion transmembrane transport (GO:0071805)	156	7	0.62	+	11.35	0.0272
Chicken_Lung_2.3_12H	Down	cellular potassium ion transport (GO:0071804)	156	7	0.62	+	11.35	0.0272
Chicken_Lung_2.3_12H	Down	ion transport (GO:0006811)	1312	19	5.19	+	3.66	0.00588
Chicken_Lung_2.3_12H	Down	transmembrane transport (GO:0055085)	1220	17	4.82	+	3.53	0.0424
Chicken_Lung_2.3_12H	Down	Unclassified (UNCLASSIFIED)	3645	7	14.41	-	0.49	0
Chicken_Lung_2.3_24H	Up	erythrocyte development (GO:0048821)	23	5	0.19	+	26.86	0.013
Chicken_Lung_2.3_24H	Up	type I interferon signaling pathway (GO:0060337)	65	7	0.53	+	13.3	0.0108
Chicken_Lung_2.3_24H	Up	cellular response to type I interferon (GO:0071357)	65	7	0.53	+	13.3	0.0108
Chicken_Lung_2.3_24H	Up	response to type I interferon (GO:0034340)	69	7	0.56	+	12.53	0.016
Chicken_Lung_2.3_24H	Up	defense response to virus (GO:0051607)	179	13	1.45	+	8.97	3.09e-05
Chicken_Lung_2.3_24H	Up	response to virus (GO:0009615)	265	14	2.15	+	6.53	0.000395
Chicken_Lung_2.3_24H	Up	Unclassified (UNCLASSIFIED)	3645	14	29.5	-	0.47	0
Chicken_Lung_2.3_24H	Down	endocrine process (GO:0050886)	48	6	0.38	+	15.91	0.023
Chicken_Lung_2.3_24H	Down	homophilic cell adhesion via plasma membrane adhesion molecules (GO:0007156)	156	11	1.23	+	8.98	0.000503
Chicken_Lung_2.3_24H	Down	digestion (GO:0007586)	139	9	1.09	+	8.24	0.0166
Chicken_Lung_2.3_24H	Down	potassium ion transmembrane transport (GO:0071805)	156	10	1.23	+	8.16	0.00482
Chicken_Lung_2.3_24H	Down	cellular potassium ion transport (GO:0071804)	156	10	1.23	+	8.16	0.00482
Chicken_Lung_2.3_24H	Down	potassium ion transport (GO:0006813)	174	11	1.37	+	8.05	0.00148
Chicken_Lung_2.3_24H	Down	angiogenesis (GO:0001525)	294	18	2.31	+	7.79	2.54e-07
Chicken_Lung_2.3_24H	Down	cell-cell adhesion via plasma-membrane adhesion molecules (GO:0098742)	222	12	1.74	+	6.88	0.00212
Chicken_Lung_2.3_24H	Down	blood vessel morphogenesis (GO:0048514)	377	20	2.96	+	6.75	2.38e-07
Chicken_Lung_2.3_24H	Down	blood vessel development (GO:0001568)	462	21	3.63	+	5.79	1.21e-06
Chicken_Lung_2.3_24H	Down	carboxylic acid transport (GO:0046942)	273	12	2.14	+	5.59	0.018
Chicken_Lung_2.3_24H	Down	vasculature development (GO:0001944)	485	21	3.81	+	5.51	2.89e-06
Chicken_Lung_2.3_24H	Down	monovalent inorganic cation transport (GO:0015672)	421	18	3.31	+	5.44	6.96e-05
Chicken_Lung_2.3_24H	Down	organic acid transport (GO:0015849)	281	12	2.21	+	5.44	0.0241
Chicken_Lung_2.3_24H	Down	cardiovascular system development (GO:0072358)	495	21	3.89	+	5.4	4.15e-06
Chicken_Lung_2.3_24H	Down	circulatory system development (GO:0072359)	807	28	6.34	+	4.42	4.1e-07
Chicken_Lung_2.3_24H	Down	metal ion transport (GO:0030001)	622	21	4.89	+	4.3	0.000216
Chicken_Lung_2.3_24H	Down	regulation of system process (GO:0044057)	502	16	3.94	+	4.06	0.0229
Chicken_Lung_2.3_24H	Down	ion transmembrane transport (GO:0034220)	882	26	6.93	+	3.75	6.36e-05
Chicken_Lung_2.3_24H	Down	anatomical structure formation involved in morphogenesis (GO:0048646)	833	24	6.54	+	3.67	0.000393
Chicken_Lung_2.3_24H	Down	cation transport (GO:0006812)	840	24	6.6	+	3.64	0.000458
Chicken_Lung_2.3_24H	Down	biological adhesion (GO:0022610)	878	24	6.9	+	3.48	0.00103
Chicken_Lung_2.3_24H	Down	cell adhesion (GO:0007155)	872	23	6.85	+	3.36	0.0036
Chicken_Lung_2.3_24H	Down	ion transport (GO:0006811)	1312	34	10.31	+	3.3	5.98e-06
Chicken_Lung_2.3_24H	Down	transmembrane transport (GO:0055085)	1220	30	9.58	+	3.13	0.000231
Chicken_Lung_2.3_24H	Down	cell-cell signaling (GO:0007267)	1134	25	8.91	+	2.81	0.0275
Chicken_Lung_2.3_24H	Down	anatomical structure morphogenesis (GO:0009653)	2003	44	15.74	+	2.8	2.02e-06
Chicken_Lung_2.3_24H	Down	system process (GO:0003008)	1844	37	14.49	+	2.55	0.000816
Chicken_Lung_2.3_24H	Down	cell surface receptor signaling pathway (GO:0007166)	2280	44	17.91	+	2.46	0.000109
Chicken_Lung_2.3_24H	Down	nervous system development (GO:0007399)	2229	38	17.51	+	2.17	0.0297
Chicken_Lung_2.3_24H	Down	system development (GO:0048731)	4192	71	32.93	+	2.16	1.24e-07
Chicken_Lung_2.3_24H	Down	multicellular organism development (GO:0007275)	4776	75	37.52	+	2	9.15e-07
Chicken_Lung_2.3_24H	Down	animal organ development (GO:0048513)	2981	46	23.42	+	1.96	0.0314
Chicken_Lung_2.3_24H	Down	anatomical structure development (GO:0048856)	5122	76	40.24	+	1.89	9.88e-06
Chicken_Lung_2.3_24H	Down	multicellular organismal process (GO:0032501)	6679	99	52.47	+	1.89	7.8e-10
Chicken_Lung_2.3_24H	Down	developmental process (GO:0032502)	5487	79	43.11	+	1.83	1.5e-05
Chicken_Lung_2.3_24H	Down	signaling (GO:0023052)	5315	71	41.76	+	1.7	0.00466
Chicken_Lung_2.3_24H	Down	localization (GO:0051179)	5459	72	42.89	+	1.68	0.00605
Chicken_Lung_2.3_24H	Down	cell communication (GO:0007154)	5406	71	42.47	+	1.67	0.00917
Chicken_Lung_2.3_24H	Down	Unclassified (UNCLASSIFIED)	3645	11	28.64	-	0.38	0
Chicken_Lung_2.3_48H	Up	cellular response to interferon-beta (GO:0035458)	15	7	0.43	+	16.44	0.00289
Chicken_Lung_2.3_48H	Up	response to interferon-beta (GO:0035456)	23	10	0.65	+	15.32	1.72e-05
Chicken_Lung_2.3_48H	Up	regulation of response to interferon-gamma (GO:0060330)	23	8	0.65	+	12.26	0.00379
Chicken_Lung_2.3_48H	Up	regulation of interferon-gamma-mediated signaling pathway (GO:0060334)	22	7	0.62	+	11.21	0.0356
Chicken_Lung_2.3_48H	Up	type I interferon signaling pathway (GO:0060337)	65	18	1.84	+	9.76	1.17e-08
Chicken_Lung_2.3_48H	Up	cellular response to type I interferon (GO:0071357)	65	18	1.84	+	9.76	1.17e-08
Chicken_Lung_2.3_48H	Up	cellular response to virus (GO:0098586)	29	8	0.82	+	9.72	0.0209
Chicken_Lung_2.3_48H	Up	response to type I interferon (GO:0034340)	69	19	1.96	+	9.7	3.07e-09
Chicken_Lung_2.3_48H	Up	positive regulation of interleukin-12 production (GO:0032735)	32	8	0.91	+	8.81	0.0426
Chicken_Lung_2.3_48H	Up	regulation of type I interferon-mediated signaling pathway (GO:0060338)	42	9	1.19	+	7.55	0.0378
Chicken_Lung_2.3_48H	Up	interferon-gamma-mediated signaling pathway (GO:0060333)	71	14	2.01	+	6.95	0.000246
Chicken_Lung_2.3_48H	Up	negative regulation of viral genome replication (GO:0045071)	52	10	1.48	+	6.78	0.0289
Chicken_Lung_2.3_48H	Up	positive regulation of alpha-beta T cell activation (GO:0046635)	54	10	1.53	+	6.53	0.0401
Chicken_Lung_2.3_48H	Up	positive regulation of tumor necrosis factor superfamily cytokine production (GO:1903557)	67	12	1.9	+	6.31	0.00647
Chicken_Lung_2.3_48H	Up	defense response to virus (GO:0051607)	179	32	5.08	+	6.3	5.07e-12
Chicken_Lung_2.3_48H	Up	response to interferon-gamma (GO:0034341)	148	26	4.2	+	6.19	4.1e-09
Chicken_Lung_2.3_48H	Up	cellular response to interferon-gamma (GO:0071346)	126	22	3.58	+	6.15	2.87e-07
Chicken_Lung_2.3_48H	Up	negative regulation of viral process (GO:0048525)	92	15	2.61	+	5.75	0.000911
Chicken_Lung_2.3_48H	Up	negative regulation of viral life cycle (GO:1903901)	75	12	2.13	+	5.64	0.0204
Chicken_Lung_2.3_48H	Up	response to virus (GO:0009615)	265	42	7.52	+	5.58	9.3e-15
Chicken_Lung_2.3_48H	Up	negative regulation of multi-organism process (GO:0043901)	169	23	4.8	+	4.8	1.19e-05
Chicken_Lung_2.3_48H	Up	regulation of tumor necrosis factor superfamily cytokine production (GO:1903555)	113	15	3.21	+	4.68	0.0116
Chicken_Lung_2.3_48H	Up	pattern recognition receptor signaling pathway (GO:0002221)	123	16	3.49	+	4.58	0.00673
Chicken_Lung_2.3_48H	Up	regulation of type I interferon production (GO:0032479)	120	15	3.41	+	4.4	0.0238
Chicken_Lung_2.3_48H	Up	negative regulation of cell activation (GO:0050866)	169	21	4.8	+	4.38	0.000285
Chicken_Lung_2.3_48H	Up	regulation of innate immune response (GO:0045088)	404	50	11.46	+	4.36	9.94e-14
Chicken_Lung_2.3_48H	Up	positive regulation of immune effector process (GO:0002699)	171	21	4.85	+	4.33	0.000346
Chicken_Lung_2.3_48H	Up	negative regulation of cell-cell adhesion (GO:0022408)	147	18	4.17	+	4.31	0.00332
Chicken_Lung_2.3_48H	Up	negative regulation of immune response (GO:0050777)	133	16	3.77	+	4.24	0.0182
Chicken_Lung_2.3_48H	Up	regulation of response to cytokine stimulus (GO:0060759)	169	20	4.8	+	4.17	0.0013
Chicken_Lung_2.3_48H	Up	regulation of adaptive immune response (GO:0002819)	136	16	3.86	+	4.15	0.024
Chicken_Lung_2.3_48H	Up	negative regulation of leukocyte activation (GO:0002695)	150	17	4.26	+	3.99	0.0194
Chicken_Lung_2.3_48H	Up	regulation of lymphocyte differentiation (GO:0045619)	151	17	4.29	+	3.97	0.0212
Chicken_Lung_2.3_48H	Up	regulation of cytokine-mediated signaling pathway (GO:0001959)	160	18	4.54	+	3.96	0.0109
Chicken_Lung_2.3_48H	Up	regulation of leukocyte mediated immunity (GO:0002703)	163	18	4.63	+	3.89	0.0141
Chicken_Lung_2.3_48H	Up	negative regulation of cytokine production (GO:0001818)	237	26	6.73	+	3.87	8.29e-05
Chicken_Lung_2.3_48H	Up	regulation of T cell proliferation (GO:0042129)	155	17	4.4	+	3.86	0.0298
Chicken_Lung_2.3_48H	Up	positive regulation of innate immune response (GO:0045089)	299	32	8.49	+	3.77	2.97e-06
Chicken_Lung_2.3_48H	Up	cellular response to biotic stimulus (GO:0071216)	173	18	4.91	+	3.67	0.0318
Chicken_Lung_2.3_48H	Up	positive regulation of defense response (GO:0031349)	392	40	11.12	+	3.6	7.43e-08
Chicken_Lung_2.3_48H	Up	innate immune response (GO:0045087)	668	68	18.96	+	3.59	2.6e-15
Chicken_Lung_2.3_48H	Up	cytokine-mediated signaling pathway (GO:0019221)	600	59	17.03	+	3.47	3.25e-12
Chicken_Lung_2.3_48H	Up	regulation of lymphocyte proliferation (GO:0050670)	205	20	5.82	+	3.44	0.0242
Chicken_Lung_2.3_48H	Up	regulation of mononuclear cell proliferation (GO:0032944)	206	20	5.85	+	3.42	0.026
Chicken_Lung_2.3_48H	Up	inflammatory response (GO:0006954)	459	44	13.03	+	3.38	4.95e-08
Chicken_Lung_2.3_48H	Up	regulation of symbiosis, encompassing mutualism through parasitism (GO:0043903)	220	21	6.24	+	3.36	0.0192
Chicken_Lung_2.3_48H	Up	regulation of I-kappaB kinase/NF-kappaB signaling (GO:0043122)	242	23	6.87	+	3.35	0.00687
Chicken_Lung_2.3_48H	Up	negative regulation of immune system process (GO:0002683)	390	37	11.07	+	3.34	3.31e-06
Chicken_Lung_2.3_48H	Up	regulation of defense response (GO:0031347)	756	71	21.45	+	3.31	2.71e-14
Chicken_Lung_2.3_48H	Up	regulation of leukocyte proliferation (GO:0070663)	213	20	6.04	+	3.31	0.0423
Chicken_Lung_2.3_48H	Up	response to lipopolysaccharide (GO:0032496)	300	28	8.51	+	3.29	0.000641
Chicken_Lung_2.3_48H	Up	regulation of multi-organism process (GO:0043900)	377	35	10.7	+	3.27	1.72e-05
Chicken_Lung_2.3_48H	Up	defense response to other organism (GO:0098542)	465	43	13.2	+	3.26	2.66e-07
Chicken_Lung_2.3_48H	Up	regulation of cytokine production (GO:0001817)	607	56	17.23	+	3.25	2.6e-10
Chicken_Lung_2.3_48H	Up	response to molecule of bacterial origin (GO:0002237)	318	29	9.02	+	3.21	0.000608
Chicken_Lung_2.3_48H	Up	regulation of leukocyte differentiation (GO:1902105)	253	23	7.18	+	3.2	0.0143
Chicken_Lung_2.3_48H	Up	response to biotic stimulus (GO:0009607)	863	77	24.49	+	3.14	1.52e-14
Chicken_Lung_2.3_48H	Up	positive regulation of response to external stimulus (GO:0032103)	271	24	7.69	+	3.12	0.0134
Chicken_Lung_2.3_48H	Up	regulation of immune effector process (GO:0002697)	397	35	11.27	+	3.11	6.22e-05
Chicken_Lung_2.3_48H	Up	response to external biotic stimulus (GO:0043207)	829	73	23.53	+	3.1	2.57e-13
Chicken_Lung_2.3_48H	Up	response to cytokine (GO:0034097)	954	84	27.07	+	3.1	7.72e-16
Chicken_Lung_2.3_48H	Up	cellular response to cytokine stimulus (GO:0071345)	858	75	24.35	+	3.08	1.33e-13
Chicken_Lung_2.3_48H	Up	response to other organism (GO:0051707)	826	72	23.44	+	3.07	7.28e-13
Chicken_Lung_2.3_48H	Up	positive regulation of cytokine production (GO:0001819)	392	34	11.12	+	3.06	0.000151
Chicken_Lung_2.3_48H	Up	regulation of cell activation (GO:0050865)	573	48	16.26	+	2.95	5.11e-07
Chicken_Lung_2.3_48H	Up	defense response (GO:0006952)	1212	101	34.39	+	2.94	4.1e-18
Chicken_Lung_2.3_48H	Up	regulation of inflammatory response (GO:0050727)	375	31	10.64	+	2.91	0.00181
Chicken_Lung_2.3_48H	Up	regulation of leukocyte cell-cell adhesion (GO:1903037)	340	28	9.65	+	2.9	0.0075
Chicken_Lung_2.3_48H	Up	regulation of cell-cell adhesion (GO:0022407)	422	34	11.98	+	2.84	0.000844
Chicken_Lung_2.3_48H	Up	regulation of leukocyte activation (GO:0002694)	537	43	15.24	+	2.82	1.98e-05
Chicken_Lung_2.3_48H	Up	regulation of T cell activation (GO:0050863)	325	26	9.22	+	2.82	0.0306
Chicken_Lung_2.3_48H	Up	positive regulation of secretion by cell (GO:1903532)	353	28	10.02	+	2.8	0.0153
Chicken_Lung_2.3_48H	Up	positive regulation of immune response (GO:0050778)	734	56	20.83	+	2.69	4.05e-07
Chicken_Lung_2.3_48H	Up	regulation of immune response (GO:0050776)	1029	78	29.2	+	2.67	5.86e-11
Chicken_Lung_2.3_48H	Up	regulation of response to stress (GO:0080134)	1400	106	39.73	+	2.67	3.58e-16
Chicken_Lung_2.3_48H	Up	regulation of lymphocyte activation (GO:0051249)	475	35	13.48	+	2.6	0.0043
Chicken_Lung_2.3_48H	Up	regulation of secretion by cell (GO:1903530)	659	48	18.7	+	2.57	4.47e-05
Chicken_Lung_2.3_48H	Up	immune response (GO:0006955)	1663	121	47.19	+	2.56	1.09e-17
Chicken_Lung_2.3_48H	Up	positive regulation of immune system process (GO:0002684)	1018	74	28.89	+	2.56	2.39e-09
Chicken_Lung_2.3_48H	Up	immune effector process (GO:0002252)	1017	72	28.86	+	2.49	1.77e-08
Chicken_Lung_2.3_48H	Up	regulation of response to external stimulus (GO:0032101)	763	53	21.65	+	2.45	3.37e-05
Chicken_Lung_2.3_48H	Up	regulation of immune system process (GO:0002682)	1498	104	42.51	+	2.45	3.28e-13
Chicken_Lung_2.3_48H	Up	response to bacterium (GO:0009617)	566	39	16.06	+	2.43	0.00499
Chicken_Lung_2.3_48H	Up	regulation of secretion (GO:0051046)	719	48	20.4	+	2.35	0.000613
Chicken_Lung_2.3_48H	Up	negative regulation of multicellular organismal process (GO:0051241)	1031	67	29.26	+	2.29	3.91e-06
Chicken_Lung_2.3_48H	Up	ion homeostasis (GO:0050801)	675	42	19.16	+	2.19	0.0239
Chicken_Lung_2.3_48H	Up	response to external stimulus (GO:0009605)	1850	115	52.5	+	2.19	1.34e-11
Chicken_Lung_2.3_48H	Up	immune system process (GO:0002376)	2533	157	71.88	+	2.18	1.7e-17
Chicken_Lung_2.3_48H	Up	apoptotic process (GO:0006915)	904	54	25.65	+	2.1	0.00304
Chicken_Lung_2.3_48H	Up	regulation of protein transport (GO:0051223)	779	46	22.11	+	2.08	0.0312
Chicken_Lung_2.3_48H	Up	response to lipid (GO:0033993)	838	49	23.78	+	2.06	0.0194
Chicken_Lung_2.3_48H	Up	regulation of establishment of protein localization (GO:0070201)	823	48	23.36	+	2.06	0.0265
Chicken_Lung_2.3_48H	Up	positive regulation of intracellular signal transduction (GO:1902533)	926	54	26.28	+	2.05	0.00627
Chicken_Lung_2.3_48H	Up	regulation of peptide transport (GO:0090087)	808	47	22.93	+	2.05	0.036
Chicken_Lung_2.3_48H	Up	chemical homeostasis (GO:0048878)	965	56	27.39	+	2.04	0.0045
Chicken_Lung_2.3_48H	Up	homeostatic process (GO:0042592)	1457	84	41.35	+	2.03	6.25e-06
Chicken_Lung_2.3_48H	Up	response to organic cyclic compound (GO:0014070)	892	50	25.31	+	1.98	0.0481
Chicken_Lung_2.3_48H	Up	cellular response to chemical stimulus (GO:0070887)	2557	143	72.56	+	1.97	1.16e-11
Chicken_Lung_2.3_48H	Up	response to stress (GO:0006950)	3320	185	94.22	+	1.96	1.33e-16
Chicken_Lung_2.3_48H	Up	response to organic substance (GO:0010033)	2757	153	78.24	+	1.96	1.55e-12
Chicken_Lung_2.3_48H	Up	cellular response to organic substance (GO:0071310)	2107	116	59.79	+	1.94	3.24e-08
Chicken_Lung_2.3_48H	Up	cell death (GO:0008219)	1065	58	30.22	+	1.92	0.02
Chicken_Lung_2.3_48H	Up	response to oxygen-containing compound (GO:1901700)	1428	75	40.52	+	1.85	0.00234
Chicken_Lung_2.3_48H	Up	multi-organism process (GO:0051704)	2321	120	65.87	+	1.82	6.86e-07
Chicken_Lung_2.3_48H	Up	positive regulation of response to stimulus (GO:0048584)	2118	107	60.11	+	1.78	3.26e-05
Chicken_Lung_2.3_48H	Up	regulation of transport (GO:0051049)	1852	93	52.56	+	1.77	0.000552
Chicken_Lung_2.3_48H	Up	positive regulation of cell communication (GO:0010647)	1595	80	45.26	+	1.77	0.00552
Chicken_Lung_2.3_48H	Up	positive regulation of signaling (GO:0023056)	1602	80	45.46	+	1.76	0.00654
Chicken_Lung_2.3_48H	Up	regulation of intracellular signal transduction (GO:1902531)	1776	84	50.4	+	1.67	0.0281
Chicken_Lung_2.3_48H	Up	regulation of biological quality (GO:0065008)	3520	161	99.89	+	1.61	1.96e-06
Chicken_Lung_2.3_48H	Up	response to chemical (GO:0042221)	4056	185	115.1	+	1.61	5.17e-08
Chicken_Lung_2.3_48H	Up	regulation of multicellular organismal process (GO:0051239)	2749	124	78.01	+	1.59	0.000998
Chicken_Lung_2.3_48H	Up	regulation of protein metabolic process (GO:0051246)	2750	124	78.04	+	1.59	0.00102
Chicken_Lung_2.3_48H	Up	cell surface receptor signaling pathway (GO:0007166)	2280	102	64.7	+	1.58	0.0249
Chicken_Lung_2.3_48H	Up	negative regulation of nitrogen compound metabolic process (GO:0051172)	2323	103	65.92	+	1.56	0.0325
Chicken_Lung_2.3_48H	Up	regulation of response to stimulus (GO:0048583)	3816	169	108.29	+	1.56	6.73e-06
Chicken_Lung_2.3_48H	Up	regulation of cellular protein metabolic process (GO:0032268)	2510	109	71.23	+	1.53	0.0406
Chicken_Lung_2.3_48H	Up	regulation of cell communication (GO:0010646)	3136	133	88.99	+	1.49	0.00942
Chicken_Lung_2.3_48H	Up	negative regulation of biological process (GO:0048519)	4854	205	137.75	+	1.49	2.43e-06
Chicken_Lung_2.3_48H	Up	response to stimulus (GO:0050896)	7971	333	226.2	+	1.47	5.43e-15
Chicken_Lung_2.3_48H	Up	regulation of signaling (GO:0023051)	3189	133	90.5	+	1.47	0.0228
Chicken_Lung_2.3_48H	Up	negative regulation of cellular process (GO:0048523)	4365	178	123.87	+	1.44	0.000934
Chicken_Lung_2.3_48H	Up	positive regulation of biological process (GO:0048518)	5515	222	156.51	+	1.42	2.28e-05
Chicken_Lung_2.3_48H	Up	positive regulation of cellular process (GO:0048522)	4905	193	139.2	+	1.39	0.00278
Chicken_Lung_2.3_48H	Up	cellular response to stimulus (GO:0051716)	6332	243	179.69	+	1.35	0.000204
Chicken_Lung_2.3_48H	Up	biological regulation (GO:0065007)	11877	411	337.05	+	1.22	2.94e-06
Chicken_Lung_2.3_48H	Up	regulation of biological process (GO:0050789)	11269	386	319.79	+	1.21	0.000219
Chicken_Lung_2.3_48H	Up	regulation of cellular process (GO:0050794)	10625	358	301.52	+	1.19	0.0179
Chicken_Lung_2.3_48H	Up	biological_process (GO:0008150)	17357	541	492.56	+	1.1	0.000103
Chicken_Lung_2.3_48H	Up	Unclassified (UNCLASSIFIED)	3645	55	103.44	-	0.53	0
Chicken_Lung_2.3_48H	Down	collagen catabolic process (GO:0030574)	65	19	1.81	+	10.49	7.89e-10
Chicken_Lung_2.3_48H	Down	collagen fibril organization (GO:0030199)	41	11	1.14	+	9.63	0.000303
Chicken_Lung_2.3_48H	Down	multicellular organismal catabolic process (GO:0044243)	73	19	2.03	+	9.34	5.84e-09
Chicken_Lung_2.3_48H	Down	collagen metabolic process (GO:0032963)	79	19	2.2	+	8.63	2.25e-08
Chicken_Lung_2.3_48H	Down	multicellular organismal macromolecule metabolic process (GO:0044259)	84	19	2.34	+	8.12	6.34e-08
Chicken_Lung_2.3_48H	Down	positive regulation of synapse assembly (GO:0051965)	65	14	1.81	+	7.73	6.62e-05
Chicken_Lung_2.3_48H	Down	heterophilic cell-cell adhesion via plasma membrane cell adhesion molecules (GO:0007157)	50	10	1.39	+	7.18	0.0174
Chicken_Lung_2.3_48H	Down	multicellular organism metabolic process (GO:0044236)	104	20	2.9	+	6.9	3.08e-07
Chicken_Lung_2.3_48H	Down	muscle tissue morphogenesis (GO:0060415)	73	13	2.03	+	6.39	0.00195
Chicken_Lung_2.3_48H	Down	regulation of synapse assembly (GO:0051963)	85	14	2.37	+	5.91	0.00171
Chicken_Lung_2.3_48H	Down	muscle organ morphogenesis (GO:0048644)	79	13	2.2	+	5.91	0.00468
Chicken_Lung_2.3_48H	Down	extracellular matrix organization (GO:0030198)	308	50	8.58	+	5.83	6.73e-19
Chicken_Lung_2.3_48H	Down	extracellular structure organization (GO:0043062)	309	50	8.61	+	5.81	7.72e-19
Chicken_Lung_2.3_48H	Down	branching morphogenesis of an epithelial tube (GO:0048754)	131	21	3.65	+	5.76	2.61e-06
Chicken_Lung_2.3_48H	Down	osteoblast differentiation (GO:0001649)	123	19	3.43	+	5.55	3.29e-05
Chicken_Lung_2.3_48H	Down	regulation of synapse organization (GO:0050807)	127	19	3.54	+	5.37	5.45e-05
Chicken_Lung_2.3_48H	Down	regulation of synapse structure or activity (GO:0050803)	131	19	3.65	+	5.21	8.87e-05
Chicken_Lung_2.3_48H	Down	ossification (GO:0001503)	251	36	6.99	+	5.15	3.23e-11
Chicken_Lung_2.3_48H	Down	heart process (GO:0003015)	92	13	2.56	+	5.07	0.0245
Chicken_Lung_2.3_48H	Down	cardiac chamber morphogenesis (GO:0003206)	117	16	3.26	+	4.91	0.00276
Chicken_Lung_2.3_48H	Down	digestive tract development (GO:0048565)	126	17	3.51	+	4.84	0.00144
Chicken_Lung_2.3_48H	Down	morphogenesis of a branching epithelium (GO:0061138)	159	21	4.43	+	4.74	7.46e-05
Chicken_Lung_2.3_48H	Down	cardiac chamber development (GO:0003205)	154	20	4.29	+	4.66	0.00022
Chicken_Lung_2.3_48H	Down	odontogenesis (GO:0042476)	109	14	3.04	+	4.61	0.0304
Chicken_Lung_2.3_48H	Down	positive regulation of cation transmembrane transport (GO:1904064)	119	15	3.31	+	4.53	0.0172
Chicken_Lung_2.3_48H	Down	heart morphogenesis (GO:0003007)	224	28	6.24	+	4.49	8.61e-07
Chicken_Lung_2.3_48H	Down	morphogenesis of a branching structure (GO:0001763)	168	21	4.68	+	4.49	0.000188
Chicken_Lung_2.3_48H	Down	cardiac muscle tissue development (GO:0048738)	153	19	4.26	+	4.46	0.000967
Chicken_Lung_2.3_48H	Down	positive regulation of ion transmembrane transport (GO:0034767)	129	16	3.59	+	4.45	0.00973
Chicken_Lung_2.3_48H	Down	regulation of cation channel activity (GO:2001257)	146	18	4.07	+	4.43	0.0023
Chicken_Lung_2.3_48H	Down	digestive system development (GO:0055123)	139	17	3.87	+	4.39	0.00548
Chicken_Lung_2.3_48H	Down	angiogenesis (GO:0001525)	294	35	8.19	+	4.27	1.48e-08
Chicken_Lung_2.3_48H	Down	positive regulation of transmembrane transport (GO:0034764)	135	16	3.76	+	4.25	0.0173
Chicken_Lung_2.3_48H	Down	eye morphogenesis (GO:0048592)	144	17	4.01	+	4.24	0.0088
Chicken_Lung_2.3_48H	Down	skeletal system morphogenesis (GO:0048705)	212	25	5.91	+	4.23	2.74e-05
Chicken_Lung_2.3_48H	Down	lung development (GO:0030324)	171	20	4.76	+	4.2	0.00116
Chicken_Lung_2.3_48H	Down	blood vessel morphogenesis (GO:0048514)	377	44	10.5	+	4.19	3.76e-11
Chicken_Lung_2.3_48H	Down	blood vessel development (GO:0001568)	462	53	12.87	+	4.12	1.05e-13
Chicken_Lung_2.3_48H	Down	respiratory tube development (GO:0030323)	175	20	4.87	+	4.1	0.00166
Chicken_Lung_2.3_48H	Down	vasculature development (GO:0001944)	485	55	13.51	+	4.07	4.06e-14
Chicken_Lung_2.3_48H	Down	regulation of muscle contraction (GO:0006937)	152	17	4.23	+	4.02	0.018
Chicken_Lung_2.3_48H	Down	cardiovascular system development (GO:0072358)	495	55	13.79	+	3.99	9.7e-14
Chicken_Lung_2.3_48H	Down	circulatory system development (GO:0072359)	807	87	22.48	+	3.87	8.43e-23
Chicken_Lung_2.3_48H	Down	respiratory system development (GO:0060541)	197	21	5.49	+	3.83	0.00254
Chicken_Lung_2.3_48H	Down	bone development (GO:0060348)	169	18	4.71	+	3.82	0.0179
Chicken_Lung_2.3_48H	Down	female pregnancy (GO:0007565)	189	20	5.26	+	3.8	0.00542
Chicken_Lung_2.3_48H	Down	synapse organization (GO:0050808)	171	18	4.76	+	3.78	0.021
Chicken_Lung_2.3_48H	Down	axon guidance (GO:0007411)	228	24	6.35	+	3.78	0.000461
Chicken_Lung_2.3_48H	Down	cell adhesion (GO:0007155)	872	91	24.29	+	3.75	4.81e-23
Chicken_Lung_2.3_48H	Down	neuron projection guidance (GO:0097485)	230	24	6.41	+	3.75	0.00054
Chicken_Lung_2.3_48H	Down	heart development (GO:0007507)	480	50	13.37	+	3.74	3.73e-11
Chicken_Lung_2.3_48H	Down	biological adhesion (GO:0022610)	878	91	24.46	+	3.72	7.77e-23
Chicken_Lung_2.3_48H	Down	cell-cell adhesion via plasma-membrane adhesion molecules (GO:0098742)	222	23	6.18	+	3.72	0.00115
Chicken_Lung_2.3_48H	Down	skeletal system development (GO:0001501)	465	48	12.95	+	3.71	1.88e-10
Chicken_Lung_2.3_48H	Down	gliogenesis (GO:0042063)	195	20	5.43	+	3.68	0.0087
Chicken_Lung_2.3_48H	Down	sensory organ morphogenesis (GO:0090596)	254	26	7.08	+	3.67	0.000223
Chicken_Lung_2.3_48H	Down	multi-multicellular organism process (GO:0044706)	218	22	6.07	+	3.62	0.00331
Chicken_Lung_2.3_48H	Down	regulation of ion transmembrane transporter activity (GO:0032412)	218	22	6.07	+	3.62	0.00331
Chicken_Lung_2.3_48H	Down	renal system development (GO:0072001)	268	27	7.47	+	3.62	0.000166
Chicken_Lung_2.3_48H	Down	epithelial tube morphogenesis (GO:0060562)	298	30	8.3	+	3.61	2.75e-05
Chicken_Lung_2.3_48H	Down	regulation of transmembrane transporter activity (GO:0022898)	224	22	6.24	+	3.53	0.00515
Chicken_Lung_2.3_48H	Down	mesenchyme development (GO:0060485)	194	19	5.4	+	3.52	0.031
Chicken_Lung_2.3_48H	Down	regulation of angiogenesis (GO:0045765)	227	22	6.32	+	3.48	0.0064
Chicken_Lung_2.3_48H	Down	regulation of muscle system process (GO:0090257)	208	20	5.79	+	3.45	0.0227
Chicken_Lung_2.3_48H	Down	axon development (GO:0061564)	377	36	10.5	+	3.43	2.94e-06
Chicken_Lung_2.3_48H	Down	urogenital system development (GO:0001655)	304	29	8.47	+	3.42	0.000159
Chicken_Lung_2.3_48H	Down	animal organ morphogenesis (GO:0009887)	880	83	24.51	+	3.39	6.33e-18
Chicken_Lung_2.3_48H	Down	regulation of blood circulation (GO:1903522)	276	26	7.69	+	3.38	0.0011
Chicken_Lung_2.3_48H	Down	muscle tissue development (GO:0060537)	287	27	7.99	+	3.38	0.000648
Chicken_Lung_2.3_48H	Down	cell-cell adhesion (GO:0098609)	373	35	10.39	+	3.37	8.11e-06
Chicken_Lung_2.3_48H	Down	anatomical structure formation involved in morphogenesis (GO:0048646)	833	78	23.2	+	3.36	1.9e-16
Chicken_Lung_2.3_48H	Down	tissue morphogenesis (GO:0048729)	516	48	14.37	+	3.34	7.57e-09
Chicken_Lung_2.3_48H	Down	regulation of transporter activity (GO:0032409)	237	22	6.6	+	3.33	0.0128
Chicken_Lung_2.3_48H	Down	tube morphogenesis (GO:0035239)	335	31	9.33	+	3.32	0.000102
Chicken_Lung_2.3_48H	Down	cell morphogenesis involved in differentiation (GO:0000904)	500	46	13.93	+	3.3	3.34e-08
Chicken_Lung_2.3_48H	Down	axonogenesis (GO:0007409)	348	32	9.69	+	3.3	6.85e-05
Chicken_Lung_2.3_48H	Down	kidney development (GO:0001822)	251	23	6.99	+	3.29	0.00921
Chicken_Lung_2.3_48H	Down	regulation of vasculature development (GO:1901342)	251	23	6.99	+	3.29	0.00921
Chicken_Lung_2.3_48H	Down	regulation of cation transmembrane transport (GO:1904062)	284	26	7.91	+	3.29	0.00188
Chicken_Lung_2.3_48H	Down	second-messenger-mediated signaling (GO:0019932)	219	20	6.1	+	3.28	0.0481
Chicken_Lung_2.3_48H	Down	positive regulation of neuron projection development (GO:0010976)	241	22	6.71	+	3.28	0.0167
Chicken_Lung_2.3_48H	Down	striated muscle tissue development (GO:0014706)	274	25	7.63	+	3.28	0.00341
Chicken_Lung_2.3_48H	Down	regulation of ion transmembrane transport (GO:0034765)	439	40	12.23	+	3.27	1.17e-06
Chicken_Lung_2.3_48H	Down	morphogenesis of an epithelium (GO:0002009)	411	37	11.45	+	3.23	8.05e-06
Chicken_Lung_2.3_48H	Down	neuron differentiation (GO:0030182)	951	85	26.49	+	3.21	5.43e-17
Chicken_Lung_2.3_48H	Down	cellular response to growth factor stimulus (GO:0071363)	470	42	13.09	+	3.21	7.16e-07
Chicken_Lung_2.3_48H	Down	cell morphogenesis (GO:0000902)	631	56	17.58	+	3.19	5.68e-10
Chicken_Lung_2.3_48H	Down	response to growth factor (GO:0070848)	497	44	13.84	+	3.18	3.35e-07
Chicken_Lung_2.3_48H	Down	regulation of transmembrane transport (GO:0034762)	454	40	12.65	+	3.16	3.05e-06
Chicken_Lung_2.3_48H	Down	muscle organ development (GO:0007517)	284	25	7.91	+	3.16	0.00648
Chicken_Lung_2.3_48H	Down	cell morphogenesis involved in neuron differentiation (GO:0048667)	401	35	11.17	+	3.13	4.98e-05
Chicken_Lung_2.3_48H	Down	sensory organ development (GO:0007423)	518	45	14.43	+	3.12	3.65e-07
Chicken_Lung_2.3_48H	Down	eye development (GO:0001654)	335	29	9.33	+	3.11	0.0012
Chicken_Lung_2.3_48H	Down	blood circulation (GO:0008015)	374	32	10.42	+	3.07	0.000353
Chicken_Lung_2.3_48H	Down	cell projection morphogenesis (GO:0048858)	457	39	12.73	+	3.06	1.23e-05
Chicken_Lung_2.3_48H	Down	circulatory system process (GO:0003013)	378	32	10.53	+	3.04	0.000447
Chicken_Lung_2.3_48H	Down	neuron projection morphogenesis (GO:0048812)	449	38	12.51	+	3.04	2.49e-05
Chicken_Lung_2.3_48H	Down	modulation of chemical synaptic transmission (GO:0050804)	309	26	8.61	+	3.02	0.0089
Chicken_Lung_2.3_48H	Down	tube development (GO:0035295)	560	47	15.6	+	3.01	4.12e-07
Chicken_Lung_2.3_48H	Down	plasma membrane bounded cell projection morphogenesis (GO:0120039)	453	38	12.62	+	3.01	3.15e-05
Chicken_Lung_2.3_48H	Down	neuron development (GO:0048666)	764	63	21.28	+	2.96	3.58e-10
Chicken_Lung_2.3_48H	Down	regulation of membrane potential (GO:0042391)	401	33	11.17	+	2.95	0.000528
Chicken_Lung_2.3_48H	Down	neuron projection development (GO:0031175)	622	51	17.33	+	2.94	1.35e-07
Chicken_Lung_2.3_48H	Down	cell part morphogenesis (GO:0032990)	478	39	13.31	+	2.93	4.13e-05
Chicken_Lung_2.3_48H	Down	cellular component morphogenesis (GO:0032989)	725	59	20.19	+	2.92	4.2e-09
Chicken_Lung_2.3_48H	Down	anatomical structure morphogenesis (GO:0009653)	2003	160	55.79	+	2.87	8.17e-31
Chicken_Lung_2.3_48H	Down	forebrain development (GO:0030900)	377	30	10.5	+	2.86	0.00419
Chicken_Lung_2.3_48H	Down	muscle structure development (GO:0061061)	454	36	12.65	+	2.85	0.000328
Chicken_Lung_2.3_48H	Down	regulation of system process (GO:0044057)	502	39	13.98	+	2.79	0.000151
Chicken_Lung_2.3_48H	Down	positive regulation of nervous system development (GO:0051962)	466	36	12.98	+	2.77	0.000617
Chicken_Lung_2.3_48H	Down	regulation of neuron projection development (GO:0010975)	419	32	11.67	+	2.74	0.00421
Chicken_Lung_2.3_48H	Down	generation of neurons (GO:0048699)	1415	108	39.41	+	2.74	1.9e-17
Chicken_Lung_2.3_48H	Down	embryonic organ development (GO:0048568)	421	32	11.73	+	2.73	0.00466
Chicken_Lung_2.3_48H	Down	neurogenesis (GO:0022008)	1513	115	42.14	+	2.73	9.89e-19
Chicken_Lung_2.3_48H	Down	positive regulation of cell migration (GO:0030335)	411	30	11.45	+	2.62	0.0234
Chicken_Lung_2.3_48H	Down	regulation of plasma membrane bounded cell projection organization (GO:0120035)	562	41	15.65	+	2.62	0.000352
Chicken_Lung_2.3_48H	Down	cell development (GO:0048468)	1489	107	41.48	+	2.58	2.34e-15
Chicken_Lung_2.3_48H	Down	head development (GO:0060322)	725	52	20.19	+	2.57	8.79e-06
Chicken_Lung_2.3_48H	Down	embryonic morphogenesis (GO:0048598)	558	40	15.54	+	2.57	0.000813
Chicken_Lung_2.3_48H	Down	regulation of cell projection organization (GO:0031344)	572	41	15.93	+	2.57	0.000561
Chicken_Lung_2.3_48H	Down	cell-cell signaling (GO:0007267)	1134	81	31.59	+	2.56	1.39e-10
Chicken_Lung_2.3_48H	Down	positive regulation of cellular component movement (GO:0051272)	438	31	12.2	+	2.54	0.0295
Chicken_Lung_2.3_48H	Down	central nervous system development (GO:0007417)	891	63	24.82	+	2.54	2.33e-07
Chicken_Lung_2.3_48H	Down	positive regulation of cell motility (GO:2000147)	427	30	11.89	+	2.52	0.0488
Chicken_Lung_2.3_48H	Down	positive regulation of locomotion (GO:0040017)	459	32	12.79	+	2.5	0.0279
Chicken_Lung_2.3_48H	Down	regulation of anatomical structure morphogenesis (GO:0022603)	962	67	26.8	+	2.5	9.85e-08
Chicken_Lung_2.3_48H	Down	brain development (GO:0007420)	690	48	19.22	+	2.5	0.000102
Chicken_Lung_2.3_48H	Down	nervous system development (GO:0007399)	2229	155	62.09	+	2.5	4.22e-23
Chicken_Lung_2.3_48H	Down	locomotion (GO:0040011)	1200	81	33.43	+	2.42	2.63e-09
Chicken_Lung_2.3_48H	Down	regulation of nervous system development (GO:0051960)	788	53	21.95	+	2.41	5.19e-05
Chicken_Lung_2.3_48H	Down	cell migration (GO:0016477)	865	58	24.09	+	2.41	1.06e-05
Chicken_Lung_2.3_48H	Down	chordate embryonic development (GO:0043009)	567	38	15.79	+	2.41	0.00857
Chicken_Lung_2.3_48H	Down	movement of cell or subcellular component (GO:0006928)	1455	97	40.53	+	2.39	1.67e-11
Chicken_Lung_2.3_48H	Down	regulation of ion transport (GO:0043269)	632	42	17.6	+	2.39	0.00284
Chicken_Lung_2.3_48H	Down	embryo development ending in birth or egg hatching (GO:0009792)	572	38	15.93	+	2.39	0.0105
Chicken_Lung_2.3_48H	Down	regulation of neuron differentiation (GO:0045664)	568	37	15.82	+	2.34	0.0227
Chicken_Lung_2.3_48H	Down	regulation of cell development (GO:0060284)	815	53	22.7	+	2.33	0.000155
Chicken_Lung_2.3_48H	Down	localization of cell (GO:0051674)	961	62	26.77	+	2.32	1.18e-05
Chicken_Lung_2.3_48H	Down	cell motility (GO:0048870)	961	62	26.77	+	2.32	1.18e-05
Chicken_Lung_2.3_48H	Down	regulation of neurogenesis (GO:0050767)	699	45	19.47	+	2.31	0.00255
Chicken_Lung_2.3_48H	Down	embryo development (GO:0009790)	925	59	25.77	+	2.29	4.58e-05
Chicken_Lung_2.3_48H	Down	cellular response to endogenous stimulus (GO:0071495)	1052	67	29.3	+	2.29	4.05e-06
Chicken_Lung_2.3_48H	Down	enzyme linked receptor protein signaling pathway (GO:0007167)	714	45	19.89	+	2.26	0.00451
Chicken_Lung_2.3_48H	Down	negative regulation of cell differentiation (GO:0045596)	637	40	17.74	+	2.25	0.0214
Chicken_Lung_2.3_48H	Down	response to endogenous stimulus (GO:0009719)	1276	80	35.54	+	2.25	1.43e-07
Chicken_Lung_2.3_48H	Down	negative regulation of multicellular organismal process (GO:0051241)	1031	64	28.72	+	2.23	2.74e-05
Chicken_Lung_2.3_48H	Down	positive regulation of developmental process (GO:0051094)	1213	75	33.79	+	2.22	1.24e-06
Chicken_Lung_2.3_48H	Down	negative regulation of developmental process (GO:0051093)	848	52	23.62	+	2.2	0.00131
Chicken_Lung_2.3_48H	Down	tissue development (GO:0009888)	1651	101	45.99	+	2.2	8.24e-10
Chicken_Lung_2.3_48H	Down	response to lipid (GO:0033993)	838	51	23.34	+	2.18	0.00218
Chicken_Lung_2.3_48H	Down	system development (GO:0048731)	4192	255	116.77	+	2.18	1.84e-34
Chicken_Lung_2.3_48H	Down	regulation of multicellular organismal development (GO:2000026)	1796	109	50.03	+	2.18	1.16e-10
Chicken_Lung_2.3_48H	Down	regulation of cellular component movement (GO:0051270)	827	50	23.04	+	2.17	0.00347
Chicken_Lung_2.3_48H	Down	cell proliferation (GO:0008283)	680	41	18.94	+	2.16	0.0422
Chicken_Lung_2.3_48H	Down	positive regulation of cell differentiation (GO:0045597)	869	52	24.21	+	2.15	0.00274
Chicken_Lung_2.3_48H	Down	regulation of cell migration (GO:0030334)	702	42	19.55	+	2.15	0.0389
Chicken_Lung_2.3_48H	Down	plasma membrane bounded cell projection organization (GO:0120036)	1025	61	28.55	+	2.14	0.000295
Chicken_Lung_2.3_48H	Down	response to organic cyclic compound (GO:0014070)	892	53	24.85	+	2.13	0.0026
Chicken_Lung_2.3_48H	Down	cell projection organization (GO:0030030)	1055	62	29.39	+	2.11	0.000352
Chicken_Lung_2.3_48H	Down	multicellular organism development (GO:0007275)	4776	275	133.03	+	2.07	4.57e-34
Chicken_Lung_2.3_48H	Down	animal organ development (GO:0048513)	2981	169	83.03	+	2.04	3.15e-16
Chicken_Lung_2.3_48H	Down	cell differentiation (GO:0030154)	3514	197	97.88	+	2.01	1.54e-19
Chicken_Lung_2.3_48H	Down	epithelium development (GO:0060429)	1068	59	29.75	+	1.98	0.00575
Chicken_Lung_2.3_48H	Down	cellular developmental process (GO:0048869)	3585	198	99.86	+	1.98	6.65e-19
Chicken_Lung_2.3_48H	Down	regulation of cell differentiation (GO:0045595)	1648	91	45.9	+	1.98	3.56e-06
Chicken_Lung_2.3_48H	Down	anatomical structure development (GO:0048856)	5122	281	142.67	+	1.97	2.71e-31
Chicken_Lung_2.3_48H	Down	regulation of multicellular organismal process (GO:0051239)	2749	149	76.57	+	1.95	6.05e-12
Chicken_Lung_2.3_48H	Down	positive regulation of multicellular organismal process (GO:0051240)	1480	80	41.22	+	1.94	0.00012
Chicken_Lung_2.3_48H	Down	regulation of developmental process (GO:0050793)	2340	126	65.18	+	1.93	3.41e-09
Chicken_Lung_2.3_48H	Down	developmental process (GO:0032502)	5487	290	152.84	+	1.9	7.84e-30
Chicken_Lung_2.3_48H	Down	negative regulation of cell communication (GO:0010648)	1237	63	34.46	+	1.83	0.0332
Chicken_Lung_2.3_48H	Down	reproductive process (GO:0022414)	1359	69	37.85	+	1.82	0.0123
Chicken_Lung_2.3_48H	Down	negative regulation of signaling (GO:0023057)	1241	63	34.57	+	1.82	0.0368
Chicken_Lung_2.3_48H	Down	reproduction (GO:0000003)	1362	69	37.94	+	1.82	0.0132
Chicken_Lung_2.3_48H	Down	cell surface receptor signaling pathway (GO:0007166)	2280	114	63.51	+	1.8	5.19e-06
Chicken_Lung_2.3_48H	Down	positive regulation of signal transduction (GO:0009967)	1467	73	40.86	+	1.79	0.0121
Chicken_Lung_2.3_48H	Down	response to oxygen-containing compound (GO:1901700)	1428	71	39.78	+	1.78	0.0177
Chicken_Lung_2.3_48H	Down	system process (GO:0003008)	1844	91	51.36	+	1.77	0.00072
Chicken_Lung_2.3_48H	Down	negative regulation of response to stimulus (GO:0048585)	1421	70	39.58	+	1.77	0.0288
Chicken_Lung_2.3_48H	Down	multicellular organismal process (GO:0032501)	6679	329	186.04	+	1.77	3.32e-30
Chicken_Lung_2.3_48H	Down	regulation of cell communication (GO:0010646)	3136	154	87.35	+	1.76	6.12e-09
Chicken_Lung_2.3_48H	Down	regulation of signaling (GO:0023051)	3189	156	88.83	+	1.76	5.53e-09
Chicken_Lung_2.3_48H	Down	positive regulation of cell communication (GO:0010647)	1595	78	44.43	+	1.76	0.00977
Chicken_Lung_2.3_48H	Down	positive regulation of signaling (GO:0023056)	1602	78	44.62	+	1.75	0.0115
Chicken_Lung_2.3_48H	Down	cellular response to organic substance (GO:0071310)	2107	102	58.69	+	1.74	0.000261
Chicken_Lung_2.3_48H	Down	regulation of signal transduction (GO:0009966)	2833	130	78.91	+	1.65	5.12e-05
Chicken_Lung_2.3_48H	Down	response to organic substance (GO:0010033)	2757	125	76.79	+	1.63	0.00022
Chicken_Lung_2.3_48H	Down	cellular response to chemical stimulus (GO:0070887)	2557	115	71.22	+	1.61	0.00142
Chicken_Lung_2.3_48H	Down	regulation of localization (GO:0032879)	2555	114	71.17	+	1.6	0.00244
Chicken_Lung_2.3_48H	Down	positive regulation of response to stimulus (GO:0048584)	2118	94	59	+	1.59	0.0418
Chicken_Lung_2.3_48H	Down	signaling (GO:0023052)	5315	234	148.05	+	1.58	4.28e-11
Chicken_Lung_2.3_48H	Down	cell communication (GO:0007154)	5406	238	150.58	+	1.58	2.02e-11
Chicken_Lung_2.3_48H	Down	regulation of biological quality (GO:0065008)	3520	154	98.05	+	1.57	3.23e-05
Chicken_Lung_2.3_48H	Down	regulation of response to stimulus (GO:0048583)	3816	165	106.29	+	1.55	1.6e-05
Chicken_Lung_2.3_48H	Down	signal transduction (GO:0007165)	4925	210	137.18	+	1.53	7.51e-08
Chicken_Lung_2.3_48H	Down	response to chemical (GO:0042221)	4056	165	112.98	+	1.46	0.00113
Chicken_Lung_2.3_48H	Down	negative regulation of biological process (GO:0048519)	4854	196	135.21	+	1.45	6.12e-05
Chicken_Lung_2.3_48H	Down	negative regulation of cellular process (GO:0048523)	4365	174	121.58	+	1.43	0.00173
Chicken_Lung_2.3_48H	Down	cellular response to stimulus (GO:0051716)	6332	252	176.37	+	1.43	2.31e-07
Chicken_Lung_2.3_48H	Down	cellular component organization (GO:0016043)	5261	203	146.54	+	1.39	0.00107
Chicken_Lung_2.3_48H	Down	positive regulation of biological process (GO:0048518)	5515	212	153.62	+	1.38	0.000609
Chicken_Lung_2.3_48H	Down	positive regulation of cellular process (GO:0048522)	4905	186	136.63	+	1.36	0.0168
Chicken_Lung_2.3_48H	Down	response to stimulus (GO:0050896)	7971	298	222.03	+	1.34	1.04e-06
Chicken_Lung_2.3_48H	Down	cellular component organization or biogenesis (GO:0071840)	5484	204	152.75	+	1.34	0.0151
Chicken_Lung_2.3_48H	Down	regulation of biological process (GO:0050789)	11269	392	313.89	+	1.25	3.11e-07
Chicken_Lung_2.3_48H	Down	regulation of cellular process (GO:0050794)	10625	365	295.95	+	1.23	5.17e-05
Chicken_Lung_2.3_48H	Down	biological regulation (GO:0065007)	11877	407	330.83	+	1.23	5.73e-07
Chicken_Lung_2.3_48H	Down	cellular process (GO:0009987)	14970	470	416.98	+	1.13	0.00283
Chicken_Lung_2.3_48H	Down	biological_process (GO:0008150)	17357	535	483.47	+	1.11	6.36e-06
Chicken_Lung_2.3_48H	Down	organic cyclic compound metabolic process (GO:1901360)	4960	94	138.16	-	0.68	0.0414
Chicken_Lung_2.3_48H	Down	cellular nitrogen compound metabolic process (GO:0034641)	5151	95	143.48	-	0.66	0.00643
Chicken_Lung_2.3_48H	Down	heterocycle metabolic process (GO:0046483)	4699	86	130.89	-	0.66	0.0175
Chicken_Lung_2.3_48H	Down	cellular aromatic compound metabolic process (GO:0006725)	4736	85	131.92	-	0.64	0.00634
Chicken_Lung_2.3_48H	Down	nucleic acid metabolic process (GO:0090304)	3962	70	110.36	-	0.63	0.0393
Chicken_Lung_2.3_48H	Down	nucleobase-containing compound metabolic process (GO:0006139)	4524	79	126.01	-	0.63	0.00365
Chicken_Lung_2.3_48H	Down	Unclassified (UNCLASSIFIED)	3645	50	101.53	-	0.49	0
Chicken_Lung_2.3_48H	Down	RNA processing (GO:0006396)	877	5	24.43	-	0.2	0.0136
Chicken_Lung_H9_12H	Up	epithelial cilium movement (GO:0003351)	22	3	0.01	+	> 100	0.00357
Chicken_Lung_H9_12H	Up	Unclassified (UNCLASSIFIED)	3645	2	2.43	-	0.82	0
Chicken_Lung_H9_5D	Up	regulation of lipopolysaccharide-mediated signaling pathway (GO:0031664)	23	3	0.03	+	91.31	0.0448
Chicken_Lung_H9_5D	Up	positive regulation of response to external stimulus (GO:0032103)	271	6	0.39	+	15.5	0.0181
Chicken_Lung_H9_5D	Up	inflammatory response (GO:0006954)	459	10	0.66	+	15.25	4.3e-06
Chicken_Lung_H9_5D	Up	defense response (GO:0006952)	1212	10	1.73	+	5.78	0.0362
Chicken_Lung_H9_5D	Up	Unclassified (UNCLASSIFIED)	3645	3	5.21	-	0.58	0
Chicken_Ileum_2.2_12H	Up	mitotic DNA replication (GO:1902969)	7	4	0.08	+	50.64	0.0128
Chicken_Ileum_2.2_12H	Up	spindle assembly checkpoint (GO:0071173)	19	8	0.21	+	37.31	7.03e-07
Chicken_Ileum_2.2_12H	Up	regulation of attachment of spindle microtubules to kinetochore (GO:0051988)	12	5	0.14	+	36.92	0.0028
Chicken_Ileum_2.2_12H	Up	CENP-A containing nucleosome assembly (GO:0034080)	29	12	0.33	+	36.67	1.53e-11
Chicken_Ileum_2.2_12H	Up	CENP-A containing chromatin organization (GO:0061641)	29	12	0.33	+	36.67	1.53e-11
Chicken_Ileum_2.2_12H	Up	kinetochore organization (GO:0051383)	15	6	0.17	+	35.45	0.000229
Chicken_Ileum_2.2_12H	Up	mitotic spindle assembly checkpoint (GO:0007094)	18	7	0.2	+	34.46	1.87e-05
Chicken_Ileum_2.2_12H	Up	centromere complex assembly (GO:0034508)	36	14	0.41	+	34.46	1.56e-13
Chicken_Ileum_2.2_12H	Up	spindle checkpoint (GO:0031577)	24	9	0.27	+	33.23	1.26e-07
Chicken_Ileum_2.2_12H	Up	chromatin remodeling at centromere (GO:0031055)	32	12	0.36	+	33.23	4.85e-11
Chicken_Ileum_2.2_12H	Up	mitotic spindle checkpoint (GO:0071174)	20	7	0.23	+	31.02	3.84e-05
Chicken_Ileum_2.2_12H	Up	negative regulation of mitotic sister chromatid separation (GO:2000816)	24	8	0.27	+	29.54	4.34e-06
Chicken_Ileum_2.2_12H	Up	negative regulation of mitotic metaphase/anaphase transition (GO:0045841)	21	7	0.24	+	29.54	5.36e-05
Chicken_Ileum_2.2_12H	Up	negative regulation of chromosome separation (GO:1905819)	25	8	0.28	+	28.36	5.96e-06
Chicken_Ileum_2.2_12H	Up	negative regulation of metaphase/anaphase transition of cell cycle (GO:1902100)	22	7	0.25	+	28.2	7.35e-05
Chicken_Ileum_2.2_12H	Up	protein localization to chromosome, centromeric region (GO:0071459)	16	5	0.18	+	27.69	0.0114
Chicken_Ileum_2.2_12H	Up	DNA replication-independent nucleosome assembly (GO:0006336)	39	12	0.44	+	27.27	4.86e-10
Chicken_Ileum_2.2_12H	Up	negative regulation of mitotic sister chromatid segregation (GO:0033048)	26	8	0.29	+	27.27	8.08e-06
Chicken_Ileum_2.2_12H	Up	DNA replication-independent nucleosome organization (GO:0034724)	40	12	0.45	+	26.58	6.52e-10
Chicken_Ileum_2.2_12H	Up	negative regulation of sister chromatid segregation (GO:0033046)	28	8	0.32	+	25.32	1.43e-05
Chicken_Ileum_2.2_12H	Up	negative regulation of chromosome segregation (GO:0051985)	29	8	0.33	+	24.45	1.88e-05
Chicken_Ileum_2.2_12H	Up	histone exchange (GO:0043486)	44	12	0.5	+	24.17	1.97e-09
Chicken_Ileum_2.2_12H	Up	mitotic cytokinesis (GO:0000281)	38	10	0.43	+	23.32	2.83e-07
Chicken_Ileum_2.2_12H	Up	negative regulation of mitotic nuclear division (GO:0045839)	36	9	0.41	+	22.15	4.31e-06
Chicken_Ileum_2.2_12H	Up	regulation of mitotic metaphase/anaphase transition (GO:0030071)	46	11	0.52	+	21.19	7.98e-08
Chicken_Ileum_2.2_12H	Up	regulation of mitotic sister chromatid separation (GO:0010965)	51	12	0.58	+	20.85	1.08e-08
Chicken_Ileum_2.2_12H	Up	regulation of metaphase/anaphase transition of cell cycle (GO:1902099)	47	11	0.53	+	20.74	1e-07
Chicken_Ileum_2.2_12H	Up	regulation of chromosome separation (GO:1905818)	53	12	0.6	+	20.06	1.68e-08
Chicken_Ileum_2.2_12H	Up	sister chromatid cohesion (GO:0007062)	121	26	1.37	+	19.04	5.23e-21
Chicken_Ileum_2.2_12H	Up	regulation of chromosome segregation (GO:0051983)	91	19	1.03	+	18.5	2.27e-14
Chicken_Ileum_2.2_12H	Up	cytoskeleton-dependent cytokinesis (GO:0061640)	48	10	0.54	+	18.46	2.65e-06
Chicken_Ileum_2.2_12H	Up	regulation of mitotic sister chromatid segregation (GO:0033047)	59	12	0.67	+	18.02	5.73e-08
Chicken_Ileum_2.2_12H	Up	sister chromatid segregation (GO:0000819)	189	37	2.13	+	17.35	8.21e-30
Chicken_Ileum_2.2_12H	Up	chromosome condensation (GO:0030261)	32	6	0.36	+	16.62	0.0184
Chicken_Ileum_2.2_12H	Up	mitotic spindle organization (GO:0007052)	70	13	0.79	+	16.46	2.3e-08
Chicken_Ileum_2.2_12H	Up	ATP-dependent chromatin remodeling (GO:0043044)	65	12	0.73	+	16.36	1.73e-07
Chicken_Ileum_2.2_12H	Up	actin-myosin filament sliding (GO:0033275)	38	7	0.43	+	16.32	0.00289
Chicken_Ileum_2.2_12H	Up	muscle filament sliding (GO:0030049)	38	7	0.43	+	16.32	0.00289
Chicken_Ileum_2.2_12H	Up	negative regulation of nuclear division (GO:0051784)	49	9	0.55	+	16.28	6.09e-05
Chicken_Ileum_2.2_12H	Up	mitotic sister chromatid segregation (GO:0000070)	101	18	1.14	+	15.79	2.69e-12
Chicken_Ileum_2.2_12H	Up	mitotic spindle assembly (GO:0090307)	40	7	0.45	+	15.51	0.00406
Chicken_Ileum_2.2_12H	Up	regulation of sister chromatid segregation (GO:0033045)	70	12	0.79	+	15.19	4e-07
Chicken_Ileum_2.2_12H	Up	mitotic nuclear division (GO:0140014)	136	23	1.53	+	14.99	5.54e-16
Chicken_Ileum_2.2_12H	Up	microtubule cytoskeleton organization involved in mitosis (GO:1902850)	89	15	1	+	14.94	1.85e-09
Chicken_Ileum_2.2_12H	Up	nuclear chromosome segregation (GO:0098813)	260	42	2.93	+	14.31	5.15e-31
Chicken_Ileum_2.2_12H	Up	chromosome segregation (GO:0007059)	302	48	3.41	+	14.08	1.04e-35
Chicken_Ileum_2.2_12H	Up	metaphase plate congression (GO:0051310)	51	8	0.58	+	13.9	0.00139
Chicken_Ileum_2.2_12H	Up	cytokinesis (GO:0000910)	91	14	1.03	+	13.63	3.92e-08
Chicken_Ileum_2.2_12H	Up	regulation of mitotic nuclear division (GO:0007088)	154	23	1.74	+	13.23	8.1e-15
Chicken_Ileum_2.2_12H	Up	establishment of chromosome localization (GO:0051303)	72	10	0.81	+	12.31	0.000121
Chicken_Ileum_2.2_12H	Up	positive regulation of mitotic nuclear division (GO:0045840)	51	7	0.58	+	12.16	0.02
Chicken_Ileum_2.2_12H	Up	chromosome localization (GO:0050000)	73	10	0.82	+	12.14	0.000137
Chicken_Ileum_2.2_12H	Up	regulation of centrosome cycle (GO:0046605)	52	7	0.59	+	11.93	0.0227
Chicken_Ileum_2.2_12H	Up	spindle organization (GO:0007051)	127	17	1.43	+	11.86	1.73e-09
Chicken_Ileum_2.2_12H	Up	regulation of nuclear division (GO:0051783)	180	24	2.03	+	11.82	1.74e-14
Chicken_Ileum_2.2_12H	Up	spindle assembly (GO:0051225)	75	10	0.85	+	11.82	0.000177
Chicken_Ileum_2.2_12H	Up	nuclear division (GO:0000280)	275	36	3.1	+	11.6	5.43e-23
Chicken_Ileum_2.2_12H	Up	protein localization to chromosome (GO:0034502)	55	7	0.62	+	11.28	0.0327
Chicken_Ileum_2.2_12H	Up	cell division (GO:0051301)	488	61	5.51	+	11.08	9.46e-41
Chicken_Ileum_2.2_12H	Up	centrosome cycle (GO:0007098)	81	10	0.91	+	10.94	0.00036
Chicken_Ileum_2.2_12H	Up	organelle fission (GO:0048285)	305	37	3.44	+	10.75	1.36e-22
Chicken_Ileum_2.2_12H	Up	meiotic nuclear division (GO:0140013)	152	17	1.72	+	9.91	2.87e-08
Chicken_Ileum_2.2_12H	Up	anaphase-promoting complex-dependent catabolic process (GO:0031145)	81	9	0.91	+	9.85	0.00411
Chicken_Ileum_2.2_12H	Up	nucleosome assembly (GO:0006334)	118	13	1.33	+	9.76	1.27e-05
Chicken_Ileum_2.2_12H	Up	microtubule organizing center organization (GO:0031023)	91	10	1.03	+	9.74	0.00104
Chicken_Ileum_2.2_12H	Up	regulation of microtubule cytoskeleton organization (GO:0070507)	147	16	1.66	+	9.65	1.88e-07
Chicken_Ileum_2.2_12H	Up	DNA packaging (GO:0006323)	177	19	2	+	9.51	3e-09
Chicken_Ileum_2.2_12H	Up	meiotic cell cycle process (GO:1903046)	163	17	1.84	+	9.24	8.44e-08
Chicken_Ileum_2.2_12H	Up	positive regulation of mitotic cell cycle (GO:0045931)	135	14	1.52	+	9.19	6.35e-06
Chicken_Ileum_2.2_12H	Up	G2/M transition of mitotic cell cycle (GO:0000086)	136	14	1.53	+	9.12	6.97e-06
Chicken_Ileum_2.2_12H	Up	cell cycle checkpoint (GO:0000075)	205	21	2.31	+	9.08	4e-10
Chicken_Ileum_2.2_12H	Up	cell cycle G2/M phase transition (GO:0044839)	138	14	1.56	+	8.99	8.38e-06
Chicken_Ileum_2.2_12H	Up	meiotic chromosome segregation (GO:0045132)	90	9	1.02	+	8.86	0.00972
Chicken_Ileum_2.2_12H	Up	mitotic cell cycle checkpoint (GO:0007093)	152	15	1.72	+	8.75	3.03e-06
Chicken_Ileum_2.2_12H	Up	chromatin assembly (GO:0031497)	134	13	1.51	+	8.6	5.67e-05
Chicken_Ileum_2.2_12H	Up	meiotic cell cycle (GO:0051321)	217	21	2.45	+	8.58	1.17e-09
Chicken_Ileum_2.2_12H	Up	mitotic cell cycle process (GO:1903047)	639	60	7.21	+	8.32	4.02e-33
Chicken_Ileum_2.2_12H	Up	mitotic cell cycle (GO:0000278)	697	65	7.87	+	8.26	3.51e-36
Chicken_Ileum_2.2_12H	Up	meiosis I (GO:0007127)	108	10	1.22	+	8.21	0.0049
Chicken_Ileum_2.2_12H	Up	regulation of microtubule-based process (GO:0032886)	173	16	1.95	+	8.2	1.96e-06
Chicken_Ileum_2.2_12H	Up	cell cycle phase transition (GO:0044770)	271	25	3.06	+	8.17	1.46e-11
Chicken_Ileum_2.2_12H	Up	DNA conformation change (GO:0071103)	261	24	2.95	+	8.15	5.88e-11
Chicken_Ileum_2.2_12H	Up	mitotic cell cycle phase transition (GO:0044772)	263	24	2.97	+	8.09	6.93e-11
Chicken_Ileum_2.2_12H	Up	negative regulation of chromosome organization (GO:2001251)	113	10	1.28	+	7.84	0.00734
Chicken_Ileum_2.2_12H	Up	nucleosome organization (GO:0034728)	147	13	1.66	+	7.84	0.000166
Chicken_Ileum_2.2_12H	Up	protein-DNA complex assembly (GO:0065004)	195	17	2.2	+	7.73	1.29e-06
Chicken_Ileum_2.2_12H	Up	positive regulation of cell cycle process (GO:0090068)	267	23	3.01	+	7.63	8.38e-10
Chicken_Ileum_2.2_12H	Up	chromatin remodeling (GO:0006338)	151	13	1.7	+	7.63	0.000226
Chicken_Ileum_2.2_12H	Up	chromatin assembly or disassembly (GO:0006333)	154	13	1.74	+	7.48	0.000284
Chicken_Ileum_2.2_12H	Up	positive regulation of cell cycle (GO:0045787)	363	29	4.1	+	7.08	2.84e-12
Chicken_Ileum_2.2_12H	Up	regulation of cell cycle G2/M phase transition (GO:1902749)	203	16	2.29	+	6.98	1.88e-05
Chicken_Ileum_2.2_12H	Up	microtubule cytoskeleton organization (GO:0000226)	383	30	4.32	+	6.94	1.42e-12
Chicken_Ileum_2.2_12H	Up	regulation of G2/M transition of mitotic cell cycle (GO:0010389)	192	15	2.17	+	6.92	6.79e-05
Chicken_Ileum_2.2_12H	Up	cell cycle process (GO:0022402)	1025	80	11.57	+	6.92	1.57e-40
Chicken_Ileum_2.2_12H	Up	protein-DNA complex subunit organization (GO:0071824)	226	17	2.55	+	6.67	1.17e-05
Chicken_Ileum_2.2_12H	Up	DNA replication (GO:0006260)	213	16	2.4	+	6.66	3.68e-05
Chicken_Ileum_2.2_12H	Up	regulation of cell cycle phase transition (GO:1901987)	428	32	4.83	+	6.63	4.73e-13
Chicken_Ileum_2.2_12H	Up	regulation of cell division (GO:0051302)	134	10	1.51	+	6.61	0.0329
Chicken_Ileum_2.2_12H	Up	regulation of mitotic cell cycle phase transition (GO:1901990)	403	30	4.55	+	6.6	5.38e-12
Chicken_Ileum_2.2_12H	Up	regulation of cell cycle process (GO:0010564)	666	47	7.52	+	6.25	9.29e-20
Chicken_Ileum_2.2_12H	Up	regulation of mitotic cell cycle (GO:0007346)	640	45	7.22	+	6.23	1.09e-18
Chicken_Ileum_2.2_12H	Up	cell cycle (GO:0007049)	1355	93	15.29	+	6.08	6.01e-44
Chicken_Ileum_2.2_12H	Up	regulation of chromosome organization (GO:0033044)	306	20	3.45	+	5.79	4.39e-06
Chicken_Ileum_2.2_12H	Up	microtubule-based process (GO:0007017)	574	35	6.48	+	5.4	6.53e-12
Chicken_Ileum_2.2_12H	Up	negative regulation of mitotic cell cycle (GO:0045930)	282	17	3.18	+	5.34	0.000289
Chicken_Ileum_2.2_12H	Up	negative regulation of mitotic cell cycle phase transition (GO:1901991)	203	12	2.29	+	5.24	0.0381
Chicken_Ileum_2.2_12H	Up	regulation of cell cycle (GO:0051726)	1122	61	12.66	+	4.82	4.76e-21
Chicken_Ileum_2.2_12H	Up	negative regulation of cell cycle process (GO:0010948)	277	15	3.13	+	4.8	0.00714
Chicken_Ileum_2.2_12H	Up	chromosome organization (GO:0051276)	1028	55	11.6	+	4.74	3.4e-18
Chicken_Ileum_2.2_12H	Up	negative regulation of organelle organization (GO:0010639)	325	16	3.67	+	4.36	0.0105
Chicken_Ileum_2.2_12H	Up	negative regulation of cell cycle (GO:0045786)	540	25	6.09	+	4.1	3.18e-05
Chicken_Ileum_2.2_12H	Up	regulation of cytoskeleton organization (GO:0051493)	450	20	5.08	+	3.94	0.00236
Chicken_Ileum_2.2_12H	Up	cytoskeleton organization (GO:0007010)	952	38	10.74	+	3.54	1.4e-07
Chicken_Ileum_2.2_12H	Up	DNA metabolic process (GO:0006259)	785	31	8.86	+	3.5	1.63e-05
Chicken_Ileum_2.2_12H	Up	organelle localization (GO:0051640)	588	23	6.64	+	3.47	0.00271
Chicken_Ileum_2.2_12H	Up	cell proliferation (GO:0008283)	680	24	7.67	+	3.13	0.00905
Chicken_Ileum_2.2_12H	Up	regulation of organelle organization (GO:0033043)	1202	42	13.56	+	3.1	6.54e-07
Chicken_Ileum_2.2_12H	Up	organelle assembly (GO:0070925)	674	23	7.61	+	3.02	0.0267
Chicken_Ileum_2.2_12H	Up	regulation of proteolysis (GO:0030162)	836	26	9.43	+	2.76	0.0314
Chicken_Ileum_2.2_12H	Up	reproductive process (GO:0022414)	1359	37	15.34	+	2.41	0.00576
Chicken_Ileum_2.2_12H	Up	reproduction (GO:0000003)	1362	37	15.37	+	2.41	0.00607
Chicken_Ileum_2.2_12H	Up	organelle organization (GO:0006996)	3129	84	35.31	+	2.38	3.74e-11
Chicken_Ileum_2.2_12H	Up	regulation of cellular component organization (GO:0051128)	2313	57	26.1	+	2.18	9.39e-05
Chicken_Ileum_2.2_12H	Up	regulation of catalytic activity (GO:0050790)	2498	53	28.19	+	1.88	0.0367
Chicken_Ileum_2.2_12H	Up	regulation of molecular function (GO:0065009)	3096	62	34.94	+	1.77	0.0292
Chicken_Ileum_2.2_12H	Up	cellular component organization (GO:0016043)	5261	104	59.37	+	1.75	1.9e-06
Chicken_Ileum_2.2_12H	Up	cellular component organization or biogenesis (GO:0071840)	5484	104	61.88	+	1.68	2.23e-05
Chicken_Ileum_2.2_12H	Up	negative regulation of cellular process (GO:0048523)	4365	79	49.26	+	1.6	0.0408
Chicken_Ileum_2.2_12H	Up	positive regulation of cellular process (GO:0048522)	4905	88	55.35	+	1.59	0.0117
Chicken_Ileum_2.2_12H	Up	positive regulation of biological process (GO:0048518)	5515	97	62.23	+	1.56	0.00559
Chicken_Ileum_2.2_12H	Up	regulation of biological process (GO:0050789)	11269	168	127.17	+	1.32	0.000375
Chicken_Ileum_2.2_12H	Up	biological regulation (GO:0065007)	11877	177	134.03	+	1.32	4.47e-05
Chicken_Ileum_2.2_12H	Up	regulation of cellular process (GO:0050794)	10625	156	119.9	+	1.3	0.0133
Chicken_Ileum_2.2_12H	Up	cellular process (GO:0009987)	14970	208	168.93	+	1.23	9.17e-06
Chicken_Ileum_2.2_12H	Up	biological_process (GO:0008150)	17357	228	195.87	+	1.16	1.12e-06
Chicken_Ileum_2.2_12H	Up	Unclassified (UNCLASSIFIED)	3645	9	41.13	-	0.22	0
Chicken_Ileum_2.2_12H	Down	cholesterol metabolic process (GO:0008203)	111	8	0.43	+	18.46	0.000132
Chicken_Ileum_2.2_12H	Down	sterol metabolic process (GO:0016125)	129	9	0.5	+	17.87	2.09e-05
Chicken_Ileum_2.2_12H	Down	secondary alcohol metabolic process (GO:1902652)	116	8	0.45	+	17.66	0.000185
Chicken_Ileum_2.2_12H	Down	isoprenoid metabolic process (GO:0006720)	126	7	0.49	+	14.23	0.00617
Chicken_Ileum_2.2_12H	Down	steroid metabolic process (GO:0008202)	250	11	0.98	+	11.27	3.77e-05
Chicken_Ileum_2.2_12H	Down	response to nutrient (GO:0007584)	172	7	0.67	+	10.42	0.0472
Chicken_Ileum_2.2_12H	Down	alcohol metabolic process (GO:0006066)	270	9	1.05	+	8.54	0.0104
Chicken_Ileum_2.2_12H	Down	regulation of lipid metabolic process (GO:0019216)	363	11	1.42	+	7.76	0.0016
Chicken_Ileum_2.2_12H	Down	organic hydroxy compound metabolic process (GO:1901615)	414	12	1.62	+	7.42	0.000682
Chicken_Ileum_2.2_12H	Down	glycerolipid metabolic process (GO:0046486)	416	10	1.62	+	6.16	0.0466
Chicken_Ileum_2.2_12H	Down	cellular lipid metabolic process (GO:0044255)	975	17	3.81	+	4.47	0.00166
Chicken_Ileum_2.2_12H	Down	lipid metabolic process (GO:0006629)	1218	21	4.76	+	4.42	5.32e-05
Chicken_Ileum_2.2_12H	Down	small molecule metabolic process (GO:0044281)	1810	25	7.07	+	3.54	0.000117
Chicken_Ileum_2.2_12H	Down	Unclassified (UNCLASSIFIED)	3645	7	14.23	-	0.49	0
Chicken_Ileum_2.2_24H	Up	mitotic DNA replication (GO:1902969)	7	6	0.18	+	33.21	0.000346
Chicken_Ileum_2.2_24H	Up	kinetochore assembly (GO:0051382)	11	9	0.28	+	31.7	2.06e-07
Chicken_Ileum_2.2_24H	Up	kinetochore organization (GO:0051383)	15	12	0.39	+	31	1.27e-10
Chicken_Ileum_2.2_24H	Up	CENP-A containing nucleosome assembly (GO:0034080)	29	19	0.75	+	25.39	1.05e-16
Chicken_Ileum_2.2_24H	Up	CENP-A containing chromatin organization (GO:0061641)	29	19	0.75	+	25.39	1.05e-16
Chicken_Ileum_2.2_24H	Up	centromere complex assembly (GO:0034508)	36	23	0.93	+	24.76	1.63e-20
Chicken_Ileum_2.2_24H	Up	microtubule depolymerization (GO:0007019)	11	7	0.28	+	24.66	0.000191
Chicken_Ileum_2.2_24H	Up	pyrimidine deoxyribonucleotide biosynthetic process (GO:0009221)	8	5	0.21	+	24.22	0.0223
Chicken_Ileum_2.2_24H	Up	chromatin remodeling at centromere (GO:0031055)	32	20	0.83	+	24.22	2.53e-17
Chicken_Ileum_2.2_24H	Up	protein localization to kinetochore (GO:0034501)	13	8	0.34	+	23.85	2.42e-05
Chicken_Ileum_2.2_24H	Up	protein localization to chromosome, centromeric region (GO:0071459)	16	9	0.41	+	21.8	5.37e-06
Chicken_Ileum_2.2_24H	Up	attachment of mitotic spindle microtubules to kinetochore (GO:0051315)	9	5	0.23	+	21.53	0.0393
Chicken_Ileum_2.2_24H	Up	DNA replication-independent nucleosome assembly (GO:0006336)	39	20	1.01	+	19.87	1.12e-15
Chicken_Ileum_2.2_24H	Up	DNA replication-independent nucleosome organization (GO:0034724)	40	20	1.03	+	19.37	1.82e-15
Chicken_Ileum_2.2_24H	Up	deoxyribonucleotide biosynthetic process (GO:0009263)	14	7	0.36	+	19.37	0.000966
Chicken_Ileum_2.2_24H	Up	histone exchange (GO:0043486)	44	20	1.14	+	17.61	1.11e-14
Chicken_Ileum_2.2_24H	Up	spindle assembly checkpoint (GO:0071173)	19	8	0.49	+	16.32	0.000441
Chicken_Ileum_2.2_24H	Up	DNA replication initiation (GO:0006270)	37	15	0.95	+	15.71	1.13e-09
Chicken_Ileum_2.2_24H	Up	mitotic chromosome condensation (GO:0007076)	15	6	0.39	+	15.5	0.0282
Chicken_Ileum_2.2_24H	Up	nuclear DNA replication (GO:0033260)	38	15	0.98	+	15.3	1.65e-09
Chicken_Ileum_2.2_24H	Up	mitotic spindle assembly checkpoint (GO:0007094)	18	7	0.46	+	15.07	0.00513
Chicken_Ileum_2.2_24H	Up	DNA strand elongation involved in DNA replication (GO:0006271)	18	7	0.46	+	15.07	0.00513
Chicken_Ileum_2.2_24H	Up	cell cycle DNA replication (GO:0044786)	39	15	1.01	+	14.9	2.38e-09
Chicken_Ileum_2.2_24H	Up	spindle checkpoint (GO:0031577)	24	9	0.62	+	14.53	0.000172
Chicken_Ileum_2.2_24H	Up	mitotic spindle checkpoint (GO:0071174)	20	7	0.52	+	13.56	0.0103
Chicken_Ileum_2.2_24H	Up	mitotic cytokinesis (GO:0000281)	38	13	0.98	+	13.26	3.82e-07
Chicken_Ileum_2.2_24H	Up	negative regulation of mitotic metaphase/anaphase transition (GO:0045841)	21	7	0.54	+	12.92	0.0141
Chicken_Ileum_2.2_24H	Up	negative regulation of mitotic sister chromatid separation (GO:2000816)	24	8	0.62	+	12.92	0.00255
Chicken_Ileum_2.2_24H	Up	negative regulation of sister chromatid segregation (GO:0033046)	28	9	0.72	+	12.46	0.000629
Chicken_Ileum_2.2_24H	Up	negative regulation of chromosome separation (GO:1905819)	25	8	0.65	+	12.4	0.00346
Chicken_Ileum_2.2_24H	Up	negative regulation of metaphase/anaphase transition of cell cycle (GO:1902100)	22	7	0.57	+	12.33	0.0191
Chicken_Ileum_2.2_24H	Up	sister chromatid cohesion (GO:0007062)	121	38	3.12	+	12.17	1.59e-24
Chicken_Ileum_2.2_24H	Up	regulation of mitotic sister chromatid separation (GO:0010965)	51	16	1.32	+	12.16	8.02e-09
Chicken_Ileum_2.2_24H	Up	negative regulation of chromosome segregation (GO:0051985)	29	9	0.75	+	12.03	0.000843
Chicken_Ileum_2.2_24H	Up	negative regulation of mitotic sister chromatid segregation (GO:0033048)	26	8	0.67	+	11.92	0.00463
Chicken_Ileum_2.2_24H	Up	ATP-dependent chromatin remodeling (GO:0043044)	65	20	1.68	+	11.92	1.66e-11
Chicken_Ileum_2.2_24H	Up	DNA strand elongation (GO:0022616)	23	7	0.59	+	11.79	0.0256
Chicken_Ileum_2.2_24H	Up	regulation of mitotic metaphase/anaphase transition (GO:0030071)	46	14	1.19	+	11.79	3.13e-07
Chicken_Ileum_2.2_24H	Up	regulation of chromosome separation (GO:1905818)	53	16	1.37	+	11.7	1.42e-08
Chicken_Ileum_2.2_24H	Up	sister chromatid segregation (GO:0000819)	189	57	4.88	+	11.69	2.28e-37
Chicken_Ileum_2.2_24H	Up	regulation of metaphase/anaphase transition of cell cycle (GO:1902099)	47	14	1.21	+	11.54	4.13e-07
Chicken_Ileum_2.2_24H	Up	mitotic sister chromatid segregation (GO:0000070)	101	30	2.61	+	11.51	4e-18
Chicken_Ileum_2.2_24H	Up	regulation of chromosome segregation (GO:0051983)	91	26	2.35	+	11.07	5.87e-15
Chicken_Ileum_2.2_24H	Up	replication fork processing (GO:0031297)	28	8	0.72	+	11.07	0.00801
Chicken_Ileum_2.2_24H	Up	regulation of transcription involved in G1/S transition of mitotic cell cycle (GO:0000083)	28	8	0.72	+	11.07	0.00801
Chicken_Ileum_2.2_24H	Up	chromosome condensation (GO:0030261)	32	9	0.83	+	10.9	0.00191
Chicken_Ileum_2.2_24H	Up	telomere maintenance via semi-conservative replication (GO:0032201)	25	7	0.65	+	10.85	0.0438
Chicken_Ileum_2.2_24H	Up	DNA-dependent DNA replication (GO:0006261)	115	32	2.97	+	10.78	1.12e-18
Chicken_Ileum_2.2_24H	Up	negative regulation of mitotic nuclear division (GO:0045839)	36	10	0.93	+	10.76	0.000457
Chicken_Ileum_2.2_24H	Up	regulation of mitotic sister chromatid segregation (GO:0033047)	59	16	1.52	+	10.51	6.84e-08
Chicken_Ileum_2.2_24H	Up	cytoskeleton-dependent cytokinesis (GO:0061640)	48	13	1.24	+	10.49	6.3e-06
Chicken_Ileum_2.2_24H	Up	interstrand cross-link repair (GO:0036297)	49	13	1.26	+	10.28	8.05e-06
Chicken_Ileum_2.2_24H	Up	mitotic nuclear division (GO:0140014)	136	36	3.51	+	10.26	1.23e-20
Chicken_Ileum_2.2_24H	Up	nuclear chromosome segregation (GO:0098813)	260	67	6.71	+	9.99	2.42e-40
Chicken_Ileum_2.2_24H	Up	regulation of sister chromatid segregation (GO:0033045)	70	18	1.81	+	9.96	8.11e-09
Chicken_Ileum_2.2_24H	Up	regulation of DNA-dependent DNA replication (GO:0090329)	47	12	1.21	+	9.89	5.4e-05
Chicken_Ileum_2.2_24H	Up	DNA-dependent DNA replication maintenance of fidelity (GO:0045005)	32	8	0.83	+	9.69	0.0213
Chicken_Ileum_2.2_24H	Up	chromosome segregation (GO:0007059)	302	74	7.79	+	9.49	1.71e-43
Chicken_Ileum_2.2_24H	Up	establishment of chromosome localization (GO:0051303)	72	17	1.86	+	9.15	1.29e-07
Chicken_Ileum_2.2_24H	Up	DNA replication (GO:0006260)	213	50	5.5	+	9.1	2.05e-27
Chicken_Ileum_2.2_24H	Up	chromosome localization (GO:0050000)	73	17	1.88	+	9.02	1.59e-07
Chicken_Ileum_2.2_24H	Up	microtubule cytoskeleton organization involved in mitosis (GO:1902850)	89	20	2.3	+	8.71	5.04e-09
Chicken_Ileum_2.2_24H	Up	negative regulation of nuclear division (GO:0051784)	49	11	1.26	+	8.7	0.000829
Chicken_Ileum_2.2_24H	Up	centrosome cycle (GO:0007098)	81	18	2.09	+	8.61	8.66e-08
Chicken_Ileum_2.2_24H	Up	microtubule polymerization or depolymerization (GO:0031109)	41	9	1.06	+	8.51	0.0145
Chicken_Ileum_2.2_24H	Up	mitotic spindle organization (GO:0007052)	70	15	1.81	+	8.3	7.44e-06
Chicken_Ileum_2.2_24H	Up	meiotic chromosome segregation (GO:0045132)	90	19	2.32	+	8.18	5.5e-08
Chicken_Ileum_2.2_24H	Up	cytokinesis (GO:0000910)	91	19	2.35	+	8.09	6.63e-08
Chicken_Ileum_2.2_24H	Up	nuclear division (GO:0000280)	275	57	7.1	+	8.03	6.12e-29
Chicken_Ileum_2.2_24H	Up	regulation of mitotic nuclear division (GO:0007088)	154	31	3.97	+	7.8	4.34e-14
Chicken_Ileum_2.2_24H	Up	protein localization to chromosome (GO:0034502)	55	11	1.42	+	7.75	0.00257
Chicken_Ileum_2.2_24H	Up	chromosome organization involved in meiotic cell cycle (GO:0070192)	70	14	1.81	+	7.75	6.38e-05
Chicken_Ileum_2.2_24H	Up	microtubule organizing center organization (GO:0031023)	91	18	2.35	+	7.66	5.56e-07
Chicken_Ileum_2.2_24H	Up	metaphase plate congression (GO:0051310)	51	10	1.32	+	7.6	0.0106
Chicken_Ileum_2.2_24H	Up	nucleosome assembly (GO:0006334)	118	23	3.05	+	7.55	1.68e-09
Chicken_Ileum_2.2_24H	Up	organelle fission (GO:0048285)	305	59	7.87	+	7.5	1.67e-28
Chicken_Ileum_2.2_24H	Up	meiotic nuclear division (GO:0140013)	152	29	3.92	+	7.39	2.04e-12
Chicken_Ileum_2.2_24H	Up	mitotic cell cycle phase transition (GO:0044772)	263	50	6.79	+	7.37	2.44e-23
Chicken_Ileum_2.2_24H	Up	cell cycle G1/S phase transition (GO:0044843)	122	23	3.15	+	7.31	3.29e-09
Chicken_Ileum_2.2_24H	Up	cell cycle phase transition (GO:0044770)	271	51	6.99	+	7.29	1.14e-23
Chicken_Ileum_2.2_24H	Up	DNA duplex unwinding (GO:0032508)	75	14	1.94	+	7.23	0.000149
Chicken_Ileum_2.2_24H	Up	spindle assembly (GO:0051225)	75	14	1.94	+	7.23	0.000149
Chicken_Ileum_2.2_24H	Up	cell division (GO:0051301)	488	91	12.59	+	7.23	7.69e-45
Chicken_Ileum_2.2_24H	Up	DNA packaging (GO:0006323)	177	33	4.57	+	7.22	3.33e-14
Chicken_Ileum_2.2_24H	Up	meiotic cell cycle process (GO:1903046)	163	30	4.21	+	7.13	1.59e-12
Chicken_Ileum_2.2_24H	Up	regulation of nuclear division (GO:0051783)	180	33	4.65	+	7.1	5.4e-14
Chicken_Ileum_2.2_24H	Up	G1/S transition of mitotic cell cycle (GO:0000082)	121	22	3.12	+	7.05	2.14e-08
Chicken_Ileum_2.2_24H	Up	spindle organization (GO:0007051)	127	23	3.28	+	7.02	7.37e-09
Chicken_Ileum_2.2_24H	Up	chromatin assembly (GO:0031497)	134	24	3.46	+	6.94	2.96e-09
Chicken_Ileum_2.2_24H	Up	homologous chromosome segregation (GO:0045143)	62	11	1.6	+	6.87	0.00818
Chicken_Ileum_2.2_24H	Up	DNA geometric change (GO:0032392)	85	15	2.19	+	6.84	9.64e-05
Chicken_Ileum_2.2_24H	Up	DNA conformation change (GO:0071103)	261	46	6.74	+	6.83	6.51e-20
Chicken_Ileum_2.2_24H	Up	meiosis I (GO:0007127)	108	19	2.79	+	6.82	1.15e-06
Chicken_Ileum_2.2_24H	Up	DNA synthesis involved in DNA repair (GO:0000731)	75	13	1.94	+	6.72	0.00111
Chicken_Ileum_2.2_24H	Up	regulation of cytokinesis (GO:0032465)	64	11	1.65	+	6.66	0.0111
Chicken_Ileum_2.2_24H	Up	mitotic cell cycle (GO:0000278)	697	119	17.99	+	6.62	1.99e-56
Chicken_Ileum_2.2_24H	Up	mitotic cell cycle process (GO:1903047)	639	109	16.49	+	6.61	4.3e-51
Chicken_Ileum_2.2_24H	Up	protein-DNA complex assembly (GO:0065004)	195	33	5.03	+	6.56	5.32e-13
Chicken_Ileum_2.2_24H	Up	G2/M transition of mitotic cell cycle (GO:0000086)	136	23	3.51	+	6.55	2.88e-08
Chicken_Ileum_2.2_24H	Up	cell cycle G2/M phase transition (GO:0044839)	138	23	3.56	+	6.46	3.84e-08
Chicken_Ileum_2.2_24H	Up	recombinational repair (GO:0000725)	86	14	2.22	+	6.31	0.000784
Chicken_Ileum_2.2_24H	Up	positive regulation of cell cycle phase transition (GO:1901989)	75	12	1.94	+	6.2	0.0077
Chicken_Ileum_2.2_24H	Up	meiotic cell cycle (GO:0051321)	217	34	5.6	+	6.07	1.67e-12
Chicken_Ileum_2.2_24H	Up	nucleosome organization (GO:0034728)	147	23	3.79	+	6.06	1.33e-07
Chicken_Ileum_2.2_24H	Up	chromatin assembly or disassembly (GO:0006333)	154	24	3.97	+	6.04	5.19e-08
Chicken_Ileum_2.2_24H	Up	double-strand break repair via homologous recombination (GO:0000724)	85	13	2.19	+	5.93	0.00449
Chicken_Ileum_2.2_24H	Up	chromatin remodeling (GO:0006338)	151	23	3.9	+	5.9	2.24e-07
Chicken_Ileum_2.2_24H	Up	mitotic cell cycle checkpoint (GO:0007093)	152	23	3.92	+	5.86	2.54e-07
Chicken_Ileum_2.2_24H	Up	cell cycle checkpoint (GO:0000075)	205	31	5.29	+	5.86	9.23e-11
Chicken_Ileum_2.2_24H	Up	positive regulation of mitotic cell cycle (GO:0045931)	135	20	3.48	+	5.74	7.07e-06
Chicken_Ileum_2.2_24H	Up	cell cycle process (GO:0022402)	1025	150	26.45	+	5.67	1.5e-64
Chicken_Ileum_2.2_24H	Up	DNA biosynthetic process (GO:0071897)	130	19	3.35	+	5.66	2.32e-05
Chicken_Ileum_2.2_24H	Up	telomere maintenance (GO:0000723)	89	13	2.3	+	5.66	0.00744
Chicken_Ileum_2.2_24H	Up	protein-DNA complex subunit organization (GO:0071824)	226	33	5.83	+	5.66	3.33e-11
Chicken_Ileum_2.2_24H	Up	regulation of DNA replication (GO:0006275)	118	17	3.05	+	5.58	0.000194
Chicken_Ileum_2.2_24H	Up	telomere organization (GO:0032200)	92	13	2.37	+	5.48	0.0107
Chicken_Ileum_2.2_24H	Up	positive regulation of cell cycle process (GO:0090068)	267	37	6.89	+	5.37	3.47e-12
Chicken_Ileum_2.2_24H	Up	regulation of microtubule cytoskeleton organization (GO:0070507)	147	20	3.79	+	5.27	2.92e-05
Chicken_Ileum_2.2_24H	Up	ciliary basal body-plasma membrane docking (GO:0097711)	96	13	2.48	+	5.25	0.0169
Chicken_Ileum_2.2_24H	Up	regulation of G2/M transition of mitotic cell cycle (GO:0010389)	192	26	4.95	+	5.25	1.45e-07
Chicken_Ileum_2.2_24H	Up	regulation of cell cycle G2/M phase transition (GO:1902749)	203	27	5.24	+	5.15	8.78e-08
Chicken_Ileum_2.2_24H	Up	DNA integrity checkpoint (GO:0031570)	155	20	4	+	5	6.98e-05
Chicken_Ileum_2.2_24H	Up	cell cycle (GO:0007049)	1355	174	34.97	+	4.98	3.4e-68
Chicken_Ileum_2.2_24H	Up	regulation of cell division (GO:0051302)	134	17	3.46	+	4.92	0.00116
Chicken_Ileum_2.2_24H	Up	regulation of mitotic cell cycle phase transition (GO:1901990)	403	49	10.4	+	4.71	9.08e-15
Chicken_Ileum_2.2_24H	Up	positive regulation of cell cycle (GO:0045787)	363	44	9.37	+	4.7	6.39e-13
Chicken_Ileum_2.2_24H	Up	microtubule cytoskeleton organization (GO:0000226)	383	46	9.88	+	4.65	1.73e-13
Chicken_Ileum_2.2_24H	Up	regulation of cell cycle phase transition (GO:1901987)	428	51	11.05	+	4.62	3.94e-15
Chicken_Ileum_2.2_24H	Up	regulation of cell cycle process (GO:0010564)	666	77	17.19	+	4.48	1.02e-23
Chicken_Ileum_2.2_24H	Up	regulation of microtubule-based process (GO:0032886)	173	20	4.46	+	4.48	0.000411
Chicken_Ileum_2.2_24H	Up	DNA recombination (GO:0006310)	210	24	5.42	+	4.43	2.36e-05
Chicken_Ileum_2.2_24H	Up	DNA repair (GO:0006281)	491	55	12.67	+	4.34	2.25e-15
Chicken_Ileum_2.2_24H	Up	DNA metabolic process (GO:0006259)	785	86	20.26	+	4.25	2.38e-25
Chicken_Ileum_2.2_24H	Up	regulation of mitotic cell cycle (GO:0007346)	640	67	16.52	+	4.06	7.03e-18
Chicken_Ileum_2.2_24H	Up	chromosome organization (GO:0051276)	1028	107	26.53	+	4.03	8.5e-31
Chicken_Ileum_2.2_24H	Up	regulation of chromosome organization (GO:0033044)	306	31	7.9	+	3.93	2.09e-06
Chicken_Ileum_2.2_24H	Up	negative regulation of cell cycle process (GO:0010948)	277	28	7.15	+	3.92	1.63e-05
Chicken_Ileum_2.2_24H	Up	negative regulation of mitotic cell cycle phase transition (GO:1901991)	203	20	5.24	+	3.82	0.00496
Chicken_Ileum_2.2_24H	Up	microtubule-based process (GO:0007017)	574	55	14.81	+	3.71	1.76e-12
Chicken_Ileum_2.2_24H	Up	cellular response to DNA damage stimulus (GO:0006974)	738	70	19.05	+	3.68	1.6e-16
Chicken_Ileum_2.2_24H	Up	negative regulation of cell cycle phase transition (GO:1901988)	212	20	5.47	+	3.66	0.00956
Chicken_Ileum_2.2_24H	Up	negative regulation of mitotic cell cycle (GO:0045930)	282	26	7.28	+	3.57	0.000376
Chicken_Ileum_2.2_24H	Up	regulation of cell cycle (GO:0051726)	1122	99	28.96	+	3.42	1.23e-22
Chicken_Ileum_2.2_24H	Up	regulation of DNA metabolic process (GO:0051052)	386	33	9.96	+	3.31	3.54e-05
Chicken_Ileum_2.2_24H	Up	negative regulation of cell cycle (GO:0045786)	540	44	13.94	+	3.16	3.87e-07
Chicken_Ileum_2.2_24H	Up	cell proliferation (GO:0008283)	680	52	17.55	+	2.96	6.11e-08
Chicken_Ileum_2.2_24H	Up	organelle localization (GO:0051640)	588	41	15.17	+	2.7	0.000146
Chicken_Ileum_2.2_24H	Up	positive regulation of cell proliferation (GO:0008284)	859	54	22.17	+	2.44	2.55e-05
Chicken_Ileum_2.2_24H	Up	chromatin organization (GO:0006325)	657	40	16.96	+	2.36	0.00691
Chicken_Ileum_2.2_24H	Up	cytoskeleton organization (GO:0007010)	952	57	24.57	+	2.32	4.99e-05
Chicken_Ileum_2.2_24H	Up	regulation of cytokine production (GO:0001817)	607	36	15.66	+	2.3	0.0438
Chicken_Ileum_2.2_24H	Up	organelle assembly (GO:0070925)	674	39	17.39	+	2.24	0.0313
Chicken_Ileum_2.2_24H	Up	cellular macromolecular complex assembly (GO:0034622)	813	46	20.98	+	2.19	0.00751
Chicken_Ileum_2.2_24H	Up	regulation of organelle organization (GO:0033043)	1202	68	31.02	+	2.19	1.46e-05
Chicken_Ileum_2.2_24H	Up	cellular response to stress (GO:0033554)	1598	89	41.24	+	2.16	6.55e-08
Chicken_Ileum_2.2_24H	Up	reproductive process (GO:0022414)	1359	74	35.07	+	2.11	1.31e-05
Chicken_Ileum_2.2_24H	Up	reproduction (GO:0000003)	1362	74	35.15	+	2.11	1.44e-05
Chicken_Ileum_2.2_24H	Up	organelle organization (GO:0006996)	3129	166	80.75	+	2.06	1.37e-16
Chicken_Ileum_2.2_24H	Up	regulation of cell proliferation (GO:0042127)	1570	82	40.52	+	2.02	1.02e-05
Chicken_Ileum_2.2_24H	Up	response to stress (GO:0006950)	3320	152	85.68	+	1.77	3.57e-09
Chicken_Ileum_2.2_24H	Up	regulation of cellular component organization (GO:0051128)	2313	99	59.69	+	1.66	0.00333
Chicken_Ileum_2.2_24H	Up	cellular component organization (GO:0016043)	5261	223	135.77	+	1.64	1.54e-12
Chicken_Ileum_2.2_24H	Up	cellular component organization or biogenesis (GO:0071840)	5484	224	141.53	+	1.58	8.95e-11
Chicken_Ileum_2.2_24H	Up	positive regulation of cellular process (GO:0048522)	4905	199	126.58	+	1.57	1.73e-08
Chicken_Ileum_2.2_24H	Up	cellular response to chemical stimulus (GO:0070887)	2557	103	65.99	+	1.56	0.029
Chicken_Ileum_2.2_24H	Up	regulation of signal transduction (GO:0009966)	2833	114	73.11	+	1.56	0.00783
Chicken_Ileum_2.2_24H	Up	animal organ development (GO:0048513)	2981	119	76.93	+	1.55	0.00626
Chicken_Ileum_2.2_24H	Up	negative regulation of cellular process (GO:0048523)	4365	173	112.65	+	1.54	7.74e-06
Chicken_Ileum_2.2_24H	Up	positive regulation of macromolecule metabolic process (GO:0010604)	2997	118	77.34	+	1.53	0.014
Chicken_Ileum_2.2_24H	Up	positive regulation of biological process (GO:0048518)	5515	215	142.33	+	1.51	6.21e-08
Chicken_Ileum_2.2_24H	Up	positive regulation of nitrogen compound metabolic process (GO:0051173)	2912	113	75.15	+	1.5	0.0488
Chicken_Ileum_2.2_24H	Up	regulation of response to stimulus (GO:0048583)	3816	148	98.48	+	1.5	0.000935
Chicken_Ileum_2.2_24H	Up	negative regulation of biological process (GO:0048519)	4854	186	125.27	+	1.48	1.89e-05
Chicken_Ileum_2.2_24H	Up	positive regulation of metabolic process (GO:0009893)	3234	123	83.46	+	1.47	0.044
Chicken_Ileum_2.2_24H	Up	multicellular organism development (GO:0007275)	4776	172	123.25	+	1.4	0.00824
Chicken_Ileum_2.2_24H	Up	cellular response to stimulus (GO:0051716)	6332	228	163.41	+	1.4	2.43e-05
Chicken_Ileum_2.2_24H	Up	anatomical structure development (GO:0048856)	5122	183	132.18	+	1.38	0.00504
Chicken_Ileum_2.2_24H	Up	developmental process (GO:0032502)	5487	191	141.6	+	1.35	0.0151
Chicken_Ileum_2.2_24H	Up	response to stimulus (GO:0050896)	7971	277	205.71	+	1.35	2.93e-06
Chicken_Ileum_2.2_24H	Up	regulation of cellular process (GO:0050794)	10625	341	274.2	+	1.24	4.33e-05
Chicken_Ileum_2.2_24H	Up	regulation of biological process (GO:0050789)	11269	359	290.82	+	1.23	1.6e-05
Chicken_Ileum_2.2_24H	Up	biological regulation (GO:0065007)	11877	377	306.51	+	1.23	2.91e-06
Chicken_Ileum_2.2_24H	Up	cellular process (GO:0009987)	14970	458	386.33	+	1.19	3.35e-09
Chicken_Ileum_2.2_24H	Up	biological_process (GO:0008150)	17357	507	447.93	+	1.13	5.02e-10
Chicken_Ileum_2.2_24H	Up	Unclassified (UNCLASSIFIED)	3645	35	94.07	-	0.37	0
Chicken_Ileum_2.2_24H	Down	sulfur compound transport (GO:0072348)	36	9	0.33	+	27.06	7.34e-07
Chicken_Ileum_2.2_24H	Down	cholesterol efflux (GO:0033344)	24	5	0.22	+	22.55	0.0304
Chicken_Ileum_2.2_24H	Down	regulation of digestive system process (GO:0044058)	41	6	0.38	+	15.84	0.0238
Chicken_Ileum_2.2_24H	Down	primary alcohol metabolic process (GO:0034308)	58	7	0.54	+	13.07	0.0123
Chicken_Ileum_2.2_24H	Down	retinoid metabolic process (GO:0001523)	89	9	0.82	+	10.95	0.00166
Chicken_Ileum_2.2_24H	Down	diterpenoid metabolic process (GO:0016101)	96	9	0.89	+	10.15	0.00311
Chicken_Ileum_2.2_24H	Down	terpenoid metabolic process (GO:0006721)	106	9	0.98	+	9.19	0.00702
Chicken_Ileum_2.2_24H	Down	isoprenoid metabolic process (GO:0006720)	126	10	1.16	+	8.59	0.00314
Chicken_Ileum_2.2_24H	Down	monocarboxylic acid transport (GO:0015718)	138	10	1.27	+	7.84	0.00708
Chicken_Ileum_2.2_24H	Down	organic hydroxy compound transport (GO:0015850)	135	9	1.25	+	7.22	0.0492
Chicken_Ileum_2.2_24H	Down	carboxylic acid transport (GO:0046942)	273	17	2.52	+	6.74	8.97e-06
Chicken_Ileum_2.2_24H	Down	inorganic anion transport (GO:0015698)	162	10	1.5	+	6.68	0.0291
Chicken_Ileum_2.2_24H	Down	organic acid transport (GO:0015849)	281	17	2.6	+	6.55	1.37e-05
Chicken_Ileum_2.2_24H	Down	alcohol metabolic process (GO:0006066)	270	16	2.49	+	6.42	5.64e-05
Chicken_Ileum_2.2_24H	Down	anion transmembrane transport (GO:0098656)	257	15	2.37	+	6.32	0.000207
Chicken_Ileum_2.2_24H	Down	organic anion transport (GO:0015711)	418	24	3.86	+	6.22	1.44e-08
Chicken_Ileum_2.2_24H	Down	steroid metabolic process (GO:0008202)	250	13	2.31	+	5.63	0.00658
Chicken_Ileum_2.2_24H	Down	monocarboxylic acid metabolic process (GO:0032787)	482	25	4.45	+	5.62	4.21e-08
Chicken_Ileum_2.2_24H	Down	anion transport (GO:0006820)	540	28	4.99	+	5.61	1.98e-09
Chicken_Ileum_2.2_24H	Down	organic hydroxy compound metabolic process (GO:1901615)	414	21	3.82	+	5.49	3.55e-06
Chicken_Ileum_2.2_24H	Down	lipid localization (GO:0010876)	288	14	2.66	+	5.26	0.00541
Chicken_Ileum_2.2_24H	Down	fatty acid metabolic process (GO:0006631)	296	13	2.73	+	4.75	0.0409
Chicken_Ileum_2.2_24H	Down	glycerolipid metabolic process (GO:0046486)	416	17	3.84	+	4.42	0.00368
Chicken_Ileum_2.2_24H	Down	cellular lipid metabolic process (GO:0044255)	975	36	9.01	+	4	1.15e-08
Chicken_Ileum_2.2_24H	Down	lipid biosynthetic process (GO:0008610)	573	21	5.29	+	3.97	0.000921
Chicken_Ileum_2.2_24H	Down	carboxylic acid metabolic process (GO:0019752)	870	30	8.04	+	3.73	5.41e-06
Chicken_Ileum_2.2_24H	Down	lipid metabolic process (GO:0006629)	1218	40	11.25	+	3.56	2.04e-08
Chicken_Ileum_2.2_24H	Down	organic acid metabolic process (GO:0006082)	994	31	9.18	+	3.38	2.9e-05
Chicken_Ileum_2.2_24H	Down	transmembrane transport (GO:0055085)	1220	38	11.27	+	3.37	3.71e-07
Chicken_Ileum_2.2_24H	Down	oxoacid metabolic process (GO:0043436)	977	30	9.02	+	3.32	7.61e-05
Chicken_Ileum_2.2_24H	Down	ion transport (GO:0006811)	1312	39	12.12	+	3.22	7.68e-07
Chicken_Ileum_2.2_24H	Down	ion transmembrane transport (GO:0034220)	882	25	8.15	+	3.07	0.00648
Chicken_Ileum_2.2_24H	Down	small molecule metabolic process (GO:0044281)	1810	49	16.72	+	2.93	4.63e-08
Chicken_Ileum_2.2_24H	Down	transport (GO:0006810)	4382	77	40.48	+	1.9	1.65e-05
Chicken_Ileum_2.2_24H	Down	establishment of localization (GO:0051234)	4491	77	41.48	+	1.86	5.16e-05
Chicken_Ileum_2.2_24H	Down	localization (GO:0051179)	5459	90	50.43	+	1.78	6.82e-06
Chicken_Ileum_2.2_24H	Down	Unclassified (UNCLASSIFIED)	3645	13	33.67	-	0.39	0
Chicken_Ileum_2.2_48H	Up	kinetochore organization (GO:0051383)	15	7	0.58	+	12.11	0.0217
Chicken_Ileum_2.2_48H	Up	regulation of interleukin-6 biosynthetic process (GO:0045408)	16	7	0.62	+	11.36	0.033
Chicken_Ileum_2.2_48H	Up	response to interferon-beta (GO:0035456)	23	8	0.89	+	9.03	0.036
Chicken_Ileum_2.2_48H	Up	centromere complex assembly (GO:0034508)	36	10	1.39	+	7.21	0.0171
Chicken_Ileum_2.2_48H	Up	mitotic cytokinesis (GO:0000281)	38	10	1.46	+	6.83	0.0274
Chicken_Ileum_2.2_48H	Up	response to type I interferon (GO:0034340)	69	17	2.66	+	6.4	2.9e-05
Chicken_Ileum_2.2_48H	Up	type I interferon signaling pathway (GO:0060337)	65	16	2.5	+	6.39	8.44e-05
Chicken_Ileum_2.2_48H	Up	cellular response to type I interferon (GO:0071357)	65	16	2.5	+	6.39	8.44e-05
Chicken_Ileum_2.2_48H	Up	regulation of NF-kappaB import into nucleus (GO:0042345)	47	11	1.81	+	6.08	0.027
Chicken_Ileum_2.2_48H	Up	regulation of interferon-beta production (GO:0032648)	50	11	1.93	+	5.71	0.0482
Chicken_Ileum_2.2_48H	Up	regulation of chromosome segregation (GO:0051983)	91	19	3.51	+	5.42	4.99e-05
Chicken_Ileum_2.2_48H	Up	animal organ regeneration (GO:0031100)	77	15	2.97	+	5.06	0.00461
Chicken_Ileum_2.2_48H	Up	mitotic sister chromatid segregation (GO:0000070)	101	19	3.89	+	4.88	0.000253
Chicken_Ileum_2.2_48H	Up	mitotic spindle organization (GO:0007052)	70	13	2.7	+	4.82	0.0431
Chicken_Ileum_2.2_48H	Up	microtubule cytoskeleton organization involved in mitosis (GO:1902850)	89	16	3.43	+	4.67	0.00553
Chicken_Ileum_2.2_48H	Up	mitotic nuclear division (GO:0140014)	136	24	5.24	+	4.58	1.37e-05
Chicken_Ileum_2.2_48H	Up	regulation of cytokine biosynthetic process (GO:0042035)	97	17	3.74	+	4.55	0.00352
Chicken_Ileum_2.2_48H	Up	regulation of type I interferon production (GO:0032479)	120	21	4.62	+	4.54	0.000163
Chicken_Ileum_2.2_48H	Up	sister chromatid segregation (GO:0000819)	189	33	7.28	+	4.53	1.63e-08
Chicken_Ileum_2.2_48H	Up	defense response to virus (GO:0051607)	179	31	6.9	+	4.5	9.34e-08
Chicken_Ileum_2.2_48H	Up	cellular response to interferon-gamma (GO:0071346)	126	21	4.85	+	4.33	0.000367
Chicken_Ileum_2.2_48H	Up	toll-like receptor signaling pathway (GO:0002224)	97	16	3.74	+	4.28	0.0165
Chicken_Ileum_2.2_48H	Up	cytokinesis (GO:0000910)	91	15	3.51	+	4.28	0.0346
Chicken_Ileum_2.2_48H	Up	response to interferon-gamma (GO:0034341)	148	24	5.7	+	4.21	6.79e-05
Chicken_Ileum_2.2_48H	Up	sister chromatid cohesion (GO:0007062)	121	19	4.66	+	4.08	0.00386
Chicken_Ileum_2.2_48H	Up	regulation of interleukin-6 production (GO:0032675)	110	17	4.24	+	4.01	0.0189
Chicken_Ileum_2.2_48H	Up	positive regulation of inflammatory response (GO:0050729)	106	16	4.08	+	3.92	0.0498
Chicken_Ileum_2.2_48H	Up	regulation of tumor necrosis factor superfamily cytokine production (GO:1903555)	113	17	4.35	+	3.91	0.0269
Chicken_Ileum_2.2_48H	Up	response to virus (GO:0009615)	265	39	10.21	+	3.82	2.78e-08
Chicken_Ileum_2.2_48H	Up	pattern recognition receptor signaling pathway (GO:0002221)	123	18	4.74	+	3.8	0.0203
Chicken_Ileum_2.2_48H	Up	nuclear chromosome segregation (GO:0098813)	260	38	10.02	+	3.79	6.44e-08
Chicken_Ileum_2.2_48H	Up	cellular response to biotic stimulus (GO:0071216)	173	25	6.66	+	3.75	0.000303
Chicken_Ileum_2.2_48H	Up	cellular response to lipopolysaccharide (GO:0071222)	146	21	5.62	+	3.73	0.00397
Chicken_Ileum_2.2_48H	Up	cellular response to molecule of bacterial origin (GO:0071219)	153	22	5.89	+	3.73	0.00215
Chicken_Ileum_2.2_48H	Up	response to lipopolysaccharide (GO:0032496)	300	43	11.56	+	3.72	5.01e-09
Chicken_Ileum_2.2_48H	Up	regulation of response to cytokine stimulus (GO:0060759)	169	24	6.51	+	3.69	0.000775
Chicken_Ileum_2.2_48H	Up	positive regulation of lymphocyte proliferation (GO:0050671)	134	19	5.16	+	3.68	0.0169
Chicken_Ileum_2.2_48H	Up	spindle organization (GO:0007051)	127	18	4.89	+	3.68	0.0314
Chicken_Ileum_2.2_48H	Up	positive regulation of mononuclear cell proliferation (GO:0032946)	135	19	5.2	+	3.65	0.0188
Chicken_Ileum_2.2_48H	Up	chromosome segregation (GO:0007059)	302	42	11.63	+	3.61	2.4e-08
Chicken_Ileum_2.2_48H	Up	nuclear division (GO:0000280)	275	38	10.59	+	3.59	3.17e-07
Chicken_Ileum_2.2_48H	Up	regulation of cytokine-mediated signaling pathway (GO:0001959)	160	22	6.16	+	3.57	0.00447
Chicken_Ileum_2.2_48H	Up	regulation of mitotic nuclear division (GO:0007088)	154	21	5.93	+	3.54	0.00917
Chicken_Ileum_2.2_48H	Up	positive regulation of leukocyte proliferation (GO:0070665)	140	19	5.39	+	3.52	0.0315
Chicken_Ileum_2.2_48H	Up	response to molecule of bacterial origin (GO:0002237)	318	43	12.25	+	3.51	3.21e-08
Chicken_Ileum_2.2_48H	Up	regulation of protein import into nucleus (GO:0042306)	171	23	6.59	+	3.49	0.00361
Chicken_Ileum_2.2_48H	Up	positive regulation of immune effector process (GO:0002699)	171	23	6.59	+	3.49	0.00361
Chicken_Ileum_2.2_48H	Up	regulation of protein import (GO:1904589)	174	23	6.7	+	3.43	0.00484
Chicken_Ileum_2.2_48H	Up	regulation of innate immune response (GO:0045088)	404	53	15.56	+	3.41	3.07e-10
Chicken_Ileum_2.2_48H	Up	regulation of T cell proliferation (GO:0042129)	155	20	5.97	+	3.35	0.0369
Chicken_Ileum_2.2_48H	Up	organelle fission (GO:0048285)	305	39	11.75	+	3.32	1.59e-06
Chicken_Ileum_2.2_48H	Up	regulation of nuclear division (GO:0051783)	180	23	6.93	+	3.32	0.00852
Chicken_Ileum_2.2_48H	Up	regulation of leukocyte migration (GO:0002685)	166	21	6.39	+	3.28	0.0289
Chicken_Ileum_2.2_48H	Up	DNA packaging (GO:0006323)	177	22	6.82	+	3.23	0.0225
Chicken_Ileum_2.2_48H	Up	inflammatory response (GO:0006954)	459	57	17.68	+	3.22	3.07e-10
Chicken_Ileum_2.2_48H	Up	regulation of I-kappaB kinase/NF-kappaB signaling (GO:0043122)	242	30	9.32	+	3.22	0.000386
Chicken_Ileum_2.2_48H	Up	cell division (GO:0051301)	488	60	18.8	+	3.19	9.72e-11
Chicken_Ileum_2.2_48H	Up	regulation of lymphocyte proliferation (GO:0050670)	205	25	7.9	+	3.17	0.00673
Chicken_Ileum_2.2_48H	Up	regulation of mononuclear cell proliferation (GO:0032944)	206	25	7.94	+	3.15	0.00733
Chicken_Ileum_2.2_48H	Up	positive regulation of I-kappaB kinase/NF-kappaB signaling (GO:0043123)	184	22	7.09	+	3.1	0.0412
Chicken_Ileum_2.2_48H	Up	negative regulation of cytokine production (GO:0001818)	237	28	9.13	+	3.07	0.00278
Chicken_Ileum_2.2_48H	Up	regulation of leukocyte proliferation (GO:0070663)	213	25	8.2	+	3.05	0.0132
Chicken_Ileum_2.2_48H	Up	regulation of cytokine production (GO:0001817)	607	70	23.38	+	2.99	1.23e-11
Chicken_Ileum_2.2_48H	Up	cytokine-mediated signaling pathway (GO:0019221)	600	69	23.11	+	2.99	2.26e-11
Chicken_Ileum_2.2_48H	Up	positive regulation of response to external stimulus (GO:0032103)	271	31	10.44	+	2.97	0.00132
Chicken_Ileum_2.2_48H	Up	regulation of nucleocytoplasmic transport (GO:0046822)	213	24	8.2	+	2.93	0.0416
Chicken_Ileum_2.2_48H	Up	regulation of defense response (GO:0031347)	756	85	29.12	+	2.92	3.9e-14
Chicken_Ileum_2.2_48H	Up	positive regulation of cytokine production (GO:0001819)	392	44	15.1	+	2.91	5.96e-06
Chicken_Ileum_2.2_48H	Up	positive regulation of innate immune response (GO:0045089)	299	33	11.52	+	2.87	0.00118
Chicken_Ileum_2.2_48H	Up	regulation of inflammatory response (GO:0050727)	375	41	14.45	+	2.84	4.73e-05
Chicken_Ileum_2.2_48H	Up	apoptotic signaling pathway (GO:0097190)	294	32	11.32	+	2.83	0.00245
Chicken_Ileum_2.2_48H	Up	response to biotic stimulus (GO:0009607)	863	93	33.24	+	2.8	1.33e-14
Chicken_Ileum_2.2_48H	Up	DNA conformation change (GO:0071103)	261	28	10.05	+	2.79	0.0176
Chicken_Ileum_2.2_48H	Up	positive regulation of defense response (GO:0031349)	392	42	15.1	+	2.78	5.43e-05
Chicken_Ileum_2.2_48H	Up	innate immune response (GO:0045087)	668	71	25.73	+	2.76	3.89e-10
Chicken_Ileum_2.2_48H	Up	response to external biotic stimulus (GO:0043207)	829	88	31.93	+	2.76	2.95e-13
Chicken_Ileum_2.2_48H	Up	regulation of multi-organism process (GO:0043900)	377	40	14.52	+	2.75	0.000162
Chicken_Ileum_2.2_48H	Up	response to other organism (GO:0051707)	826	87	31.82	+	2.73	7.14e-13
Chicken_Ileum_2.2_48H	Up	negative regulation of immune system process (GO:0002683)	390	41	15.02	+	2.73	0.000138
Chicken_Ileum_2.2_48H	Up	cell cycle phase transition (GO:0044770)	271	28	10.44	+	2.68	0.0352
Chicken_Ileum_2.2_48H	Up	regulation of leukocyte cell-cell adhesion (GO:1903037)	340	35	13.1	+	2.67	0.00249
Chicken_Ileum_2.2_48H	Up	response to cytokine (GO:0034097)	954	98	36.75	+	2.67	3.3e-14
Chicken_Ileum_2.2_48H	Up	mitotic cell cycle (GO:0000278)	697	71	26.85	+	2.64	2.84e-09
Chicken_Ileum_2.2_48H	Up	mitotic cell cycle process (GO:1903047)	639	65	24.61	+	2.64	3.18e-08
Chicken_Ileum_2.2_48H	Up	regulation of T cell activation (GO:0050863)	325	33	12.52	+	2.64	0.00727
Chicken_Ileum_2.2_48H	Up	defense response to other organism (GO:0098542)	465	47	17.91	+	2.62	4.06e-05
Chicken_Ileum_2.2_48H	Up	defense response (GO:0006952)	1212	122	46.69	+	2.61	7.08e-18
Chicken_Ileum_2.2_48H	Up	cellular response to cytokine stimulus (GO:0071345)	858	86	33.05	+	2.6	1.8e-11
Chicken_Ileum_2.2_48H	Up	regulation of immune effector process (GO:0002697)	397	39	15.29	+	2.55	0.0017
Chicken_Ileum_2.2_48H	Up	response to bacterium (GO:0009617)	566	54	21.8	+	2.48	2.05e-05
Chicken_Ileum_2.2_48H	Up	regulation of response to external stimulus (GO:0032101)	763	72	29.39	+	2.45	6.39e-08
Chicken_Ileum_2.2_48H	Up	cell cycle process (GO:0022402)	1025	96	39.48	+	2.43	2.26e-11
Chicken_Ileum_2.2_48H	Up	apoptotic process (GO:0006915)	904	84	34.82	+	2.41	2.22e-09
Chicken_Ileum_2.2_48H	Up	regulation of cell-cell adhesion (GO:0022407)	422	39	16.26	+	2.4	0.00751
Chicken_Ileum_2.2_48H	Up	microtubule cytoskeleton organization (GO:0000226)	383	35	14.75	+	2.37	0.0344
Chicken_Ileum_2.2_48H	Up	regulation of leukocyte activation (GO:0002694)	537	49	20.69	+	2.37	0.000438
Chicken_Ileum_2.2_48H	Up	regulation of response to stress (GO:0080134)	1400	127	53.93	+	2.35	4.28e-15
Chicken_Ileum_2.2_48H	Up	regulation of cell activation (GO:0050865)	573	51	22.07	+	2.31	0.0005
Chicken_Ileum_2.2_48H	Up	cell cycle (GO:0007049)	1355	119	52.19	+	2.28	7.08e-13
Chicken_Ileum_2.2_48H	Up	regulation of immune system process (GO:0002682)	1498	129	57.7	+	2.24	1.3e-13
Chicken_Ileum_2.2_48H	Up	DNA repair (GO:0006281)	491	42	18.91	+	2.22	0.0198
Chicken_Ileum_2.2_48H	Up	immune response (GO:0006955)	1663	142	64.06	+	2.22	4.41e-15
Chicken_Ileum_2.2_48H	Up	positive regulation of immune system process (GO:0002684)	1018	86	39.21	+	2.19	1.53e-07
Chicken_Ileum_2.2_48H	Up	programmed cell death (GO:0012501)	1030	87	39.68	+	2.19	1.17e-07
Chicken_Ileum_2.2_48H	Up	positive regulation of cell proliferation (GO:0008284)	859	72	33.09	+	2.18	1.06e-05
Chicken_Ileum_2.2_48H	Up	cell death (GO:0008219)	1065	88	41.02	+	2.15	2.68e-07
Chicken_Ileum_2.2_48H	Up	regulation of immune response (GO:0050776)	1029	85	39.64	+	2.14	6.09e-07
Chicken_Ileum_2.2_48H	Up	immune effector process (GO:0002252)	1017	84	39.17	+	2.14	8e-07
Chicken_Ileum_2.2_48H	Up	cellular response to DNA damage stimulus (GO:0006974)	738	60	28.43	+	2.11	0.000761
Chicken_Ileum_2.2_48H	Up	response to lipid (GO:0033993)	838	66	32.28	+	2.04	0.000535
Chicken_Ileum_2.2_48H	Up	positive regulation of immune response (GO:0050778)	734	57	28.27	+	2.02	0.00675
Chicken_Ileum_2.2_48H	Up	negative regulation of multicellular organismal process (GO:0051241)	1031	80	39.71	+	2.01	3.73e-05
Chicken_Ileum_2.2_48H	Up	immune system process (GO:0002376)	2533	195	97.57	+	2	2.12e-17
Chicken_Ileum_2.2_48H	Up	DNA metabolic process (GO:0006259)	785	59	30.24	+	1.95	0.012
Chicken_Ileum_2.2_48H	Up	regulation of protein transport (GO:0051223)	779	58	30.01	+	1.93	0.0196
Chicken_Ileum_2.2_48H	Up	regulation of cell proliferation (GO:0042127)	1570	116	60.48	+	1.92	1.58e-07
Chicken_Ileum_2.2_48H	Up	response to external stimulus (GO:0009605)	1850	136	71.26	+	1.91	2.86e-09
Chicken_Ileum_2.2_48H	Up	regulation of peptide transport (GO:0090087)	808	59	31.12	+	1.9	0.0288
Chicken_Ileum_2.2_48H	Up	leukocyte activation (GO:0045321)	877	64	33.78	+	1.89	0.0112
Chicken_Ileum_2.2_48H	Up	positive regulation of protein phosphorylation (GO:0001934)	923	67	35.55	+	1.88	0.00749
Chicken_Ileum_2.2_48H	Up	positive regulation of intracellular signal transduction (GO:1902533)	926	67	35.67	+	1.88	0.00836
Chicken_Ileum_2.2_48H	Up	regulation of establishment of protein localization (GO:0070201)	823	59	31.7	+	1.86	0.0497
Chicken_Ileum_2.2_48H	Up	positive regulation of protein modification process (GO:0031401)	1186	85	45.68	+	1.86	0.000398
Chicken_Ileum_2.2_48H	Up	response to stress (GO:0006950)	3320	236	127.89	+	1.85	7.95e-18
Chicken_Ileum_2.2_48H	Up	positive regulation of phosphorylation (GO:0042327)	969	68	37.33	+	1.82	0.0194
Chicken_Ileum_2.2_48H	Up	chromosome organization (GO:0051276)	1028	72	39.6	+	1.82	0.0103
Chicken_Ileum_2.2_48H	Up	positive regulation of protein metabolic process (GO:0051247)	1588	111	61.17	+	1.81	1.07e-05
Chicken_Ileum_2.2_48H	Up	cell activation (GO:0001775)	1024	71	39.44	+	1.8	0.0174
Chicken_Ileum_2.2_48H	Up	cellular response to organic substance (GO:0071310)	2107	146	81.16	+	1.8	2.7e-08
Chicken_Ileum_2.2_48H	Up	cellular response to chemical stimulus (GO:0070887)	2557	176	98.5	+	1.79	1.4e-10
Chicken_Ileum_2.2_48H	Up	positive regulation of cellular protein metabolic process (GO:0032270)	1499	103	57.74	+	1.78	0.000109
Chicken_Ileum_2.2_48H	Up	regulation of protein phosphorylation (GO:0001932)	1339	92	51.58	+	1.78	0.000713
Chicken_Ileum_2.2_48H	Up	regulation of cell cycle (GO:0051726)	1122	77	43.22	+	1.78	0.0092
Chicken_Ileum_2.2_48H	Up	positive regulation of phosphorus metabolic process (GO:0010562)	1093	75	42.1	+	1.78	0.0129
Chicken_Ileum_2.2_48H	Up	positive regulation of phosphate metabolic process (GO:0045937)	1093	75	42.1	+	1.78	0.0129
Chicken_Ileum_2.2_48H	Up	negative regulation of protein metabolic process (GO:0051248)	1105	75	42.56	+	1.76	0.019
Chicken_Ileum_2.2_48H	Up	response to oxygen-containing compound (GO:1901700)	1428	96	55.01	+	1.75	0.000979
Chicken_Ileum_2.2_48H	Up	regulation of apoptotic process (GO:0042981)	1482	98	57.09	+	1.72	0.00151
Chicken_Ileum_2.2_48H	Up	regulation of protein modification process (GO:0031399)	1724	114	66.41	+	1.72	0.000129
Chicken_Ileum_2.2_48H	Up	positive regulation of signal transduction (GO:0009967)	1467	97	56.51	+	1.72	0.00177
Chicken_Ileum_2.2_48H	Up	response to organic substance (GO:0010033)	2757	182	106.2	+	1.71	1.87e-09
Chicken_Ileum_2.2_48H	Up	cellular response to stress (GO:0033554)	1598	105	61.56	+	1.71	0.000706
Chicken_Ileum_2.2_48H	Up	positive regulation of response to stimulus (GO:0048584)	2118	139	81.59	+	1.7	3.92e-06
Chicken_Ileum_2.2_48H	Up	regulation of programmed cell death (GO:0043067)	1496	98	57.63	+	1.7	0.00231
Chicken_Ileum_2.2_48H	Up	multi-organism process (GO:0051704)	2321	152	89.41	+	1.7	5.62e-07
Chicken_Ileum_2.2_48H	Up	regulation of phosphorylation (GO:0042325)	1462	95	56.32	+	1.69	0.00509
Chicken_Ileum_2.2_48H	Up	regulation of intracellular signal transduction (GO:1902531)	1776	115	68.41	+	1.68	0.000334
Chicken_Ileum_2.2_48H	Up	regulation of cell death (GO:0010941)	1608	104	61.94	+	1.68	0.00173
Chicken_Ileum_2.2_48H	Up	positive regulation of cell communication (GO:0010647)	1595	103	61.44	+	1.68	0.00215
Chicken_Ileum_2.2_48H	Up	positive regulation of signaling (GO:0023056)	1602	103	61.71	+	1.67	0.00263
Chicken_Ileum_2.2_48H	Up	positive regulation of multicellular organismal process (GO:0051240)	1480	95	57.01	+	1.67	0.00856
Chicken_Ileum_2.2_48H	Up	negative regulation of response to stimulus (GO:0048585)	1421	91	54.74	+	1.66	0.0163
Chicken_Ileum_2.2_48H	Up	regulation of multicellular organismal process (GO:0051239)	2749	174	105.89	+	1.64	2.37e-07
Chicken_Ileum_2.2_48H	Up	regulation of protein metabolic process (GO:0051246)	2750	174	105.93	+	1.64	2.44e-07
Chicken_Ileum_2.2_48H	Up	regulation of cellular protein metabolic process (GO:0032268)	2510	154	96.69	+	1.59	3.81e-05
Chicken_Ileum_2.2_48H	Up	regulation of phosphorus metabolic process (GO:0051174)	1714	105	66.02	+	1.59	0.0179
Chicken_Ileum_2.2_48H	Up	regulation of phosphate metabolic process (GO:0019220)	1700	104	65.48	+	1.59	0.0213
Chicken_Ileum_2.2_48H	Up	regulation of response to stimulus (GO:0048583)	3816	233	146.99	+	1.59	9.22e-10
Chicken_Ileum_2.2_48H	Up	regulation of signal transduction (GO:0009966)	2833	171	109.13	+	1.57	1.35e-05
Chicken_Ileum_2.2_48H	Up	cell surface receptor signaling pathway (GO:0007166)	2280	135	87.83	+	1.54	0.00316
Chicken_Ileum_2.2_48H	Up	regulation of developmental process (GO:0050793)	2340	137	90.14	+	1.52	0.00471
Chicken_Ileum_2.2_48H	Up	positive regulation of macromolecule metabolic process (GO:0010604)	2997	173	115.44	+	1.5	0.000255
Chicken_Ileum_2.2_48H	Up	regulation of cell communication (GO:0010646)	3136	181	120.8	+	1.5	0.000109
Chicken_Ileum_2.2_48H	Up	positive regulation of nitrogen compound metabolic process (GO:0051173)	2912	168	112.17	+	1.5	0.000448
Chicken_Ileum_2.2_48H	Up	positive regulation of metabolic process (GO:0009893)	3234	185	124.57	+	1.49	0.000137
Chicken_Ileum_2.2_48H	Up	positive regulation of biological process (GO:0048518)	5515	314	212.44	+	1.48	3.81e-11
Chicken_Ileum_2.2_48H	Up	negative regulation of nitrogen compound metabolic process (GO:0051172)	2323	132	89.48	+	1.48	0.0364
Chicken_Ileum_2.2_48H	Up	regulation of signaling (GO:0023051)	3189	181	122.84	+	1.47	0.000362
Chicken_Ileum_2.2_48H	Up	positive regulation of cellular process (GO:0048522)	4905	275	188.94	+	1.46	4.11e-08
Chicken_Ileum_2.2_48H	Up	positive regulation of cellular metabolic process (GO:0031325)	3018	169	116.25	+	1.45	0.00282
Chicken_Ileum_2.2_48H	Up	regulation of localization (GO:0032879)	2555	142	98.42	+	1.44	0.0465
Chicken_Ileum_2.2_48H	Up	response to chemical (GO:0042221)	4056	223	156.24	+	1.43	7.11e-05
Chicken_Ileum_2.2_48H	Up	negative regulation of biological process (GO:0048519)	4854	264	186.98	+	1.41	3.63e-06
Chicken_Ileum_2.2_48H	Up	negative regulation of cellular process (GO:0048523)	4365	228	168.14	+	1.36	0.00303
Chicken_Ileum_2.2_48H	Up	response to stimulus (GO:0050896)	7971	409	307.04	+	1.33	1.93e-09
Chicken_Ileum_2.2_48H	Up	cellular response to stimulus (GO:0051716)	6332	323	243.91	+	1.32	1.83e-05
Chicken_Ileum_2.2_48H	Up	signal transduction (GO:0007165)	4925	247	189.71	+	1.3	0.0202
Chicken_Ileum_2.2_48H	Up	regulation of biological process (GO:0050789)	11269	517	434.08	+	1.19	1.99e-05
Chicken_Ileum_2.2_48H	Up	biological regulation (GO:0065007)	11877	539	457.5	+	1.18	2.59e-05
Chicken_Ileum_2.2_48H	Up	regulation of cellular process (GO:0050794)	10625	478	409.28	+	1.17	0.00644
Chicken_Ileum_2.2_48H	Up	cellular process (GO:0009987)	14970	667	576.65	+	1.16	1.06e-09
Chicken_Ileum_2.2_48H	Up	biological_process (GO:0008150)	17357	743	668.59	+	1.11	2.93e-10
Chicken_Ileum_2.2_48H	Up	Unclassified (UNCLASSIFIED)	3645	66	140.41	-	0.47	0
Chicken_Ileum_2.2_48H	Up	detection of chemical stimulus (GO:0009593)	509	3	19.61	-	< 0.2	0.0324
Chicken_Ileum_2.2_48H	Up	sensory perception of smell (GO:0007608)	460	1	17.72	-	< 0.2	0.00272
Chicken_Ileum_2.2_48H	Up	detection of chemical stimulus involved in sensory perception (GO:0050907)	474	1	18.26	-	< 0.2	0.00161
Chicken_Ileum_2.2_48H	Down	regulation of vasoconstriction (GO:0019229)	61	12	1.94	+	6.19	0.0079
Chicken_Ileum_2.2_48H	Down	negative regulation of transforming growth factor beta receptor signaling pathway (GO:0030512)	67	12	2.13	+	5.64	0.0205
Chicken_Ileum_2.2_48H	Down	negative regulation of cellular response to transforming growth factor beta stimulus (GO:1903845)	69	12	2.19	+	5.48	0.0276
Chicken_Ileum_2.2_48H	Down	regulation of blood pressure (GO:0008217)	174	21	5.53	+	3.8	0.00292
Chicken_Ileum_2.2_48H	Down	steroid metabolic process (GO:0008202)	250	25	7.94	+	3.15	0.00713
Chicken_Ileum_2.2_48H	Down	lipid modification (GO:0030258)	241	24	7.65	+	3.14	0.0126
Chicken_Ileum_2.2_48H	Down	fatty acid metabolic process (GO:0006631)	296	28	9.4	+	2.98	0.00469
Chicken_Ileum_2.2_48H	Down	regulation of blood circulation (GO:1903522)	276	26	8.77	+	2.97	0.0128
Chicken_Ileum_2.2_48H	Down	blood circulation (GO:0008015)	374	35	11.88	+	2.95	0.000236
Chicken_Ileum_2.2_48H	Down	circulatory system process (GO:0003013)	378	35	12	+	2.92	0.000305
Chicken_Ileum_2.2_48H	Down	carboxylic acid transport (GO:0046942)	273	25	8.67	+	2.88	0.0328
Chicken_Ileum_2.2_48H	Down	monocarboxylic acid metabolic process (GO:0032787)	482	44	15.31	+	2.87	8e-06
Chicken_Ileum_2.2_48H	Down	organic acid biosynthetic process (GO:0016053)	279	25	8.86	+	2.82	0.0474
Chicken_Ileum_2.2_48H	Down	carboxylic acid biosynthetic process (GO:0046394)	279	25	8.86	+	2.82	0.0474
Chicken_Ileum_2.2_48H	Down	small molecule biosynthetic process (GO:0044283)	441	38	14.01	+	2.71	0.000493
Chicken_Ileum_2.2_48H	Down	organic hydroxy compound metabolic process (GO:1901615)	414	35	13.15	+	2.66	0.00255
Chicken_Ileum_2.2_48H	Down	response to steroid hormone (GO:0048545)	334	28	10.61	+	2.64	0.0453
Chicken_Ileum_2.2_48H	Down	heart development (GO:0007507)	480	40	15.24	+	2.62	0.000528
Chicken_Ileum_2.2_48H	Down	cellular response to hormone stimulus (GO:0032870)	544	45	17.28	+	2.6	9.65e-05
Chicken_Ileum_2.2_48H	Down	lipid biosynthetic process (GO:0008610)	573	47	18.2	+	2.58	5.83e-05
Chicken_Ileum_2.2_48H	Down	cellular lipid metabolic process (GO:0044255)	975	78	30.96	+	2.52	1.47e-09
Chicken_Ileum_2.2_48H	Down	response to hormone (GO:0009725)	779	61	24.74	+	2.47	1.79e-06
Chicken_Ileum_2.2_48H	Down	circulatory system development (GO:0072359)	807	63	25.63	+	2.46	9.98e-07
Chicken_Ileum_2.2_48H	Down	regulation of system process (GO:0044057)	502	39	15.94	+	2.45	0.00438
Chicken_Ileum_2.2_48H	Down	response to inorganic substance (GO:0010035)	472	36	14.99	+	2.4	0.0181
Chicken_Ileum_2.2_48H	Down	blood vessel development (GO:0001568)	462	35	14.67	+	2.39	0.029
Chicken_Ileum_2.2_48H	Down	lipid metabolic process (GO:0006629)	1218	91	38.68	+	2.35	5.44e-10
Chicken_Ileum_2.2_48H	Down	carboxylic acid metabolic process (GO:0019752)	870	65	27.63	+	2.35	2.9e-06
Chicken_Ileum_2.2_48H	Down	carbohydrate metabolic process (GO:0005975)	472	35	14.99	+	2.33	0.0457
Chicken_Ileum_2.2_48H	Down	regulation of hormone levels (GO:0010817)	488	36	15.5	+	2.32	0.0376
Chicken_Ileum_2.2_48H	Down	cellular response to organic cyclic compound (GO:0071407)	493	36	15.66	+	2.3	0.0468
Chicken_Ileum_2.2_48H	Down	oxidation-reduction process (GO:0055114)	951	69	30.2	+	2.28	2.69e-06
Chicken_Ileum_2.2_48H	Down	anion transport (GO:0006820)	540	39	17.15	+	2.27	0.0247
Chicken_Ileum_2.2_48H	Down	oxoacid metabolic process (GO:0043436)	977	70	31.03	+	2.26	3.35e-06
Chicken_Ileum_2.2_48H	Down	organic acid metabolic process (GO:0006082)	994	71	31.57	+	2.25	2.82e-06
Chicken_Ileum_2.2_48H	Down	ion homeostasis (GO:0050801)	675	48	21.44	+	2.24	0.00272
Chicken_Ileum_2.2_48H	Down	metal ion homeostasis (GO:0055065)	549	39	17.44	+	2.24	0.036
Chicken_Ileum_2.2_48H	Down	inorganic ion homeostasis (GO:0098771)	648	46	20.58	+	2.24	0.00504
Chicken_Ileum_2.2_48H	Down	neuron projection development (GO:0031175)	622	44	19.75	+	2.23	0.00973
Chicken_Ileum_2.2_48H	Down	response to organic cyclic compound (GO:0014070)	892	63	28.33	+	2.22	4.59e-05
Chicken_Ileum_2.2_48H	Down	chemical homeostasis (GO:0048878)	965	68	30.65	+	2.22	1.19e-05
Chicken_Ileum_2.2_48H	Down	cell adhesion (GO:0007155)	872	61	27.69	+	2.2	0.000115
Chicken_Ileum_2.2_48H	Down	cation homeostasis (GO:0055080)	633	44	20.1	+	2.19	0.0152
Chicken_Ileum_2.2_48H	Down	biological adhesion (GO:0022610)	878	61	27.88	+	2.19	0.000146
Chicken_Ileum_2.2_48H	Down	cellular response to endogenous stimulus (GO:0071495)	1052	71	33.41	+	2.13	2.92e-05
Chicken_Ileum_2.2_48H	Down	response to endogenous stimulus (GO:0009719)	1276	86	40.52	+	2.12	5.65e-07
Chicken_Ileum_2.2_48H	Down	cellular chemical homeostasis (GO:0055082)	672	45	21.34	+	2.11	0.0302
Chicken_Ileum_2.2_48H	Down	neuron development (GO:0048666)	764	51	24.26	+	2.1	0.0073
Chicken_Ileum_2.2_48H	Down	anatomical structure formation involved in morphogenesis (GO:0048646)	833	55	26.46	+	2.08	0.00374
Chicken_Ileum_2.2_48H	Down	cellular response to oxygen-containing compound (GO:1901701)	889	58	28.23	+	2.05	0.00263
Chicken_Ileum_2.2_48H	Down	response to oxygen-containing compound (GO:1901700)	1428	92	45.35	+	2.03	1.15e-06
Chicken_Ileum_2.2_48H	Down	cellular homeostasis (GO:0019725)	811	51	25.76	+	1.98	0.0385
Chicken_Ileum_2.2_48H	Down	ion transmembrane transport (GO:0034220)	882	55	28.01	+	1.96	0.0206
Chicken_Ileum_2.2_48H	Down	neuron differentiation (GO:0030182)	951	59	30.2	+	1.95	0.0102
Chicken_Ileum_2.2_48H	Down	central nervous system development (GO:0007417)	891	55	28.3	+	1.94	0.0276
Chicken_Ileum_2.2_48H	Down	anatomical structure morphogenesis (GO:0009653)	2003	122	63.61	+	1.92	2.46e-08
Chicken_Ileum_2.2_48H	Down	small molecule metabolic process (GO:0044281)	1810	109	57.48	+	1.9	8.81e-07
Chicken_Ileum_2.2_48H	Down	ion transport (GO:0006811)	1312	78	41.67	+	1.87	0.000957
Chicken_Ileum_2.2_48H	Down	transmembrane transport (GO:0055085)	1220	72	38.75	+	1.86	0.00403
Chicken_Ileum_2.2_48H	Down	cell development (GO:0048468)	1489	87	47.29	+	1.84	0.000348
Chicken_Ileum_2.2_48H	Down	homeostatic process (GO:0042592)	1457	84	46.27	+	1.82	0.00107
Chicken_Ileum_2.2_48H	Down	nervous system development (GO:0007399)	2229	118	70.79	+	1.67	0.000231
Chicken_Ileum_2.2_48H	Down	system development (GO:0048731)	4192	220	133.13	+	1.65	1.73e-11
Chicken_Ileum_2.2_48H	Down	regulation of biological quality (GO:0065008)	3520	183	111.79	+	1.64	3.01e-08
Chicken_Ileum_2.2_48H	Down	animal organ development (GO:0048513)	2981	153	94.67	+	1.62	8.75e-06
Chicken_Ileum_2.2_48H	Down	cellular response to organic substance (GO:0071310)	2107	107	66.92	+	1.6	0.00844
Chicken_Ileum_2.2_48H	Down	phosphorus metabolic process (GO:0006793)	2198	111	69.81	+	1.59	0.00662
Chicken_Ileum_2.2_48H	Down	cellular response to chemical stimulus (GO:0070887)	2557	129	81.21	+	1.59	0.000703
Chicken_Ileum_2.2_48H	Down	response to organic substance (GO:0010033)	2757	138	87.56	+	1.58	0.000346
Chicken_Ileum_2.2_48H	Down	regulation of multicellular organismal process (GO:0051239)	2749	136	87.31	+	1.56	0.000881
Chicken_Ileum_2.2_48H	Down	multicellular organism development (GO:0007275)	4776	229	151.68	+	1.51	5.67e-08
Chicken_Ileum_2.2_48H	Down	anatomical structure development (GO:0048856)	5122	240	162.67	+	1.48	1.36e-07
Chicken_Ileum_2.2_48H	Down	response to chemical (GO:0042221)	4056	189	128.81	+	1.47	0.000103
Chicken_Ileum_2.2_48H	Down	developmental process (GO:0032502)	5487	250	174.26	+	1.43	7.2e-07
Chicken_Ileum_2.2_48H	Down	cell differentiation (GO:0030154)	3514	158	111.6	+	1.42	0.0229
Chicken_Ileum_2.2_48H	Down	cellular developmental process (GO:0048869)	3585	160	113.86	+	1.41	0.0297
Chicken_Ileum_2.2_48H	Down	organonitrogen compound metabolic process (GO:1901564)	5508	240	174.93	+	1.37	0.00016
Chicken_Ileum_2.2_48H	Down	localization (GO:0051179)	5459	235	173.37	+	1.36	0.000727
Chicken_Ileum_2.2_48H	Down	multicellular organismal process (GO:0032501)	6679	286	212.12	+	1.35	1.12e-05
Chicken_Ileum_2.2_48H	Down	response to stimulus (GO:0050896)	7971	319	253.15	+	1.26	0.00112
Chicken_Ileum_2.2_48H	Down	metabolic process (GO:0008152)	9916	375	314.92	+	1.19	0.0167
Chicken_Ileum_2.2_48H	Down	cellular process (GO:0009987)	14970	533	475.43	+	1.12	0.00188
Chicken_Ileum_2.2_48H	Down	biological_process (GO:0008150)	17357	615	551.24	+	1.12	5.66e-09
Chicken_Ileum_2.2_48H	Down	cellular aromatic compound metabolic process (GO:0006725)	4736	102	150.41	-	0.68	0.0158
Chicken_Ileum_2.2_48H	Down	heterocycle metabolic process (GO:0046483)	4699	100	149.23	-	0.67	0.00972
Chicken_Ileum_2.2_48H	Down	gene expression (GO:0010467)	3744	72	118.91	-	0.61	0.00277
Chicken_Ileum_2.2_48H	Down	nucleobase-containing compound metabolic process (GO:0006139)	4524	83	143.68	-	0.58	7.41e-06
Chicken_Ileum_2.2_48H	Down	RNA metabolic process (GO:0016070)	3436	62	109.12	-	0.57	0.000774
Chicken_Ileum_2.2_48H	Down	nucleic acid metabolic process (GO:0090304)	3962	66	125.83	-	0.52	1.11e-06
Chicken_Ileum_2.2_48H	Down	Unclassified (UNCLASSIFIED)	3645	52	115.76	-	0.45	0
Chicken_Ileum_2.3_12H	Up	regulation of attachment of spindle microtubules to kinetochore (GO:0051988)	12	4	0.05	+	73.69	0.0028
Chicken_Ileum_2.3_12H	Up	negative regulation of mitotic sister chromatid separation (GO:2000816)	24	4	0.11	+	36.85	0.043
Chicken_Ileum_2.3_12H	Up	spindle checkpoint (GO:0031577)	24	4	0.11	+	36.85	0.043
Chicken_Ileum_2.3_12H	Up	mitotic cytokinesis (GO:0000281)	38	6	0.17	+	34.91	0.000228
Chicken_Ileum_2.3_12H	Up	mitotic spindle assembly (GO:0090307)	40	6	0.18	+	33.16	0.000309
Chicken_Ileum_2.3_12H	Up	regulation of chromosome segregation (GO:0051983)	91	13	0.41	+	31.58	4.09e-12
Chicken_Ileum_2.3_12H	Up	regulation of mitotic sister chromatid separation (GO:0010965)	51	7	0.23	+	30.34	3.92e-05
Chicken_Ileum_2.3_12H	Up	regulation of chromosome separation (GO:1905818)	53	7	0.24	+	29.2	5.1e-05
Chicken_Ileum_2.3_12H	Up	regulation of mitotic metaphase/anaphase transition (GO:0030071)	46	6	0.21	+	28.84	0.000698
Chicken_Ileum_2.3_12H	Up	regulation of metaphase/anaphase transition of cell cycle (GO:1902099)	47	6	0.21	+	28.22	0.000792
Chicken_Ileum_2.3_12H	Up	cytoskeleton-dependent cytokinesis (GO:0061640)	48	6	0.22	+	27.63	0.000895
Chicken_Ileum_2.3_12H	Up	mitotic sister chromatid segregation (GO:0000070)	101	12	0.46	+	26.27	4.97e-10
Chicken_Ileum_2.3_12H	Up	regulation of mitotic sister chromatid segregation (GO:0033047)	59	7	0.27	+	26.23	0.000106
Chicken_Ileum_2.3_12H	Up	mitotic nuclear division (GO:0140014)	136	16	0.62	+	26.01	2.8e-14
Chicken_Ileum_2.3_12H	Up	spindle assembly (GO:0051225)	75	8	0.34	+	23.58	2.1e-05
Chicken_Ileum_2.3_12H	Up	mitotic spindle organization (GO:0007052)	70	7	0.32	+	22.11	0.000336
Chicken_Ileum_2.3_12H	Up	regulation of sister chromatid segregation (GO:0033045)	70	7	0.32	+	22.11	0.000336
Chicken_Ileum_2.3_12H	Up	anaphase-promoting complex-dependent catabolic process (GO:0031145)	81	8	0.37	+	21.83	3.8e-05
Chicken_Ileum_2.3_12H	Up	positive regulation of mitotic nuclear division (GO:0045840)	51	5	0.23	+	21.67	0.0351
Chicken_Ileum_2.3_12H	Up	regulation of mitotic nuclear division (GO:0007088)	154	14	0.7	+	20.1	1.31e-10
Chicken_Ileum_2.3_12H	Up	microtubule cytoskeleton organization involved in mitosis (GO:1902850)	89	8	0.4	+	19.87	7.83e-05
Chicken_Ileum_2.3_12H	Up	cytokinesis (GO:0000910)	91	8	0.41	+	19.44	9.29e-05
Chicken_Ileum_2.3_12H	Up	retrograde vesicle-mediated transport, Golgi to ER (GO:0006890)	81	7	0.37	+	19.11	0.000896
Chicken_Ileum_2.3_12H	Up	regulation of nuclear division (GO:0051783)	180	15	0.81	+	18.42	4.93e-11
Chicken_Ileum_2.3_12H	Up	regulation of ubiquitin-protein ligase activity involved in mitotic cell cycle (GO:0051439)	73	6	0.33	+	18.17	0.0101
Chicken_Ileum_2.3_12H	Up	sister chromatid segregation (GO:0000819)	189	15	0.85	+	17.55	9.92e-11
Chicken_Ileum_2.3_12H	Up	positive regulation of ubiquitin-protein ligase activity involved in regulation of mitotic cell cycle transition (GO:0051437)	77	6	0.35	+	17.23	0.0137
Chicken_Ileum_2.3_12H	Up	centrosome cycle (GO:0007098)	81	6	0.37	+	16.38	0.0183
Chicken_Ileum_2.3_12H	Up	nuclear division (GO:0000280)	275	20	1.24	+	16.08	1.26e-14
Chicken_Ileum_2.3_12H	Up	antigen processing and presentation of exogenous peptide antigen via MHC class II (GO:0019886)	98	7	0.44	+	15.79	0.0032
Chicken_Ileum_2.3_12H	Up	spindle organization (GO:0007051)	127	9	0.57	+	15.67	6.84e-05
Chicken_Ileum_2.3_12H	Up	antigen processing and presentation of peptide antigen via MHC class II (GO:0002495)	99	7	0.45	+	15.63	0.00342
Chicken_Ileum_2.3_12H	Up	positive regulation of ubiquitin protein ligase activity (GO:1904668)	85	6	0.38	+	15.61	0.0241
Chicken_Ileum_2.3_12H	Up	antigen processing and presentation of peptide or polysaccharide antigen via MHC class II (GO:0002504)	100	7	0.45	+	15.48	0.00366
Chicken_Ileum_2.3_12H	Up	sister chromatid cohesion (GO:0007062)	121	8	0.55	+	14.62	0.000813
Chicken_Ileum_2.3_12H	Up	positive regulation of protein ubiquitination involved in ubiquitin-dependent protein catabolic process (GO:2000060)	91	6	0.41	+	14.58	0.0356
Chicken_Ileum_2.3_12H	Up	microtubule organizing center organization (GO:0031023)	91	6	0.41	+	14.58	0.0356
Chicken_Ileum_2.3_12H	Up	organelle fission (GO:0048285)	305	20	1.38	+	14.5	9.03e-14
Chicken_Ileum_2.3_12H	Up	regulation of intracellular pH (GO:0051453)	92	6	0.42	+	14.42	0.0378
Chicken_Ileum_2.3_12H	Up	regulation of ubiquitin protein ligase activity (GO:1904666)	94	6	0.43	+	14.11	0.0427
Chicken_Ileum_2.3_12H	Up	regulation of cellular pH (GO:0030641)	96	6	0.43	+	13.82	0.0481
Chicken_Ileum_2.3_12H	Up	nuclear chromosome segregation (GO:0098813)	260	16	1.18	+	13.6	5.73e-10
Chicken_Ileum_2.3_12H	Up	chromosome segregation (GO:0007059)	302	18	1.37	+	13.18	2.3e-11
Chicken_Ileum_2.3_12H	Up	protein ubiquitination involved in ubiquitin-dependent protein catabolic process (GO:0042787)	136	8	0.62	+	13	0.00196
Chicken_Ileum_2.3_12H	Up	cell division (GO:0051301)	488	26	2.21	+	11.78	8.96e-17
Chicken_Ileum_2.3_12H	Up	meiotic nuclear division (GO:0140013)	152	8	0.69	+	11.64	0.0045
Chicken_Ileum_2.3_12H	Up	G2/M transition of mitotic cell cycle (GO:0000086)	136	7	0.62	+	11.38	0.0276
Chicken_Ileum_2.3_12H	Up	cell cycle G2/M phase transition (GO:0044839)	138	7	0.62	+	11.21	0.0303
Chicken_Ileum_2.3_12H	Up	meiotic cell cycle (GO:0051321)	217	11	0.98	+	11.21	4.34e-05
Chicken_Ileum_2.3_12H	Up	meiotic cell cycle process (GO:1903046)	163	8	0.74	+	10.85	0.00755
Chicken_Ileum_2.3_12H	Up	regulation of microtubule cytoskeleton organization (GO:0070507)	147	7	0.66	+	10.53	0.0457
Chicken_Ileum_2.3_12H	Up	positive regulation of proteolysis involved in cellular protein catabolic process (GO:1903052)	185	8	0.84	+	9.56	0.0192
Chicken_Ileum_2.3_12H	Up	regulation of G2/M transition of mitotic cell cycle (GO:0010389)	192	8	0.87	+	9.21	0.0252
Chicken_Ileum_2.3_12H	Up	mitotic cell cycle process (GO:1903047)	639	26	2.89	+	9	6.08e-14
Chicken_Ileum_2.3_12H	Up	mitotic cell cycle (GO:0000278)	697	28	3.15	+	8.88	3.49e-15
Chicken_Ileum_2.3_12H	Up	positive regulation of cellular protein catabolic process (GO:1903364)	202	8	0.91	+	8.76	0.0364
Chicken_Ileum_2.3_12H	Up	positive regulation of protein modification by small protein conjugation or removal (GO:1903322)	202	8	0.91	+	8.76	0.0364
Chicken_Ileum_2.3_12H	Up	regulation of cell cycle G2/M phase transition (GO:1902749)	203	8	0.92	+	8.71	0.0377
Chicken_Ileum_2.3_12H	Up	regulation of chromosome organization (GO:0033044)	306	12	1.38	+	8.67	0.00014
Chicken_Ileum_2.3_12H	Up	microtubule cytoskeleton organization (GO:0000226)	383	15	1.73	+	8.66	1.97e-06
Chicken_Ileum_2.3_12H	Up	cell cycle checkpoint (GO:0000075)	205	8	0.93	+	8.63	0.0405
Chicken_Ileum_2.3_12H	Up	regulation of proteolysis involved in cellular protein catabolic process (GO:1903050)	257	10	1.16	+	8.6	0.00254
Chicken_Ileum_2.3_12H	Up	mitotic cell cycle phase transition (GO:0044772)	263	10	1.19	+	8.41	0.00313
Chicken_Ileum_2.3_12H	Up	positive regulation of cell cycle process (GO:0090068)	267	10	1.21	+	8.28	0.00358
Chicken_Ileum_2.3_12H	Up	cell cycle phase transition (GO:0044770)	271	10	1.23	+	8.16	0.0041
Chicken_Ileum_2.3_12H	Up	regulation of cell cycle process (GO:0010564)	666	24	3.01	+	7.97	2.01e-11
Chicken_Ileum_2.3_12H	Up	regulation of cellular protein catabolic process (GO:1903362)	283	10	1.28	+	7.81	0.00604
Chicken_Ileum_2.3_12H	Up	regulation of mitotic cell cycle phase transition (GO:1901990)	403	14	1.82	+	7.68	3.75e-05
Chicken_Ileum_2.3_12H	Up	positive regulation of protein catabolic process (GO:0045732)	271	9	1.23	+	7.34	0.0369
Chicken_Ileum_2.3_12H	Up	regulation of cell cycle phase transition (GO:1901987)	428	14	1.94	+	7.23	7.95e-05
Chicken_Ileum_2.3_12H	Up	regulation of mitotic cell cycle (GO:0007346)	640	20	2.89	+	6.91	7.75e-08
Chicken_Ileum_2.3_12H	Up	microtubule-based process (GO:0007017)	574	17	2.6	+	6.55	7.65e-06
Chicken_Ileum_2.3_12H	Up	cell cycle process (GO:0022402)	1025	30	4.64	+	6.47	7.93e-13
Chicken_Ileum_2.3_12H	Up	regulation of protein catabolic process (GO:0042176)	400	11	1.81	+	6.08	0.0184
Chicken_Ileum_2.3_12H	Up	cell cycle (GO:0007049)	1355	36	6.13	+	5.87	5.32e-15
Chicken_Ileum_2.3_12H	Up	regulation of cell cycle (GO:0051726)	1122	27	5.08	+	5.32	4.05e-09
Chicken_Ileum_2.3_12H	Up	regulation of proteolysis (GO:0030162)	836	17	3.78	+	4.5	0.00178
Chicken_Ileum_2.3_12H	Up	protein modification by small protein conjugation (GO:0032446)	789	16	3.57	+	4.48	0.00442
Chicken_Ileum_2.3_12H	Up	protein ubiquitination (GO:0016567)	704	14	3.18	+	4.4	0.0308
Chicken_Ileum_2.3_12H	Up	chromosome organization (GO:0051276)	1028	19	4.65	+	4.09	0.00135
Chicken_Ileum_2.3_12H	Up	regulation of organelle organization (GO:0033043)	1202	22	5.44	+	4.05	0.000138
Chicken_Ileum_2.3_12H	Up	cytoskeleton organization (GO:0007010)	952	17	4.31	+	3.95	0.0107
Chicken_Ileum_2.3_12H	Up	negative regulation of cellular protein metabolic process (GO:0032269)	1046	18	4.73	+	3.8	0.00841
Chicken_Ileum_2.3_12H	Up	negative regulation of protein metabolic process (GO:0051248)	1105	19	5	+	3.8	0.00404
Chicken_Ileum_2.3_12H	Up	reproductive process (GO:0022414)	1359	22	6.15	+	3.58	0.00118
Chicken_Ileum_2.3_12H	Up	reproduction (GO:0000003)	1362	22	6.16	+	3.57	0.00123
Chicken_Ileum_2.3_12H	Up	positive regulation of protein modification process (GO:0031401)	1186	18	5.36	+	3.36	0.0487
Chicken_Ileum_2.3_12H	Up	regulation of protein modification process (GO:0031399)	1724	24	7.8	+	3.08	0.00449
Chicken_Ileum_2.3_12H	Up	regulation of cellular protein metabolic process (GO:0032268)	2510	31	11.35	+	2.73	0.000846
Chicken_Ileum_2.3_12H	Up	regulation of catalytic activity (GO:0050790)	2498	30	11.3	+	2.66	0.00273
Chicken_Ileum_2.3_12H	Up	regulation of cellular component organization (GO:0051128)	2313	27	10.46	+	2.58	0.0226
Chicken_Ileum_2.3_12H	Up	regulation of protein metabolic process (GO:0051246)	2750	32	12.44	+	2.57	0.00191
Chicken_Ileum_2.3_12H	Up	regulation of molecular function (GO:0065009)	3096	35	14	+	2.5	0.000798
Chicken_Ileum_2.3_12H	Up	regulation of signal transduction (GO:0009966)	2833	30	12.81	+	2.34	0.0385
Chicken_Ileum_2.3_12H	Up	regulation of cell communication (GO:0010646)	3136	32	14.19	+	2.26	0.0356
Chicken_Ileum_2.3_12H	Up	regulation of cellular metabolic process (GO:0031323)	6132	51	27.74	+	1.84	0.00446
Chicken_Ileum_2.3_12H	Up	regulation of nitrogen compound metabolic process (GO:0051171)	5911	49	26.74	+	1.83	0.0107
Chicken_Ileum_2.3_12H	Up	regulation of primary metabolic process (GO:0080090)	6070	49	27.46	+	1.78	0.0247
Chicken_Ileum_2.3_12H	Up	regulation of macromolecule metabolic process (GO:0060255)	6090	49	27.55	+	1.78	0.0273
Chicken_Ileum_2.3_12H	Up	regulation of cellular process (GO:0050794)	10625	73	48.06	+	1.52	0.00115
Chicken_Ileum_2.3_12H	Up	regulation of biological process (GO:0050789)	11269	76	50.97	+	1.49	0.000684
Chicken_Ileum_2.3_12H	Up	biological regulation (GO:0065007)	11877	79	53.72	+	1.47	0.000285
Chicken_Ileum_2.3_12H	Up	cellular process (GO:0009987)	14970	89	67.71	+	1.31	0.000409
Chicken_Ileum_2.3_12H	Up	biological_process (GO:0008150)	17357	93	78.51	+	1.18	0.0256
Chicken_Ileum_2.3_12H	Up	Unclassified (UNCLASSIFIED)	3645	2	16.49	-	< 0.2	0
Chicken_Ileum_2.3_12H	Down	adenylate cyclase-modulating G-protein coupled receptor signaling pathway (GO:0007188)	154	6	0.38	+	15.74	0.0204
Chicken_Ileum_2.3_12H	Down	blood circulation (GO:0008015)	374	8	0.93	+	8.64	0.0325
Chicken_Ileum_2.3_12H	Down	circulatory system process (GO:0003013)	378	8	0.94	+	8.55	0.0352
Chicken_Ileum_2.3_12H	Down	regulation of system process (GO:0044057)	502	10	1.24	+	8.05	0.0033
Chicken_Ileum_2.3_12H	Down	Unclassified (UNCLASSIFIED)	3645	3	9.02	-	0.33	0
Chicken_Ileum_2.3_24H	Up	kinetochore organization (GO:0051383)	15	13	0.43	+	30.34	1.35e-11
Chicken_Ileum_2.3_24H	Up	mitotic DNA replication (GO:1902969)	7	6	0.2	+	30	0.000629
Chicken_Ileum_2.3_24H	Up	kinetochore assembly (GO:0051382)	11	9	0.31	+	28.64	5.05e-07
Chicken_Ileum_2.3_24H	Up	attachment of mitotic spindle microtubules to kinetochore (GO:0051315)	9	6	0.26	+	23.34	0.00271
Chicken_Ileum_2.3_24H	Up	CENP-A containing nucleosome assembly (GO:0034080)	29	18	0.83	+	21.73	1.64e-14
Chicken_Ileum_2.3_24H	Up	CENP-A containing chromatin organization (GO:0061641)	29	18	0.83	+	21.73	1.64e-14
Chicken_Ileum_2.3_24H	Up	protein localization to kinetochore (GO:0034501)	13	8	0.37	+	21.54	5.32e-05
Chicken_Ileum_2.3_24H	Up	centromere complex assembly (GO:0034508)	36	22	1.03	+	21.39	3.73e-18
[truncated: 6,006 more rows]
