# Supplementary material for: The molecular basis of differential host responses to avian influenza viruses in avian species with differing susceptibility
Source: Front Cell Infect Microbiol. 2023 Feb 28;13:1067993. doi: 10.3389/fcimb.2023.1067993 (PMC10011077; doi:10.3389/fcimb.2023.1067993)
Supplement: Supplementary File 1 — Number of samples in each treatment group in RNA-seq data. [file DataSheet_1.zip › Supplementary files/Supplementary File 7.xlsx]

## Sheet: Sheet1
IL17A
INS
MCHR1
PLA2G2A
CD163
CHRND
SERPINA5
TAC1
MOV10L1
IFNG
NTF3
AGT
IL6
MMP1
PTN
NPY2R
RSPH14
CCNA1
IL12B
DUOX2
MLANA
SMC1B
SLC5A1
NOS1
IL12RB1
IL18RAP
AvBD5
VIPR1
TACR2
LAMB3
CCL17
PTGES
ADIPOQ
EPSTI1
ASCC2
DYNLT1
SAT1
IGF1R
RB1
ASS1
TTC28
ADAR
VEGFA
KCNMA1
TLR4
ADORA2A
ADORA2B
TXK
YLPM1
USP18
MCL1
CD4
STAT4
SERPINB1
LCK
IGFBP4
RIPK1
RSAD2
CHAC1
TFDP1
EIF1
MYLIP
ADAM17
VDR
HDAC9
IL2RA
GCH1
ICOSLG
ELAVL1
NUB1
IP6K2
IRF7
WDFY1
ANKRD10
PAPD7
TCF7L2
CYSLTR2
LAMC2
LY96
CAT
HIRA
CYLD
GNA13
PIM1
LOC100857191
MB21D1
SCD
IRF2
PARP9
CMTR1
SBF1
SLC2A3
GPR180
BAK1
KLF6
NMI
CCND3
CD80
SREBF2
CDKN1B
CALCOCO2
IFI35
SF3A1
NOTCH1
ADAM19
CD2
NFIL3
LAMP3
USP6NL
TLR5
LIF
MUC1
SCUBE1
IRF4
BCL2A1
GAL3ST1
PCSK1
SPRY4
TNFSF15
TRIL
MMP13
CD40
GATA3
TLR1A
SAMD9L
IFNAR2
RPL23A
PARP14
C9ORF58
SDC1
CCR2
CTSS
NT5C3A
BCL2L13
SGSM3
CCL5
IL1R1
TNFRSF10B
CHMP5
GLS
TLR2A
HELZ2
IFNGR1
PLA2G5
IFNAR1
HTRA1
PTAFR
CASP9
DDR2
LAP3
SAMHD1
CXCL14
TP73
RAB36
CCL4
IFNLR1
TGFA
CASP3
NCF2
TRANK1
SOD1
CDKN1A
BCL2L1
ST13
FOSL2
PMAIP1
CFLAR
CD36
SOCS1
GNB1
IRF1
CSF2RB
ITPR1
PCSK2
EGR1
PI4K2B
SPRY2
ZNRF3
TLR3
FBXO6
IRF8
UNC93B1
STAT1
CDC25A
IL12RB2
IL18R1
LAG3
CD86
CCNA2
PARP12
2004-09-01
UBA7
HIF1A
IFIH1
SELE
FADD
CP
RARRES1
MORC2
JUN
E2F1
IL17RA
RBX1
ENPP2
BECN1
CD40LG
CCL19
KCTD7
TNFRSF1B
TMEM140
RIPK2
MTMR3
RNF213
TRIOBP
LOC770612
C1QB
FAS
BCR
ARFGAP3
MX1
NOS2
IKBKE
SCARB1
TDRD7
BCL6
SDC4
CD14
BMF
TAB1
PPM1K
CX3CL1
SOCS3
BTG2
SOCS2
E2F4
CTNNB1
CISH
ITGAV
LOC416633
TNFSF10
DHX58
MED15
PARVG
CASP1
SMURF1
C1QA
AQP3
TLR15
CYSLTR1
TNFSF13B
A4GALT
BHLHE40
EIF2AK2
DRG1
SMAD1
CELSR1
JAG1
SPRY1
NABP1
POLR2F
IFIT5
MYD88
CXCR4
SELP
SELP
GCHFR
TLR7
SPI1
PIGR
DUSP6
SMTN
CD274
CYBB
IFI6
H6PD
BCL2
CFTR
CD83
GART
TICAM1
PTGS2
CTH
MYC
AUTS2
TNFRSF1A
VCAM1
SOD2
FOS
MMP2
OASL
TRIB2
RNF103
ATF3
EGFR
SMARCB1
NFKBIA
